# Supplementary material for: Integrative Genomics Refines Tissues, Candidate Genes and Putative Regulatory Links Involved in the Humic Adaptation of Keystone Freshwater Fish
Source: Mol Ecol. 2025 Feb 18;34(15):e17698. doi: 10.1111/mec.17698 (PMC12288802; doi:10.1111/mec.17698)
Supplement: Supplementary file 2 — Table S1. Sampled individuals of P. fluviatilis , their location, date of sampling, sex, total length (TL) and sampled tissues. Table S2. Genetic relationships among studied P. fluviatilis populations, estimated as Nei’s genetic distances (Nei 1978; above diagonal) and pairwise F ST (below diagonal). Table S3. Differentially expressed genes (DEGs) in P. fluviatilis between humic and clear‐water environment found in five studied tissues and the number of previousely detected outlier SNPs (see Ozerov et al. 2022) per DEG. Cells without reported log2‐fold change indicate the absence of differential expression. Table S4. List of gene ontology (GO) terms with significant enrichment among the differentially expressed genes in P. pluviatilis (N—is the total number of genes; B—is the total number of genes associated with a specific GO term; n—is the number of genes in the top of the input list; b—is the number of genes in the intersection; Enrichment = (b/n)/(B/N)). Table S5. Enrichment and depletion of outlier SNPs among differentially expressed genes (DEGs) in each annotation category. Significant p‐values (≤ 0.05) are highlighted in bold. Table S6. Significant cis‐gene‐SNP associations (cis‐eQTLs), SNPs with regulatory effects (eSNPs), associated genes (eGenes), and regulatory effect (beta) in studied tissues. Differentically expressed genes among eGenes (eGene&DEG), outlier SNPs among eSNPs (outlier eSNPs), eGenes found among candidate genes (genes harbouring outlier SNPs and regulatory SNPs, candidate eGene), and DEGs found among candidate eGenes (candidate eGene&DEG) are marked with “X”. The details about outlier SNPs and candidate genes (i.e., genes harbouring outlier SNPs within 5K up‐ and 5K downstream area) can be found in Ozerov et al. (2022). [file MEC-34-e17698-s002.xlsx]

## Sheet: Table S1
Table S1. Sampled individuals of P. fluviatilis, their location, date of sampling, sex, total length (TL) and sampled tissues.
Fish_ID	Lake	Date of sampling	Environment	Sex	TL, mm	Tissue sampled
						gill	spleen	olfactory rosette	whole eye	liver
EANT_1	Äntu Valgejärv	7.8.2021	clear-water	F	135	X	X		X	X
EANT_2	Äntu Valgejärv	7.8.2022	clear-water	M	135	X	X		X	X
EANT_124	Äntu Valgejärv	24.9.2018	clear-water	M	136			X
EANT_128	Äntu Valgejärv	24.9.2018	clear-water	F	157			X
EHIN_115	Hino	11.8.2021	clear-water	F	117	X			X
EHIN_117	Hino	11.8.2021	clear-water	M	111	X	X		X	X
EHIN_121	Hino	11.8.2021	clear-water	F	95		X			X
EHIN_267	Hino	28.9.2018	clear-water	M	118			X
EHIN_269	Hino	28.9.2018	clear-water	F	130			X*
EVER_132	Kasaritsa Verijärv	11.8.2021	clear-water	M	117	X
EVER_133	Kasaritsa Verijärv	11.8.2021	clear-water	M	127		X		X
EVER_134	Kasaritsa Verijärv	11.8.2021	clear-water	M	125					X
EVER_135	Kasaritsa Verijärv	11.8.2021	clear-water	F	144		X		X	X
EVER_251	Kasaritsa Verijärv	26.9.2018	clear-water	M	147			X
EPAI_137	Paidra	11.8.2021	clear-water	F	132	X	X		X	X
EPAI_141	Paidra	11.8.2021	clear-water	M	113	X	X		X	X
EPAI_234	Paidra	26.9.2018	clear-water	M	137			X
EPAI_236	Paidra	26.9.2018	clear-water	F	115			X
EPII_155	Piigandi	13.8.2021	clear-water	F	119	X	X		X	X
EPII_157	Piigandi	13.8.2021	clear-water	M	130	X	X		X	X
EPII_264	Piigandi	27.9.2018	clear-water	F	155			X*
ESAA_107	Saadjärv	10.8.2021	clear-water	F	134		X		X	X
ESAA_108	Saadjärv	10.8.2021	clear-water	M	103	X	X		X	X
ESAA_167	Saadjärv	24.9.2018	clear-water	M	156			X
EUIA_143	Uiakatsi	13.8.2021	clear-water	F	135	X	X		X
EUIA_148	Uiakatsi	13.8.2021	clear-water	M	137	X	X		X	X
EUIA_265	Uiakatsi	27.9.2018	clear-water	F	145			X
EUIA_282	Uiakatsi	28.9.2018	clear-water	M	122			X
EVII_26	Viitna Pikkjärv	8.8.2021	clear-water	F	143	X	X		X	X
EVII_27	Viitna Pikkjärv	8.8.2021	clear-water	M	139	X	X		X	X
EVII_42	Viitna Pikkjärv	22.9.2018	clear-water	F	143			X
EVII_43	Viitna Pikkjärv	22.9.2018	clear-water	M	111			X
EHEI_161	Heisri Mustjärv	13.8.2021	humic	F	131	X	X		X	X
EHEI_166	Heisri Mustjärv	13.8.2021	humic	M	128	X			X
EHEI_257	Heisri Mustjärv	27.9.2018	humic	M	150			X
EHEI_260	Heisri Mustjärv	27.9.2018	humic	F	144			X
EHOL_72	Holvandi Kivijärv	9.8.2021	humic	F	154	X	X		X	X
EHOL_74	Holvandi Kivijärv	9.8.2021	humic	M	104	X			X	X
EHOL_76	Holvandi Kivijärv	9.8.2021	humic	M	137		X*
EHOL_220	Holvandi Kivijärv	26.9.2018	humic	M	140			X
EHOL_221	Holvandi Kivijärv	26.9.2018	humic	F	169			X
EKUU_82	Kuulma	9.8.2021	humic	F	169	X	X		X	X
EKUU_84	Kuulma	9.8.2021	humic	M	130	X	X		X	X
EKUU_175	Kuulma	26.9.2018	humic	F	156			X
EKUU_176	Kuulma	26.9.2018	humic	M	135			X
ELOO_49	Loosalu	8.8.2021	humic	F	142	X	X		X	X
ELOO_51	Loosalu	8.8.2021	humic	M	132	X	X		X	X
ELOO_79	Loosalu	23.9.2018	humic	F	154			X
ELOO_80	Loosalu	23.9.2018	humic	M	135			X
EMAT_37	Matsimäe Pühajärv	8.8.2021	humic	F	142	X	X		X	X
EMAT_39	Matsimäe Pühajärv	8.8.2021	humic	M	148	X	X		X	X
EMAT_89	Matsimäe Pühajärv	23.9.2018	humic	F	150			X
EMAT_93	Matsimäe Pühajärv	23.9.2018	humic	M	114			X
EMEE_93	Meelva	10.8.2021	humic	M	122	X			X
EMEE_94	Meelva	10.8.2021	humic	F	146	X	X		X
EMEE_96	Meelva	10.8.2021	humic	M	114					X
EMEE_98	Meelva	10.8.2021	humic	F	131		X
EMEE_218	Meelva	26.9.2018	humic	F	117			X
EMEE_219	Meelva	26.9.2018	humic	M	143			X
EUDR_8	Udriku Suurjärv	7.8.2021	humic	M	152		X			X
EUDR_9	Udriku Suurjärv	7.8.2021	humic	F	133		X
EUDR_11	Udriku Suurjärv	7.8.2021	humic	F	136	X			X	X
EUDR_13	Udriku Suurjärv	7.8.2021	humic	M	150	X*			X
EUDR_1	Udriku Suurjärv	22.9.2018	humic	M	165			X*
EUDR_6	Udriku Suurjärv	22.9.2018	humic	F	195			X
EVIR_60	Virosi	9.8.2021	humic	F	117	X	X		X	X
EVIR_63	Virosi	9.8.2021	humic	M	120	X	X		X	X
EVIR_207	Virosi	25.9.2018	humic	F	150			X
EVIR_213	Virosi	25.9.2018	humic	M	131			X
*The sample was excluded from further analyses.

## Sheet: Table S2
Table S2. Genetic relationships among studied P. fluviatilis populations, estimated as Nei's genetic distances (Nei 1978; above diagonal) and pairwise FST (below diagonal).
	EANT	EHEI	EHIN	EHOL	EKUU	ELOO	EMAT	EMEE	EPAI	EPII	ESAA	EUDR	EUIA	EVER	EVII	EVIR
EANT		0.127761	0.119723	0.143559	0.0831	0.0876585	0.0966225	0.14319	0.132511	0.116256	0.135377	0.105793	0.205609	0.108806	0.205328	0.167262
EHEI	0.181927		0.111942	0.137518	0.143193	0.129576	0.123432	0.136901	0.109912	0.102658	0.121547	0.0968095	0.208037	0.0891979	0.207947	0.138519
EHIN	0.152084	0.140643		0.107648	0.126895	0.121739	0.121156	0.1178	0.116065	0.105323	0.111776	0.0547057	0.100681	0.0791343	0.152578	0.173345
EHOL	0.193801	0.183267	0.144422		0.154373	0.144574	0.141443	0.143154	0.13965	0.126372	0.136787	0.106599	0.210411	0.108882	0.210326	0.191011
EKUU	0.130182	0.194825	0.156809	0.201525		0.140311	0.151138	0.151423	0.145885	0.100224	0.139004	0.111494	0.215139	0.112697	0.213752	0.200824
ELOO	0.134697	0.178868	0.150479	0.190372	0.191908		0.0920787	0.138001	0.130917	0.118744	0.133871	0.105571	0.209462	0.107319	0.209752	0.166868
EMAT	0.145542	0.171864	0.1496	0.186885	0.202381	0.135885		0.126277	0.1279	0.117834	0.129847	0.105352	0.210506	0.105269	0.210579	0.16437
EMEE	0.171671	0.162385	0.146647	0.184741	0.176814	0.163426	0.152119		0.117831	0.123629	0.133863	0.102093	0.201874	0.107097	0.2026	0.190696
EPAI	0.184081	0.154622	0.142795	0.182927	0.194455	0.177408	0.173835	0.142381		0.109386	0.129518	0.100593	0.205569	0.102909	0.205126	0.13552
EPII	0.153839	0.135202	0.123225	0.158561	0.133949	0.152089	0.150799	0.139512	0.140014		0.100475	0.0846997	0.196932	0.0803534	0.195852	0.147996
ESAA	0.185493	0.165975	0.137455	0.178742	0.185906	0.178921	0.174356	0.156605	0.171603	0.129426		0.0878845	0.204845	0.0826182	0.20528	0.180305
EUDR	0.115033	0.104413	0.0655197	0.127396	0.118397	0.112287	0.11188	0.121796	0.106415	0.0860752	0.0941925		0.109943	0.058571	0.146656	0.156395
EUIA	0.315239	0.309161	0.158236	0.295853	0.318554	0.310518	0.310772	0.252955	0.302183	0.272901	0.299013	0.139048		0.179992	0.169643	0.262605
EVER	0.120502	0.0997223	0.0928847	0.132315	0.122271	0.11653	0.114461	0.129104	0.111054	0.0842248	0.091443	0.0667505	0.205341		0.178607	0.153396
EVII	0.325304	0.319081	0.222028	0.303706	0.327512	0.320812	0.320849	0.25954	0.311536	0.280664	0.309065	0.177481	0.355013	0.209137		0.26116
EVIR	0.265489	0.226468	0.228445	0.269314	0.293984	0.257896	0.254674	0.236701	0.219298	0.216114	0.265081	0.176195	0.418898	0.177697	0.431059

## Sheet: Table S3
Table S3. Differentially expressed genes (DEGs) in P. fluviatilis between humic and clear-water environment found in five studied tissues and the number of previousely detected outlier SNPs (see Ozerov et al. 2022) per DEG. Cells without reported log2-fold change reflect lack of differential expression.
Gene	description	Human ortholog	ENSEMBL ID	Number of outlier SNPs	gill	spleen	olfactory rosette	whole eye	liver
					log2Fold change
PFLUV_G00005810	cartilage acidic protein 1a [Perca fluviatilis]	CRTAC1	ENSG00000095713	0	-0.468417	-0.594486	-0.624044	-0.834319
PFLUV_G00012270	suppressor of cytokine signaling 1-like [Perca fluviatilis]	SOCS1	ENSG00000185338	0	-1.38644	-1.1487	-0.770281	-1.3797
PFLUV_G00023140	titin-like [Perca fluviatilis]	TTN	ENSG00000155657	0	-0.719933	-0.617119	-0.631989	-0.968487
PFLUV_G00145800	kelch-like protein 6 [Perca fluviatilis]	KLHL6	ENSG00000172578	0	-0.870793	-0.529492	-0.523394	-0.813522
PFLUV_G00150100	plastin-2 [Perca fluviatilis]	LCP1	ENSG00000136167	0	-0.818855	-0.5996	-0.481014	-0.890932
PFLUV_G00159870	major histocompatibility complex class I-related gene protein-like isoform X1 [Perca fluviatilis]	MR1	ENSG00000153029	0	-0.540176	-0.697697	-0.545259	-0.797337
PFLUV_G00189380	interferon regulatory factor 1b isoform X1 [Perca fluviatilis]	IRF1	ENSG00000125347	0	-0.815985	-0.92282	-0.511738	-0.875006
PFLUV_G00234850	5'-3' exonuclease PLD4 [Perca fluviatilis]	PLD4	ENSG00000166428	0	-0.75052	-0.604126	-0.603466	-1.12093
PFLUV_G00095900	dispanin subfamily A member 2b-like isoform X1 [Perca fluviatilis]	IFITM3	ENSG00000142089	5	-1.22524	-2.07596	-1.38316		1.69811
PFLUV_G00005340	transmembrane channel-like protein 7 [Perca fluviatilis]	TMC7	ENSG00000170537	0	-0.552989	-0.31606	-0.364751
PFLUV_G00007500	zinc finger protein Gfi-1b-like [Perca fluviatilis]	GFI1B	ENSG00000165702	0	-0.782919	-1.31664	-1.53454
PFLUV_G00019450	T-cell surface glycoprotein CD3 epsilon chain-like [Perca fluviatilis]	CD3E	ENSG00000198851	0	-0.822441	-0.7843	-0.617289
PFLUV_G00043990	SLIT-ROBO Rho GTPase-activating protein 3 isoform X1 [Perca fluviatilis]	SRGAP3	ENSG00000196220	0	-0.300441	-0.814158	-0.350031
PFLUV_G00046640	protein shisa-5-like [Perca fluviatilis]	SHISA5	ENSG00000164054	0	-0.388689	-0.251569	-0.230073
PFLUV_G00056410	interferon regulatory factor 10 isoform X1 [Perca fluviatilis]	IRF4	ENSG00000137265	0	-0.70132	-0.755804	-0.517009
PFLUV_G00087510	E3 ubiquitin-protein ligase CBL-C isoform X6 [Perca fluviatilis]	CBLC	ENSG00000142273	0	-0.260612	-0.637492	0.214364
PFLUV_G00098830	anoctamin-9 isoform X1 [Perca fluviatilis]	ANO9	ENSG00000185101	0	0.321132	-1.03624	0.576898
PFLUV_G00105750	GTPase IMAP family member 8-like [Perca fluviatilis]	GIMAP8	ENSG00000171115	1	-0.667973	-0.843021	-0.559861
PFLUV_G00111240	leupaxin isoform X2 [Perca fluviatilis]	LPXN	ENSG00000110031	0	-0.879682	-0.49019	-0.414499
PFLUV_G00112910	mucin-5AC-like isoform X1 [Perca fluviatilis]	MUC5AC	ENSG00000215182	0	-0.271386	-0.631413	-0.196757
PFLUV_G00145810	immunoglobulin superfamily member 2-like [Perca fluviatilis]	CD101	ENSG00000134256	0	-0.575555	-0.420275	-0.377758
PFLUV_G00150530	uncharacterized protein LOC120570981 isoform X1 [Perca fluviatilis]	N/A	N/A	0	-1.56131	-1.41349	-2.23951
PFLUV_G00153010	MARCKS-related protein 1-B [Perca fluviatilis]	MARCKSL1	ENSG00000175130	0	-1.19948	-0.661312	-0.481579
PFLUV_G00160570	uncharacterized protein LOC120571700 [Perca fluviatilis]	N/A	N/A	0	-0.245875	-0.318098	-0.26193
PFLUV_G00178450	ribonucleoprotein PTB-binding 1 isoform X4 [Perca fluviatilis]	RAVER1	ENSG00000161847	0	-0.65376	-0.664328	0.495412
PFLUV_G00181880	calcium-regulated heat-stable protein 1 [Perca fluviatilis]	CARHSP1	ENSG00000153048	0	-0.246564	-0.331753	0.230066
PFLUV_G00184820	cephalotoxin-like protein [Perca fluviatilis]	N/A	N/A	0	-1.60017	-2.52057	-1.49045
PFLUV_G00193980	moesin a isoform X1 [Perca fluviatilis]	MSN	ENSG00000147065	0	-0.444831	-0.358052	-0.402876
PFLUV_G00197820	leukemia inhibitory factor receptor-like isoform X1 [Perca fluviatilis]	LIFR	ENSG00000113594	0	-0.74376	-0.707012	-0.904724
PFLUV_G00203160	chondroitin sulfate N-acetylgalactosaminyltransferase 1 [Perca fluviatilis]	CSGALNACT1	ENSG00000147408	0	0.443571	0.504169	-0.398741
PFLUV_G00004520	proto-oncogene vav-like isoform X1 [Perca fluviatilis]	VAV1	ENSG00000141968	0	-0.715124	-0.540316		-0.924312
PFLUV_G00007630	phosphoinositide 3-kinase regulatory subunit 5 isoform X1 [Perca fluviatilis]	PIK3R5	ENSG00000141506	0	-0.507986	-0.341719		-0.716268
PFLUV_G00007760	CD276 antigen isoform X1 [Perca fluviatilis]	CD276	ENSG00000103855	0	-0.464134	-0.540282		-0.80715
PFLUV_G00009250	condensin complex subunit 3 [Perca fluviatilis]	NCAPG	ENSG00000109805	0	-0.64407	-0.890723		-0.815536
PFLUV_G00011720	SH3 and PX domain-containing protein 2A isoform X1 [Perca fluviatilis]	SH3PXD2A	ENSG00000107957	0	0.438184	0.672436		0.370705
PFLUV_G00013660	uncharacterized protein LOC120565544 isoform X1 [Perca fluviatilis]	CD5	ENSG00000110448	5	-1.15147	-0.903624		-1.09821
PFLUV_G00015040	NLR family CARD domain-containing protein 3-like [Perca fluviatilis]	NLRC3	ENSG00000167984	0	-0.50242	-0.448969		-0.500288
PFLUV_G00016280	NACHT: LRR and PYD domains-containing protein 12-like [Perca fluviatilis]	NLRP12	ENSG00000142405	0	-0.445445	-0.395461		-0.593929
PFLUV_G00017230	LOW QUALITY PROTEIN: coiled-coil domain-containing protein 9 [Perca fluviatilis]	CCDC9	ENSG00000105321	0	0.709011	0.715654		0.540489
PFLUV_G00031100	centromere protein Q [Perca fluviatilis]	CENPQ	ENSG00000031691	0	-0.833785	-0.558825		-0.827517
PFLUV_G00051300	DDB1- and CUL4-associated factor 1-like [Perca fluviatilis]	DCAF1	ENSG00000145041	0	0.622296	0.635707		0.34622
PFLUV_G00054330	complement component receptor 1-like protein [Perca fluviatilis]	CR1L	ENSG00000197721	0	1.61074	1.37187		0.829807
PFLUV_G00056640	sushi domain-containing protein 3 [Perca fluviatilis]	CSMD3	ENSG00000164796	6	-0.538312	-0.254943		-0.409771
PFLUV_G00062530	SLIT-ROBO Rho GTPase-activating protein 3 isoform X1 [Perca fluviatilis]	SRGAP3	ENSG00000196220	0	-0.475388	-0.714178		-0.25827
PFLUV_G00083930	sorting nexin-10B isoform X2 [Perca fluviatilis]	SNX10	ENSG00000086300	1	-1.02604	-0.866524		-0.989535
PFLUV_G00090980	uncharacterized protein LOC120563185 [Perca fluviatilis]	N/A	N/A	0	-1.67752	-1.48299		-1.76223
PFLUV_G00091500	semaphorin-4G-like [Perca fluviatilis]	SEMA4G	ENSG00000095539	0	-0.394187	-0.654167		-0.777659
PFLUV_G00108220	tyrosine-protein kinase ZAP-70 [Perca fluviatilis]	ZAP70	ENSG00000115085	0	-0.98677	-0.856753		-1.05659
PFLUV_G00108640	LOW QUALITY PROTEIN: E3 ubiquitin-protein ligase rnf213-alpha-like [Perca fluviatilis]	RNF213	ENSG00000173821	0	-0.67691	-0.658212		-0.803116
PFLUV_G00108890	FYN-binding protein 1 isoform X1 [Perca fluviatilis]	FYB1	ENSG00000082074	1	-0.853671	-0.804709		-0.858955
PFLUV_G00109050	LOW QUALITY PROTEIN: tyrosine-protein kinase JAK2 [Perca fluviatilis]	JAK2	ENSG00000096968	0	-0.401445	-0.310686		-0.757712
PFLUV_G00114300	tumor necrosis factor ligand superfamily member 6 isoform X2 [Perca fluviatilis]	FASLG	ENSG00000117560	0	-0.472235	-0.870829		-0.687123
PFLUV_G00128720	cytolytic toxin-alpha-like isoform X2 [Perca fluviatilis]	N/A	N/A	0	-1.87228	-2.91456		-1.76981
PFLUV_G00130220	protein Niban 1-like isoform X2 [Perca fluviatilis]	NIBAN1	ENSG00000135842	0	-0.377024	-0.245576		-0.546188
PFLUV_G00135610	PH domain leucine-rich repeat-containing protein phosphatase 1 [Perca fluviatilis]	PHLPP1	ENSG00000081913	0	0.335348	0.297301		0.273329
PFLUV_G00140380	neuropilin-1a-like isoform X1 [Perca fluviatilis]	NRP1	ENSG00000099250	2	0.574193	0.532107		0.387603
PFLUV_G00144310	cytohesin-interacting protein [Perca fluviatilis]	CYTIP	ENSG00000115165	0	-0.798192	-0.774167		-0.502465
PFLUV_G00148640	kelch-like protein 9 [Perca fluviatilis]	KLHL9	ENSG00000198642	3	-0.603559	-0.491681		-0.834678
PFLUV_G00150610	interferon-induced protein 44-like [Perca fluviatilis]	IFI44	ENSG00000137965	1	-1.26192	-1.77426		-1.70967
PFLUV_G00153300	uncharacterized protein LOC120571725 [Perca fluviatilis]	N/A	N/A	1	-1.32939	-1.0546		-1.24381
PFLUV_G00156240	protein Jumonji isoform X1 [Perca fluviatilis]	JARID2	ENSG00000008083	0	0.52509	0.513457		0.520159
PFLUV_G00158920	T-cell differentiation antigen CD6-like [Perca fluviatilis]	CD6	ENSG00000013725	0	-0.874672	-0.881037		-1.07179
PFLUV_G00159510	proteasome 20S subunit beta 13a [Perca fluviatilis]	PSMB10	ENSG00000205220	0	-0.728319	-0.776281		-0.973199
PFLUV_G00159520	proteasome 20S subunit beta 12 [Perca fluviatilis]	PSMB6	ENSG00000142507	0	-0.868239	-0.762047		-1.02839
PFLUV_G00159530	proteasome subunit beta type-9 [Perca fluviatilis]	PSMB9	ENSG00000240065	0	-0.587084	-0.634369		-0.887882
PFLUV_G00159640	antigen peptide transporter 2-like [Perca fluviatilis]	TAP2	ENSG00000204267	2	-0.925336	-0.823954		-1.10778
PFLUV_G00159700	major histocompatibility complex class I-related gene protein-like isoform X1 [Perca fluviatilis]	MR1	ENSG00000153029	0	-0.894855	-1.08162		-0.978104
PFLUV_G00163260	uncharacterized protein LOC120573666 isoform X3 [Perca fluviatilis]	N/A	N/A	0	-0.860114	-0.828635		-1.15693
PFLUV_G00166410	E3 ubiquitin-protein ligase RNF19B [Perca fluviatilis]	RNF19B	ENSG00000116514	0	-1.12293	-0.852432		-0.976331
PFLUV_G00167310	hypothetical protein EPR50_G00195960 [Perca flavescens]	N/A	N/A	0	1.10105	0.975755		1.32263
PFLUV_G00167430	solute carrier family 12 member 3-like isoform X2 [Perca fluviatilis]	SLC12A3	ENSG00000070915	0	0.778502	3.14352		1.59025
PFLUV_G00168680	uncharacterized protein LOC120573114 isoform X1 [Perca fluviatilis]	N/A	N/A	1	-6.58347	-8.45616		-3.34561
PFLUV_G00168850	uncharacterized protein LOC120572167 [Perca fluviatilis]	N/A	N/A	0	-0.803559	-0.592796		-1.14213
PFLUV_G00169470	FH2 domain-containing protein 1-like [Perca fluviatilis]	FHDC1	ENSG00000137460	0	1.11276	1.02608		0.744966
PFLUV_G00171700	H-2 class II histocompatibility antigen: I-E beta chain-like isoform X2 [Perca fluviatilis]	HLA-DRB1	ENSG00000196126	0	-0.878003	-0.534609		-1.05662
PFLUV_G00172300	uncharacterized protein LOC120574289 [Perca fluviatilis]	N/A	N/A	0	-1.1667	-2.08557		-2.05835
PFLUV_G00172810	heme oxygenase 1a [Perca fluviatilis]	HMOX1	ENSG00000100292	0	-0.687411	-0.60587		-0.64372
PFLUV_G00182280	solute carrier family 16 member 6b [Perca fluviatilis]	SLC16A6	ENSG00000108932	1	-0.418353	-0.469342		-0.429622
PFLUV_G00182830	histone deacetylase 5 [Perca fluviatilis]	HDAC5	ENSG00000108840	0	0.293064	0.326364		0.472006
PFLUV_G00183350	NLR family CARD domain-containing protein 3-like [Perca fluviatilis]	NLRC3	ENSG00000167984	0	-0.955251	-0.96348		-0.677791
PFLUV_G00198820	phosphatidylinositol-4-phosphate 5-kinase: type I: beta a isoform X1 [Perca fluviatilis]	PIP5K1B	ENSG00000107242	1	-0.530742	-0.534049		-0.841857
PFLUV_G00200790	butyrophilin-like protein 1 isoform X1 [Perca fluviatilis]	N/A	N/A	0	-1.02169	-0.943541		-1.22093
PFLUV_G00202940	probable E3 ubiquitin-protein ligase HERC1 isoform X3 [Perca fluviatilis]	HERC1	ENSG00000103657	0	0.589743	0.5063		0.243145
PFLUV_G00206760	uncharacterized protein LOC120545276 [Perca fluviatilis]	N/A	N/A	3	-0.969721	-0.963516		-1.0973
PFLUV_G00209270	N/A	N/A	N/A	0	1.44661	1.19839		0.958797
PFLUV_G00217670	uncharacterized protein LOC120547053 isoform X2 [Perca fluviatilis]	N/A	N/A	1	-1.01241	-0.697274		-1.22917
PFLUV_G00217820	ribonucleoside-diphosphate reductase subunit M2 [Perca fluviatilis]	RRM2	ENSG00000171848	1	-1.09611	-1.08766		-0.673023
PFLUV_G00220430	WAS/WASL-interacting protein family member 1 [Perca fluviatilis]	WIPF1	ENSG00000115935	0	-0.454434	-0.428657		-0.606457
PFLUV_G00235510	ral GTPase-activating protein subunit alpha-2 isoform X8 [Perca fluviatilis]	RALGAPA2	ENSG00000188559	0	0.372601	0.543724		0.271586
PFLUV_G00236180	nuclear factor of kappa light polypeptide gene enhancer in B-cells inhibitor: alpha b [Perca fluviatilis]	NFKBIA	ENSG00000100906	0	-0.499487	-0.339414		-0.284402
PFLUV_G00257340	CYFIP-related Rac1 interactor B [Perca fluviatilis]	FAM49B	ENSG00000153310	0	-0.473097	-0.352202		-0.278901
PFLUV_G00259060	protein NLRC3-like [Perca fluviatilis]	NLRC3	ENSG00000167984	0	0.765905	0.4589		0.520447
PFLUV_G00272890	immunoglobulin superfamily member 8-like isoform X1 [Perca fluviatilis]	IGSF8	ENSG00000162729	0	-0.588987	-0.918713		-1.32765
PFLUV_G00272900	hepatocyte cell adhesion molecule-like isoform X1 [Perca fluviatilis]	HEPACAM	ENSG00000165478	6	-0.815642	-0.937815		-1.05069
PFLUV_G00008580	structural maintenance of chromosomes protein 2 [Perca fluviatilis]	SMC2	ENSG00000136824	2	-0.590719	-0.988865			1.77929
PFLUV_G00021110	nuclear mitotic apparatus protein 1 isoform X3 [Perca fluviatilis]	NUMA1	ENSG00000137497	0	-0.477591	-0.879342			1.66388
PFLUV_G00023220	structural maintenance of chromosomes protein 4 [Perca fluviatilis]	SMC4	ENSG00000113810	0	-0.521405	-0.775302			0.979085
PFLUV_G00033890	centromere protein F isoform X1 [Perca fluviatilis]	CENPF	ENSG00000117724	4	-0.590406	-0.87059			1.45272
PFLUV_G00035780	LOW QUALITY PROTEIN: transcription factor E2F8 [Perca fluviatilis]	E2F8	ENSG00000129173	0	-0.397866	-0.775351			1.01348
PFLUV_G00035980	WD repeat and HMG-box DNA-binding protein 1 isoform X1 [Perca fluviatilis]	WDHD1	ENSG00000198554	4	-0.512823	-0.761795			1.50818
PFLUV_G00049460	DNA replication licensing factor MCM2 [Perca fluviatilis]	MCM2	ENSG00000073111	6	-0.448104	-0.750758			1.50048
PFLUV_G00077310	DNA polymerase delta subunit 2 [Perca fluviatilis]	POLD2	ENSG00000106628	0	-0.477065	-0.564802			0.994771
PFLUV_G00077800	PHD finger protein 19 [Perca fluviatilis]	PHF19	ENSG00000119403	0	-0.541355	-0.810079			1.6508
PFLUV_G00086810	cell division cycle-associated protein 3 [Perca fluviatilis]	CDCA3	ENSG00000111665	0	-0.927857	-0.879025			1.17145
PFLUV_G00095420	treslin [Perca fluviatilis]	TICRR	ENSG00000140534	0	-0.484084	-1.00219			1.39917
PFLUV_G00099620	endoplasmin isoform X1 [Perca fluviatilis]	HSP90B1	ENSG00000166598	0	-0.455136	-0.530203			-0.868642
PFLUV_G00116460	hyaluronan mediated motility receptor [Perca fluviatilis]	HMMR	ENSG00000072571	0	-0.977334	-0.994948			1.78833
PFLUV_G00125870	aurora kinase B isoform X3 [Perca fluviatilis]	AURKB	ENSG00000178999	0	-0.706662	-0.76796			1.24198
PFLUV_G00130350	uncharacterized protein LOC120568395 [Perca fluviatilis]	GIMAP8	ENSG00000171115	0	1.5521	1.84471			2.39592
PFLUV_G00132370	histone-binding protein N1/N2-like isoform X1 [Perca fluviatilis]	N/A	N/A	0	-0.524878	-0.750275			1.96909
PFLUV_G00144640	kinetochore protein Spc25 [Perca fluviatilis]	SPC25	ENSG00000152253	0	-0.502381	-0.824331			2.20313
PFLUV_G00145040	Mitogen-activated protein kinase kinase kinase 20 [Collichthys lucidus]	MAP3K20	ENSG00000091436	0	-0.399998	-0.73048			1.64465
PFLUV_G00194470	kinesin family member 4 [Perca fluviatilis]	KIF4A	ENSG00000090889	1	-0.617308	-0.826058			1.68676
PFLUV_G00198920	G2/mitotic-specific cyclin-B1 [Perca fluviatilis]	CCNB1	ENSG00000134057	0	-0.887776	-1.04627			1.5991
PFLUV_G00224240	DNA primase large subunit [Perca fluviatilis]	PRIM2	ENSG00000146143	0	-0.635109	-0.638435			0.780481
PFLUV_G00227360	condensin-2 complex subunit D3 [Perca fluviatilis]	NCAPD3	ENSG00000151503	0	-0.606149	-0.890915			1.53841
PFLUV_G00237200	G-protein coupled receptor 135 [Perca fluviatilis]	GPR135	ENSG00000181619	0	0.745953	0.730361			0.913824
PFLUV_G00245250	proliferation marker protein Ki-67 isoform X1 [Perca fluviatilis]	MKI67	ENSG00000148773	1	-0.699925	-0.954167			1.18167
PFLUV_G00257480	mannose-specific lectin-like [Perca fluviatilis]	LMAN1	ENSG00000074695	0	-3.11118	-1.67469			-2.25303
PFLUV_G00001070	uncharacterized protein LOC120543671 isoform X2 [Perca fluviatilis]	CASP1	ENSG00000137752	0	-0.206374	-0.253487
PFLUV_G00001200	LOW QUALITY PROTEIN: BTB/POZ domain-containing protein 3a [Perca fluviatilis]	BTBD3	ENSG00000132640	0	0.450325	0.509896
PFLUV_G00002740	hydrolethalus syndrome protein 1 [Perca flavescens]	HYLS1	ENSG00000198331	0	-0.747734	-0.676565
PFLUV_G00002800	hexokinase-1 isoform X2 [Perca fluviatilis]	HK1	ENSG00000156515	0	0.525144	0.471526
PFLUV_G00003610	uncharacterized protein LOC120555899 [Perca fluviatilis]	N/A	N/A	0	-0.415174	-0.287051
PFLUV_G00004190	ADP-ribosylation factor-binding protein GGA2-like [Perca fluviatilis]	GGA2	ENSG00000103365	0	-0.334291	-0.295792
PFLUV_G00004430	serine/threonine-protein kinase PLK1 isoform X1 [Perca fluviatilis]	PLK1	ENSG00000166851	0	-0.930355	-1.05383
PFLUV_G00004950	zona pellucida sperm-binding protein 3 [Perca fluviatilis]	ZP3	ENSG00000188372	0	-0.487315	-0.306043
PFLUV_G00006340	adhesion G protein-coupled receptor E5 isoform X1 [Perca fluviatilis]	ADGRE5	ENSG00000123146	0	-0.447565	-0.509514
PFLUV_G00006410	adenylate cyclase type 9 isoform X1 [Perca fluviatilis]	ADCY9	ENSG00000162104	0	0.45759	0.521899
PFLUV_G00007490	lysozyme g-like isoform X2 [Perca fluviatilis]	LALBA	ENSG00000167531	0	-0.970864	-0.67173
PFLUV_G00007610	phosphoinositide 3-kinase regulatory subunit 6 isoform X1 [Perca fluviatilis]	PIK3R6	ENSG00000276231	0	-0.380393	-0.512836
PFLUV_G00008040	nuclear factor I/Xa isoform X2 [Perca fluviatilis]	NFIX	ENSG00000008441	2	0.290495	0.77911
PFLUV_G00008290	centromere protein M [Perca fluviatilis]	CENPM	ENSG00000100162	0	-0.534219	-0.837493
PFLUV_G00008940	maternal embryonic leucine zipper kinase [Perca fluviatilis]	MELK	ENSG00000165304	0	-0.73679	-0.937551
PFLUV_G00010320	inorganic pyrophosphatase 2: mitochondrial [Perca fluviatilis]	PPA2	ENSG00000138777	0	-0.359035	-0.411153
PFLUV_G00010410	aminoacyl tRNA synthase complex-interacting multifunctional protein 1a [Perca fluviatilis]	N/A	N/A	3	-0.529192	-0.296931
PFLUV_G00010610	sperm-associated antigen 5 isoform X2 [Perca fluviatilis]	SPAG5	ENSG00000076382	0	-0.605128	-0.845707
PFLUV_G00011560	TNFAIP3-interacting protein 2 isoform X1 [Perca fluviatilis]	TNIP2	ENSG00000168884	0	-0.53276	-0.405625
PFLUV_G00014160	GTPase IMAP family member 9-like: partial [Perca fluviatilis]	GIMAP7	ENSG00000179144	0	-1.37351	-1.84231
PFLUV_G00015630	glucose 1:6-bisphosphate synthase [Perca fluviatilis]	PGM2L1	ENSG00000165434	0	0.393557	0.367293
PFLUV_G00016770	serine/threonine-protein kinase PAK 1 isoform X2 [Perca fluviatilis]	PAK1	ENSG00000149269	0	0.822096	0.889351
PFLUV_G00016910	alpha-2-macroglobulin-like isoform X3 [Perca fluviatilis]	A2M	ENSG00000175899	0	-2.66685	-2.63809
PFLUV_G00017450	5'-3' exonuclease PLD3 [Perca fluviatilis]	PLD3	ENSG00000105223	0	-0.373654	-0.364898
PFLUV_G00017910	tyrosine kinase receptor Cad96Ca [Perca fluviatilis]	N/A	N/A	0	-0.982867	-0.750371
PFLUV_G00019070	ras and Rab interactor 2 isoform X2 [Perca fluviatilis]	RIN2	ENSG00000132669	0	-0.300267	-0.289809
PFLUV_G00019460	myelin protein zero-like protein 2 [Perca fluviatilis]	MPZL2	ENSG00000149573	0	0.360972	1.20692
PFLUV_G00019710	von Willebrand factor A domain-containing protein 5A-like isoform X1 [Perca fluviatilis]	VWA5A	ENSG00000110002	0	-0.804845	-1.41409
PFLUV_G00020330	101 kDa malaria antigen-like [Perca fluviatilis]	CWC22	ENSG00000163510	0	-0.405597	-0.512579
PFLUV_G00020470	GMP synthase [glutamine-hydrolyzing] isoform X2 [Perca fluviatilis]	GMPS	ENSG00000163655	0	0.262648	0.473054
PFLUV_G00023050	cut-like homeobox 1b isoform X3 [Perca fluviatilis]	CUX1	ENSG00000257923	0	0.342159	0.285494
PFLUV_G00023090	caspase a-like [Perca fluviatilis]	CASP1	ENSG00000137752	0	-0.429461	-0.474748
PFLUV_G00023340	succinate receptor 1-like isoform X2 [Perca fluviatilis]	SUCNR1	ENSG00000198829	0	-1.06713	-1.02526
PFLUV_G00024340	membrane-associated phosphatidylinositol transfer protein 3 isoform X2 [Perca fluviatilis]	PITPNM3	ENSG00000091622	0	0.698743	1.0278
PFLUV_G00025400	lysosomal Pro-X carboxypeptidase [Perca fluviatilis]	PRCP	ENSG00000137509	0	-0.390431	-0.38771
PFLUV_G00027060	A-kinase anchor protein 13 isoform X8 [Perca fluviatilis]	AKAP13	ENSG00000170776	28	-0.260443	-0.37012
PFLUV_G00027150	kinesin-like protein KIF13B isoform X3 [Perca fluviatilis]	KIF13B	ENSG00000197892	0	0.765241	0.48829
PFLUV_G00027580	matrix metalloproteinase-15 [Perca fluviatilis]	MMP15	ENSG00000102996	5	0.578487	0.996056
PFLUV_G00027720	protein C19orf12 homolog [Perca fluviatilis]	C19orf12	ENSG00000131943	0	-0.665957	-0.637227
PFLUV_G00027750	AP-2 complex subunit alpha-2-like isoform X2 [Perca fluviatilis]	AP2A2	ENSG00000183020	0	0.507311	0.420418
PFLUV_G00027930	mitochondrial carrier homolog 2 [Perca fluviatilis]	MTCH2	ENSG00000109919	3	-0.329844	-0.287153
PFLUV_G00028330	pro-interleukin-16 isoform X1 [Perca fluviatilis]	IL16	ENSG00000172349	0	-0.422693	-0.452771
PFLUV_G00030820	protein diaphanous homolog 3-like isoform X2 [Perca fluviatilis]	DIAPH3	ENSG00000139734	0	-0.63657	-0.820008
PFLUV_G00032180	transcriptional enhancer factor TEF-1 isoform X3 [Perca fluviatilis]	TEAD1	ENSG00000187079	0	0.575812	0.594832
PFLUV_G00032550	ubiquitin carboxyl-terminal hydrolase MINDY-2 isoform X1 [Perca fluviatilis]	MINDY2	ENSG00000128923	1	0.400481	0.501144
PFLUV_G00033220	DNA replication complex GINS protein PSF2 [Perca fluviatilis]	GINS2	ENSG00000131153	0	-0.355784	-0.335213
PFLUV_G00033740	protein MIS12 homolog [Perca fluviatilis]	MIS12	ENSG00000167842	0	-0.535287	-0.429375
PFLUV_G00036760	TIMELESS-interacting protein [Perca fluviatilis]	TIPIN	ENSG00000075131	0	-0.552938	-0.770077
PFLUV_G00037110	LARGE xylosyl- and glucuronyltransferase 2 [Perca fluviatilis]	LARGE2	ENSG00000165905	0	0.437696	0.902069
PFLUV_G00039340	v-myb avian myeloblastosis viral oncogene homolog-like 2b [Perca fluviatilis]	MYBL2	ENSG00000101057	0	-0.53994	-0.948467
PFLUV_G00039380	bactericidal permeability-increasing protein-like [Perca fluviatilis]	BPI	ENSG00000101425	0	-0.510992	-0.506558
PFLUV_G00040400	hypothetical protein HST_G00030620 [Hippoglossus stenolepis]	N/A	N/A	0	0.855402	0.862606
PFLUV_G00040990	WD repeat-containing protein 1 [Perca fluviatilis]	WDR1	ENSG00000071127	0	-0.457025	-0.487145
PFLUV_G00041370	citron rho-interacting kinase isoform X1 [Perca fluviatilis]	CIT	ENSG00000122966	0	-0.631719	-0.827549
PFLUV_G00042020	protein kish-B [Perca fluviatilis]	TMEM167B	ENSG00000215717	0	-0.253614	-0.182869
PFLUV_G00042370	ras association domain-containing protein 5 isoform X1 [Perca flavescens]	RASSF5	ENSG00000266094	2	-0.445742	-0.436979
PFLUV_G00042740	cathepsin Z [Perca fluviatilis]	CTSZ	ENSG00000101160	0	-0.411925	-0.688648
PFLUV_G00042900	sulfite oxidase: mitochondrial [Perca fluviatilis]	SUOX	ENSG00000139531	0	-0.355294	-0.276397
PFLUV_G00043060	RNA-binding motif: single-stranded-interacting protein 2-like isoform X1 [Perca fluviatilis]	RBMS2	ENSG00000076067	0	0.183642	0.33641
PFLUV_G00043090	E3 ubiquitin-protein ligase DTX3L-like [Perca fluviatilis]	DTX3L	ENSG00000163840	0	-0.5661	-0.402015
PFLUV_G00043640	protein kinase C: delta a [Perca fluviatilis]	PRKCD	ENSG00000163932	0	-0.243492	-0.518929
PFLUV_G00045110	fibroblast growth factor receptor substrate 2 isoform X1 [Perca fluviatilis]	FRS2	ENSG00000166225	0	0.378891	0.91179
PFLUV_G00045910	high mobility group protein HMGI-C-like [Perca fluviatilis]	HMGA2	ENSG00000149948	0	-0.376137	-0.578716
PFLUV_G00047190	TOX high mobility group box family member 2 isoform X2 [Perca fluviatilis]	TOX2	ENSG00000124191	0	-0.532114	-0.542006
PFLUV_G00047230	ranBP-type and C3HC4-type zinc finger-containing protein 1 [Perca fluviatilis]	RBCK1	ENSG00000125826	0	-0.366582	-0.376811
PFLUV_G00048890	plasma membrane calcium-transporting ATPase 1-like isoform X1 [Perca fluviatilis]	ATP2B1	ENSG00000070961	0	0.270368	0.379897
PFLUV_G00050070	plexin-B1 isoform X1 [Perca fluviatilis]	PLXNB1	ENSG00000164050	0	0.295855	0.724935
PFLUV_G00050810	uncharacterized protein LOC120557027 isoform X1 [Perca fluviatilis]	N/A	N/A	0	-0.735641	-1.27572
PFLUV_G00051660	E3 ubiquitin-protein ligase RNF123 isoform X2 [Perca fluviatilis]	RNF123	ENSG00000164068	0	0.246934	0.233676
PFLUV_G00052680	mitofusin-2 [Perca fluviatilis]	MFN2	ENSG00000116688	4	0.1793	0.183975
PFLUV_G00052790	EF-hand domain-containing protein D2 [Perca fluviatilis]	EFHD2	ENSG00000142634	0	-0.194893	-0.222225
PFLUV_G00055350	WASP actin nucleation promoting factor b [Perca fluviatilis]	WAS	ENSG00000015285	1	-0.434024	-0.448376
PFLUV_G00055400	rap1 GTPase-activating protein 1 isoform X6 [Perca fluviatilis]	RAP1GAP	ENSG00000076864	6	0.408614	-1.17293
PFLUV_G00055440	tumor necrosis factor receptor superfamily member 9a [Perca fluviatilis]	TNFRSF9	ENSG00000049249	0	-0.951735	-1.53985
PFLUV_G00056400	ataxin-1-like [Perca fluviatilis]	ATXN1	ENSG00000124788	0	-0.615219	-0.75511
PFLUV_G00056670	LOW QUALITY PROTEIN: uncharacterized protein LOC120559923 [Perca fluviatilis]	N/A	N/A	0	-0.513238	-1.11548
PFLUV_G00056860	glutamine--tRNA ligase [Perca fluviatilis]	QARS1	ENSG00000172053	0	-0.459016	-0.345243
PFLUV_G00057310	WAS/WASL-interacting protein family member 1 isoform X1 [Perca fluviatilis]	WIPF1	ENSG00000115935	0	-0.834295	-0.799852
PFLUV_G00057460	E3 ubiquitin-protein ligase RNF114 [Perca fluviatilis]	RNF114	ENSG00000124226	0	-0.415521	-0.321496
PFLUV_G00057540	glutathione hydrolase 7 [Perca fluviatilis]	GGT7	ENSG00000131067	0	0.324594	0.591482
PFLUV_G00058440	homeobox protein Hox-C10a-like [Perca fluviatilis]	HOXC10	ENSG00000180818	0	-0.790132	-0.451992
PFLUV_G00058990	rho GTPase-activating protein 4-like [Perca fluviatilis]	ARHGAP4	ENSG00000089820	0	-0.747705	-0.49361
PFLUV_G00059220	differentially expressed in FDCP 6 homolog isoform X1 [Perca fluviatilis]	DEF6	ENSG00000023892	1	-0.679941	-0.456767
PFLUV_G00059300	structural maintenance of chromosomes protein 5 [Perca fluviatilis]	SMC5	ENSG00000198887	0	-0.193068	-0.243592
PFLUV_G00060640	protein-glutamine gamma-glutamyltransferase 2-like isoform X1 [Perca fluviatilis]	TGM2	ENSG00000198959	0	-0.72213	-1.07973
PFLUV_G00061220	rho-related GTP-binding protein RhoA-B [Perca fluviatilis]	RHOA	ENSG00000067560	0	-0.180636	-0.319655
PFLUV_G00061290	protein SOGA1 [Perca fluviatilis]	SOGA1	ENSG00000149639	0	0.804899	0.680417
PFLUV_G00061550	uncharacterized protein LOC120559893 [Perca fluviatilis]	N/A	N/A	0	-0.546372	-0.396609
PFLUV_G00061890	N/A	N/A	N/A	0	1.76561	1.26787
PFLUV_G00062500	serine--tRNA ligase: cytoplasmic [Perca fluviatilis]	SARS1	ENSG00000031698	0	-0.226676	-0.451752
PFLUV_G00063800	LOW QUALITY PROTEIN: FYVE: RhoGEF and PH domain-containing protein 1: partial [Perca fluviatilis]	FGD1	ENSG00000102302	0	0.645291	0.844024
PFLUV_G00064160	plexin A3 [Perca fluviatilis]	PLXNA3	ENSG00000130827	0	0.717727	1.13621
PFLUV_G00064940	apelin receptor A [Perca fluviatilis]	APLNR	ENSG00000134817	0	0.670723	0.621894
PFLUV_G00065210	carnitine O-acetyltransferase [Perca fluviatilis]	CRAT	ENSG00000095321	0	0.413237	0.485312
PFLUV_G00065520	LOW QUALITY PROTEIN: dedicator of cytokinesis protein 5 [Perca fluviatilis]	DOCK5	ENSG00000147459	0	0.477378	0.589899
PFLUV_G00066290	autism susceptibility gene 2 protein isoform X4 [Perca fluviatilis]	AUTS2	ENSG00000158321	1	0.500274	0.576508
PFLUV_G00067080	vesicle-associated membrane protein 5 [Perca fluviatilis]	VAMP5	ENSG00000168899	0	-0.580716	-0.350942
PFLUV_G00067910	ectonucleoside triphosphate diphosphohydrolase 2-like isoform X1 [Perca fluviatilis]	ENTPD2	ENSG00000054179	0	-0.712398	-0.823107
PFLUV_G00069700	endoplasmic reticulum aminopeptidase 2 [Perca fluviatilis]	ERAP2	ENSG00000164308	1	-0.37817	-0.357596
PFLUV_G00069930	putative phospholipase B-like 2 [Perca fluviatilis]	PLBD2	ENSG00000151176	0	-0.333631	-0.374163
PFLUV_G00070050	DNA polymerase epsilon catalytic subunit A [Perca fluviatilis]	POLE	ENSG00000177084	0	-0.36675	-0.64727
PFLUV_G00070600	ankyrin-1a isoform X18 [Perca fluviatilis]	ANK1	ENSG00000029534	1	1.11057	1.41621
PFLUV_G00072150	zinc finger protein 366 isoform X1 [Perca fluviatilis]	ZNF366	ENSG00000178175	0	-0.407057	-0.939949
PFLUV_G00072240	gamma-glutamyl hydrolase isoform X1 [Perca fluviatilis]	GGH	ENSG00000137563	0	-0.644124	-2.10003
PFLUV_G00072660	putative aminopeptidase W07G4.4 [Perca fluviatilis]	N/A	N/A	0	-0.711959	-0.510113
PFLUV_G00072930	tissue-type plasminogen activator isoform X1 [Perca fluviatilis]	PLAT	ENSG00000104368	0	0.439552	0.503494
PFLUV_G00073520	endoplasmic reticulum aminopeptidase 1b [Perca fluviatilis]	ERAP1	ENSG00000164307	0	-0.326256	-0.297538
PFLUV_G00075640	GPI-linked NAD(P)(+)--arginine ADP-ribosyltransferase 1-like [Perca fluviatilis]	ART1	ENSG00000129744	0	-0.703617	-1.07439
PFLUV_G00075860	uncharacterized protein LOC120561091 [Perca fluviatilis]	N/A	N/A	0	-0.644852	-0.560132
PFLUV_G00076420	LOW QUALITY PROTEIN: ectonucleoside triphosphate diphosphohydrolase 4 [Perca fluviatilis]	ENTPD4	ENSG00000197217	1	0.315225	0.262301
PFLUV_G00076810	LOW QUALITY PROTEIN: L-serine dehydratase/L-threonine deaminase-like [Perca fluviatilis]	SDS	ENSG00000135094	0	-1.50527	-2.8359
PFLUV_G00078520	oxidation resistance protein 1a isoform X6 [Perca fluviatilis]	OXR1	ENSG00000164830	0	0.245557	0.361125
PFLUV_G00079220	low-density lipoprotein receptor class A domain-containing protein 4-like isoform X1 [Perca fluviatilis]	LDLRAD4	ENSG00000168675	0	0.344539	0.387481
PFLUV_G00080960	centrosomal protein of 162 kDa isoform X4 [Perca fluviatilis]	CEP162	ENSG00000135315	17	0.512946	0.618592
PFLUV_G00081330	proteasome subunit alpha type-2 [Perca fluviatilis]	PSMA2	ENSG00000106588	0	-0.4601	-0.28612
PFLUV_G00082290	tumor necrosis factor receptor superfamily member 6B-like [Perca fluviatilis]	TNFRSF6B	ENSG00000243509	0	-0.858781	-1.2979
PFLUV_G00083160	uncharacterized protein LOC114555407 [Perca flavescens]	N/A	N/A	0	-0.724537	-1.05996
PFLUV_G00083370	FXYD domain containing ion transport regulator 5 [Perca fluviatilis]	FXYD5	ENSG00000089327	0	-0.492288	-0.376437
PFLUV_G00083610	uncharacterized protein LOC120563155 [Perca fluviatilis]	N/A	N/A	0	-0.712963	-1.30045
PFLUV_G00083820	probable serine carboxypeptidase CPVL [Perca fluviatilis]	CPVL	ENSG00000106066	0	-0.283874	-0.346389
PFLUV_G00083940	chromobox protein homolog 3b isoform X1 [Perca fluviatilis]	CBX3	ENSG00000122565	1	-0.274313	-0.621327
PFLUV_G00084870	protein DBF4 homolog A [Perca fluviatilis]	DBF4	ENSG00000006634	0	-0.371338	-0.521067
PFLUV_G00086460	kell blood group glycoprotein [Perca fluviatilis]	KEL	ENSG00000197993	0	1.15785	1.07707
PFLUV_G00086550	uncharacterized protein si:dkey-260g12.1 isoform X2 [Perca fluviatilis]	CD40	ENSG00000101017	0	-0.869739	-0.890845
PFLUV_G00086620	tapasin-related protein [Perca fluviatilis]	TAPBPL	ENSG00000139192	0	-0.387675	-0.719891
PFLUV_G00086690	chromodomain-helicase-DNA-binding protein 4 isoform X3 [Perca fluviatilis]	CHD4	ENSG00000111642	0	0.269937	0.265629
PFLUV_G00087030	g6f-like [Perca fluviatilis]	LY6G6F	ENSG00000204424	0	0.91179	0.516467
PFLUV_G00087130	zinc finger protein 574 [Perca fluviatilis]	ZNF574	ENSG00000105732	0	0.382723	0.328761
PFLUV_G00087320	C-X-C chemokine receptor type 3-like isoform X1 [Perca fluviatilis]	CXCR3	ENSG00000186810	0	-0.40573	-0.421698
PFLUV_G00087520	B-cell lymphoma 3 protein homolog [Perca fluviatilis]	BCL3	ENSG00000069399	0	-0.879667	-1.0656
PFLUV_G00087760	protein phosphatase 1: regulatory subunit 8b [Perca fluviatilis]	PPP1R8	ENSG00000117751	17	-0.4391	-0.348479
PFLUV_G00087780	replication protein A 32 kDa subunit isoform X2 [Perca fluviatilis]	RPA2	ENSG00000117748	8	-0.452713	-0.484119
PFLUV_G00088140	akirin-1 [Perca fluviatilis]	AKIRIN1	ENSG00000174574	4	-0.410575	-0.189739
PFLUV_G00088780	apoptosis-associated speck-like protein containing a CARD [Perca fluviatilis]	PYCARD	ENSG00000103490	0	-0.707996	-0.727728
PFLUV_G00088800	apoptosis-associated speck-like protein containing a CARD [Perca fluviatilis]	PYCARD	ENSG00000103490	0	-0.923236	-0.816415
PFLUV_G00088820	fli-1 proto-oncogene: ETS transcription factor-related sequence isoform X1 [Perca fluviatilis]	FLI1	ENSG00000151702	0	-0.453243	-0.249197
PFLUV_G00088880	lysosomal thioesterase PPT2-A-like [Perca fluviatilis]	PPT2	ENSG00000221988	0	-0.663333	-0.983606
PFLUV_G00089230	interleukin 21 receptor: tandem duplicate 1 [Perca fluviatilis]	IL21R	ENSG00000103522	0	-1.02897	-1.30479
PFLUV_G00089470	antigen peptide transporter 1 [Perca fluviatilis]	TAP1	ENSG00000168394	1	-0.503844	-0.614758
PFLUV_G00090320	dynactin subunit 3 [Perca fluviatilis]	DCTN3	ENSG00000137100	0	-0.293178	-0.269062
PFLUV_G00090680	hypothetical protein EPR50_G00059110 [Perca flavescens]	N/A	N/A	0	-0.573573	-0.681574
PFLUV_G00090690	CD83 antigen [Perca fluviatilis]	CD83	ENSG00000112149	0	-0.746002	-0.727104
PFLUV_G00090880	NACHT: LRR and PYD domains-containing protein 12-like isoform X3 [Perca fluviatilis]	NLRP12	ENSG00000142405	0	-0.701677	-0.668052
PFLUV_G00090970	CREB-regulated transcription coactivator 2 [Perca fluviatilis]	CRTC2	ENSG00000160741	0	0.494464	0.646186
PFLUV_G00094700	F-actin-capping protein subunit alpha-2 [Perca fluviatilis]	CAPZA2	ENSG00000198898	0	-0.394025	-0.319638
PFLUV_G00095110	wee1-like protein kinase [Perca fluviatilis]	WEE1	ENSG00000166483	0	-0.41631	-0.532535
PFLUV_G00095210	proteasome subunit alpha type-1 [Perca fluviatilis]	PSMA1	ENSG00000129084	0	-0.257321	-0.353425
PFLUV_G00095440	protein disulfide-isomerase A3 [Perca fluviatilis]	PDIA3	ENSG00000167004	0	-0.624132	-0.478291
PFLUV_G00095560	three prime repair exonuclease 4 isoform X3 [Perca fluviatilis]	TREX1	ENSG00000213689	0	-0.470697	-0.952597
PFLUV_G00095670	sorting nexin-22 [Perca fluviatilis]	SNX22	ENSG00000157734	0	-0.425399	-1.20439
PFLUV_G00096410	ELKS/Rab6-interacting/CAST family member 1-like isoform X3 [Perca fluviatilis]	ERC1	ENSG00000082805	0	0.55115	0.447864
PFLUV_G00097160	ATP-dependent DNA helicase DDX11 [Perca fluviatilis]	DDX11	ENSG00000013573	0	-0.778826	-1.06699
PFLUV_G00097320	myocyte enhancer factor 2aa isoform X1 [Perca fluviatilis]	MEF2A	ENSG00000068305	0	0.173487	0.341439
PFLUV_G00097980	SH2 domain-containing protein 7-like [Perca fluviatilis]	SH2D7	ENSG00000183476	0	-0.929816	-1.26684
PFLUV_G00098920	protein regulator of cytokinesis 1-like [Perca fluviatilis]	PRC1	ENSG00000198901	0	-0.746034	-0.882737
PFLUV_G00099170	N-acetylgalactosamine kinase [Perca fluviatilis]	GALK2	ENSG00000156958	1	-0.286085	-0.274695
PFLUV_G00099840	ankyrin repeat and SOCS box protein 13 [Perca fluviatilis]	ASB13	ENSG00000196372	0	-0.739821	-0.362464
PFLUV_G00099850	neuroepithelial cell-transforming gene 1 protein-like [Perca fluviatilis]	NET1	ENSG00000173848	0	-0.656	-0.588322
PFLUV_G00100920	uncharacterized protein si:ch211-256a21.4 [Perca fluviatilis]	N/A	N/A	0	-0.552041	-1.16887
PFLUV_G00101050	low-density lipoprotein receptor class A domain-containing protein 3 [Perca fluviatilis]	LDLRAD3	ENSG00000179241	1	0.254316	0.466068
PFLUV_G00101880	UPF0606 protein KIAA1549 isoform X2 [Perca fluviatilis]	KIAA1549	ENSG00000122778	0	0.741503	0.962092
PFLUV_G00104890	uncharacterized protein KIAA0513 homolog isoform X2 [Perca fluviatilis]	KIAA0513	ENSG00000135709	7	-0.526931	-0.53608
PFLUV_G00105150	N/A	N/A	N/A	0	-0.983408	-1.16311
PFLUV_G00106220	microtubule-associated serine/threonine-protein kinase 2 isoform X1 [Perca fluviatilis]	MAST2	ENSG00000086015	11	0.261492	0.611745
PFLUV_G00106380	ubiquitin carboxyl-terminal hydrolase CYLD [Perca fluviatilis]	CYLD	ENSG00000083799	0	-0.271673	-0.224565
PFLUV_G00106690	leukocyte elastase inhibitor-like [Perca fluviatilis]	SERPINB1	ENSG00000021355	0	-0.37966	-0.405699
PFLUV_G00106970	DEP domain-containing protein 1A isoform X1 [Perca fluviatilis]	DEPDC1	ENSG00000024526	0	-0.807853	-0.952071
PFLUV_G00107370	peptidyl-prolyl cis-trans isomerase FKBP2 [Perca fluviatilis]	FKBP2	ENSG00000173486	23	-0.499745	-0.331531
PFLUV_G00107860	tyrosine-protein kinase JAK1-like [Perca fluviatilis]	JAK1	ENSG00000162434	0	-0.235481	-0.226124
PFLUV_G00108200	unconventional myosin-If [Perca fluviatilis]	MYO1F	ENSG00000142347	0	-0.236909	-0.437861
PFLUV_G00108430	DENN domain-containing protein 1B isoform X2 [Perca fluviatilis]	DENND1B	ENSG00000213047	4	-0.249279	-0.309344
PFLUV_G00108870	amyloid-beta A4 precursor protein-binding family A member 3 [Perca fluviatilis]	APBA3	ENSG00000011132	3	-0.153796	-0.202043
PFLUV_G00108990	interleukin-12 receptor subunit beta-2 [Perca fluviatilis]	IL6ST	ENSG00000134352	0	-0.666878	-0.9522
PFLUV_G00109040	LOW QUALITY PROTEIN: tyrosine-protein kinase JAK2 [Perca fluviatilis]	JAK2	ENSG00000096968	0	-0.555981	-0.378172
PFLUV_G00109210	kinesin-like protein KIF14 [Perca fluviatilis]	KIF14	ENSG00000118193	0	-0.550548	-0.806721
PFLUV_G00109260	ankyrin repeat and LEM domain-containing protein 1 isoform X1 [Perca fluviatilis]	ANKLE1	ENSG00000160117	0	-0.59262	-1.00291
PFLUV_G00109630	cystathionine gamma-lyase [Perca fluviatilis]	CTH	ENSG00000116761	0	-0.350559	-0.569483
PFLUV_G00109750	deoxyribonuclease-2-beta-like isoform X1 [Perca fluviatilis]	DNASE2B	ENSG00000137976	0	-0.84954	-0.787595
PFLUV_G00111370	torsin-1A-interacting protein 2-like isoform X1 [Perca fluviatilis]	TOR1AIP2	ENSG00000169905	0	-0.236344	-0.169625
PFLUV_G00112700	chromatin assembly factor 1 subunit A [Perca fluviatilis]	CHAF1A	ENSG00000167670	0	-0.428556	-0.884771
PFLUV_G00113050	thymidylate kinase [Perca fluviatilis]	DTYMK	ENSG00000168393	0	-0.47044	-0.479443
PFLUV_G00113350	protein Dr1 [Perca fluviatilis]	DR1	ENSG00000117505	0	-0.262008	-0.167399
PFLUV_G00115580	transmembrane protein 45A [Perca fluviatilis]	TMEM45A	ENSG00000181458	0	0.593981	0.74619
PFLUV_G00115660	PI-PLC X domain-containing protein 1 [Perca fluviatilis]	PLCXD1	ENSG00000182378	0	0.431789	0.851935
PFLUV_G00116010	BCL6A transcription repressor a isoform X2 [Perca fluviatilis]	BCL6	ENSG00000113916	0	-0.352961	-0.47083
PFLUV_G00117720	centromere protein U isoform X3 [Perca fluviatilis]	CENPU	ENSG00000151725	0	-0.776984	-0.82155
PFLUV_G00120930	tripartite motif containing 105 isoform X1 [Perca fluviatilis]	TRIM62	ENSG00000116525	0	-0.514336	-0.379817
PFLUV_G00121200	ras homolog gene family: member Gd [Perca fluviatilis]	RHOG	ENSG00000177105	0	-0.368904	-0.443036
PFLUV_G00122460	toll-like receptor 1 [Perca fluviatilis]	TLR1	ENSG00000174125	0	-0.514763	-0.362147
PFLUV_G00123710	uncharacterized protein zgc:113229 [Perca fluviatilis]	N/A	N/A	0	-0.433966	-0.501873
PFLUV_G00124110	hypothetical protein EPR50_G00107240 [Perca flavescens]	N/A	N/A	0	-0.344133	-0.309561
PFLUV_G00124560	sestrin-3 [Perca fluviatilis]	SESN3	ENSG00000149212	0	-0.255814	-0.448602
PFLUV_G00125170	mid1-interacting protein 1-like [Perca fluviatilis]	MID1IP1	ENSG00000165175	0	-0.42431	-0.494376
PFLUV_G00125220	palmitoyltransferase ZDHHC9 [Perca fluviatilis]	ZDHHC9	ENSG00000188706	0	0.744797	0.78262
PFLUV_G00125920	LOW QUALITY PROTEIN: DNA replication licensing factor MCM7 [Perca fluviatilis]	MCM7	ENSG00000166508	0	-0.56657	-0.525159
PFLUV_G00126530	cyclin-A2 [Perca fluviatilis]	CCNA2	ENSG00000145386	0	-0.718972	-0.976239
PFLUV_G00126860	polycomb group RING finger protein 3 isoform X1 [Perca fluviatilis]	PCGF3	ENSG00000185619	0	0.576216	0.573302
PFLUV_G00128270	chromodomain Y-like protein [Perca fluviatilis]	CDYL	ENSG00000153046	0	-0.336614	-0.230064
PFLUV_G00128640	uncharacterized protein LOC120568332 [Perca fluviatilis]	N/A	N/A	0	-1.23461	-1.03364
PFLUV_G00129050	solute carrier organic anion transporter family member 5A1 [Perca fluviatilis]	SLCO5A1	ENSG00000137571	0	1.11212	0.943798
PFLUV_G00131440	D-threo-3-hydroxyaspartate dehydratase [Perca fluviatilis]	N/A	N/A	0	-0.41512	-0.350883
PFLUV_G00131640	SH2 domain-containing protein 1A-like isoform X2 [Perca fluviatilis]	SH2D1A	ENSG00000183918	0	-0.857861	-0.912195
PFLUV_G00132360	peroxiredoxin-1 [Perca fluviatilis]	PRDX1	ENSG00000117450	0	-0.372383	-0.7945
PFLUV_G00133910	calreticulin-like [Perca fluviatilis]	CALR	ENSG00000179218	5	-0.428576	-0.439001
PFLUV_G00135570	receptor-interacting serine/threonine-protein kinase 1 [Perca fluviatilis]	RIPK1	ENSG00000137275	5	-0.372404	-0.19956
PFLUV_G00136360	tenascin-N isoform X1 [Perca fluviatilis]	TNN	ENSG00000120332	0	0.485558	1.3207
PFLUV_G00140510	ATP-dependent 6-phosphofructokinase: platelet type-like isoform X1 [Perca fluviatilis]	PFKP	ENSG00000067057	0	0.258181	0.416639
PFLUV_G00141100	ephrin-B2a [Perca fluviatilis]	EFNB2	ENSG00000125266	0	0.280654	0.67445
PFLUV_G00141580	ras-related protein Rab-17-like [Perca fluviatilis]	RAB17	ENSG00000124839	0	-1.1928	-0.973785
PFLUV_G00142420	poly(ADP-ribose) polymerase family member 14-related sequence 1 [Perca fluviatilis]	PARP14	ENSG00000173193	0	-0.399761	-0.377905
PFLUV_G00143210	1-acyl-sn-glycerol-3-phosphate acyltransferase gamma [Perca fluviatilis]	AGPAT3	ENSG00000160216	0	0.274423	0.306756
PFLUV_G00143380	ephrin type-A receptor 3 isoform X7 [Perca fluviatilis]	EPHA3	ENSG00000044524	12	0.426409	-0.822993
PFLUV_G00145920	chromatin assembly factor 1 subunit B [Perca fluviatilis]	CHAF1B	ENSG00000159259	0	-0.474342	-0.659903
PFLUV_G00146070	PREDICTED: protein MAATS1 [Stegastes partitus]	CFAP91	ENSG00000183833	0	0.517099	0.446317
PFLUV_G00147410	Krueppel-like factor 12b isoform X4 [Perca fluviatilis]	KLF12	ENSG00000118922	0	-0.308466	-0.441677
PFLUV_G00147460	N-arachidonyl glycine receptor [Perca fluviatilis]	GPR18	ENSG00000125245	4	-0.962117	-0.452799
PFLUV_G00148350	interleukin-1 receptor type 1 [Perca fluviatilis]	IL1R1	ENSG00000115594	0	-0.41708	-0.541494
PFLUV_G00150600	activin receptor type-2A-like isoform X2 [Perca fluviatilis]	ACVR2A	ENSG00000121989	0	0.338865	0.322136
PFLUV_G00151270	replication protein A 14 kDa subunit [Perca fluviatilis]	RPA3	ENSG00000106399	0	-0.625914	-0.760911
PFLUV_G00152330	ras-related protein Rab-42a [Perca fluviatilis]	RAB39A	ENSG00000179331	0	-0.634634	-0.607307
PFLUV_G00153470	CYFIP-related Rac1 interactor A isoform X2 [Perca fluviatilis]	CYRIA	ENSG00000197872	0	-0.743234	-0.44667
PFLUV_G00153570	histone-binding protein RBBP4 isoform X3 [Perca fluviatilis]	RBBP4	ENSG00000162521	0	-0.196915	-0.231056
PFLUV_G00156140	zinc finger protein 704 isoform X1 [Perca fluviatilis]	ZNF704	ENSG00000164684	2	0.410243	0.851585
PFLUV_G00157120	tuftelin 1b [Perca fluviatilis]	TUFT1	ENSG00000143367	0	-0.449616	-0.514659
PFLUV_G00157490	eomesodermin homolog a isoform X2 [Perca fluviatilis]	EOMES	ENSG00000163508	0	-0.836517	-1.07907
PFLUV_G00157760	sialidase-1 [Perca fluviatilis]	NEU1	ENSG00000204386	0	-0.218089	-0.245948
PFLUV_G00158070	prolyl endopeptidase-like [Perca fluviatilis]	PREP	ENSG00000085377	6	-0.486689	-0.539714
PFLUV_G00158200	dyslexia-associated protein KIAA0319-like protein [Perca fluviatilis]	KIAA0319L	ENSG00000142687	5	0.38617	0.551103
PFLUV_G00158410	cyclin-dependent kinase 5 activator 1 [Perca fluviatilis]	CDK5R1	ENSG00000176749	0	0.93556	-1.7191
PFLUV_G00158420	unconventional myosin-Ig isoform X1 [Perca fluviatilis]	MYO1G	ENSG00000136286	0	-0.46418	-0.306385
PFLUV_G00159440	Flotillin-1 Reggie-2 [Takifugu flavidus]	FLOT1	ENSG00000137312	0	-0.483942	-0.692283
PFLUV_G00159460	TAP binding protein (tapasin): tandem duplicate 1 [Perca fluviatilis]	TAPBP	ENSG00000231925	0	-0.51642	-0.584158
PFLUV_G00159540	antigen peptide transporter 2a [Perca fluviatilis]	TAP2	ENSG00000204267	0	-0.743242	-0.751462
PFLUV_G00159720	major histocompatibility complex class I-related gene protein-like isoform X3 [Perca fluviatilis]	MR1	ENSG00000153029	0	-1.03693	-1.64897
PFLUV_G00161270	ly6/PLAUR domain-containing protein 3-like [Perca fluviatilis]	LYPD3	ENSG00000124466	0	1.31223	1.29034
PFLUV_G00163220	C-C motif chemokine 4 homolog [Perca fluviatilis]	CCL4	ENSG00000275302	0	-1.22389	-1.0971
PFLUV_G00163670	uncharacterized protein LOC120572415 [Perca fluviatilis]	N/A	N/A	0	-1.11741	-1.32662
PFLUV_G00163690	uncharacterized protein LOC120572434 [Perca fluviatilis]	N/A	N/A	0	-0.714183	-1.04414
PFLUV_G00164450	putative GPI-anchored protein pfl2 [Perca fluviatilis]	BATF2	ENSG00000168062	0	-1.7656	-1.35461
PFLUV_G00164700	uncharacterized protein si:dkey-19b23.10 isoform X1 [Perca fluviatilis]	TRERF1	ENSG00000124496	0	-0.733471	-0.792566
PFLUV_G00165860	monocarboxylate transporter 13 [Perca fluviatilis]	SLC16A13	ENSG00000174327	0	-0.371224	-0.453796
PFLUV_G00165870	arf-GAP with coiled-coil: ANK repeat and PH domain-containing protein 1 [Perca fluviatilis]	ACAP1	ENSG00000072818	0	-0.312002	-0.451346
PFLUV_G00166880	shootin-1 isoform X1 [Perca fluviatilis]	SHTN1	ENSG00000187164	0	-0.686343	-0.453364
PFLUV_G00167500	protein NDRG2 isoform X1 [Perca fluviatilis]	NDRG2	ENSG00000165795	23	0.517248	1.04182
PFLUV_G00167840	LOW QUALITY PROTEIN: protein KHNYN [Perca fluviatilis]	KHNYN	ENSG00000100441	0	-0.385909	-0.284384
PFLUV_G00168480	dysferlin isoform X13 [Perca fluviatilis]	DYSF	ENSG00000135636	2	0.45189	0.568846
PFLUV_G00169130	serine protease FAM111A-like isoform X2 [Perca fluviatilis]	FAM111A	ENSG00000166801	0	-0.647624	-0.449954
PFLUV_G00169920	uncharacterized protein LOC120572846 [Perca fluviatilis]	SIGLEC1	ENSG00000088827	0	-1.28681	-1.00854
PFLUV_G00170320	sialoadhesin-like isoform X1 [Perca fluviatilis]	SIGLEC1	ENSG00000088827	3	-0.749478	-0.985481
PFLUV_G00170710	uncharacterized protein LOC120572804 isoform X2 [Perca fluviatilis]	FCER1A	ENSG00000179639	0	-1.12066	-1.17892
PFLUV_G00171280	C-type lectin domain family 10 member A-like [Perca fluviatilis]	CLEC10A	ENSG00000132514	0	-0.906309	-0.623056
PFLUV_G00171670	H-2 class II histocompatibility antigen: E-S beta chain-like [Perca fluviatilis]	HLA-DRB1	ENSG00000196126	0	-0.378343	-0.479937
PFLUV_G00171940	TLC domain-containing protein 4-B [Perca fluviatilis]	TLCD4	ENSG00000152078	1	0.517627	0.533941
PFLUV_G00172310	interferon-induced very large GTPase 1-like isoform X3 [Perca fluviatilis]	GVINP1	ENSG00000254838	0	-1.37688	-2.01982
PFLUV_G00172780	HMG domain-containing protein 4a [Perca fluviatilis]	HMGXB4	ENSG00000100281	0	-0.30072	-0.314774
PFLUV_G00174070	uncharacterized protein pdgfbb isoform X1 [Perca fluviatilis]	PDGFB	ENSG00000100311	0	0.486129	0.62669
PFLUV_G00174150	GTPase IMAP family member 7 [Perca fluviatilis]	GIMAP7	ENSG00000179144	0	-0.31098	-0.315524
PFLUV_G00174960	C-Jun-amino-terminal kinase-interacting protein 3 isoform X4 [Perca fluviatilis]	MAPK8IP3	ENSG00000138834	0	0.35535	1.02484
PFLUV_G00175670	uncharacterized protein LOC120574484 isoform X1 [Perca fluviatilis]	N/A	N/A	0	-0.407303	-1.22047
PFLUV_G00175760	uncharacterized protein LOC120573949 isoform X1 [Perca fluviatilis]	N/A	N/A	0	-0.890995	-0.984669
PFLUV_G00175990	brain-specific angiogenesis inhibitor 1-associated protein 2-like protein 1b isoform X1 [Perca fluviatilis]	BAIAP2L1	ENSG00000006453	7	-0.34712	-0.331556
PFLUV_G00176400	serine/threonine-protein kinase 19-like isoform X1 [Perca fluviatilis]	STK19	ENSG00000204344	0	-0.430951	-0.347542
PFLUV_G00177090	ethanolamine-phosphate cytidylyltransferase-like isoform X2 [Perca fluviatilis]	PCYT2	ENSG00000185813	0	1.10064	1.15959
PFLUV_G00177940	tumor necrosis factor ligand superfamily member 14 [Perca fluviatilis]	TNFSF14	ENSG00000125735	0	-0.660096	-0.768107
PFLUV_G00178070	GEM-interacting protein isoform X1 [Perca fluviatilis]	GMIP	ENSG00000089639	0	-0.581942	-0.483261
PFLUV_G00179090	mitogen-activated protein kinase kinase kinase 14 [Perca fluviatilis]	MAP3K14	ENSG00000006062	0	-0.396109	-0.329678
PFLUV_G00179170	formin-like protein 1 [Perca fluviatilis]	FMNL1	ENSG00000184922	0	-0.539475	-0.253311
PFLUV_G00179220	pleckstrin homology domain-containing family H member 3 isoform X1 [Perca fluviatilis]	PLEKHH3	ENSG00000068137	0	0.33761	0.45781
PFLUV_G00180620	mediator of RNA polymerase II transcription subunit 25 isoform X1 [Perca fluviatilis]	MED25	ENSG00000104973	0	-0.364553	-0.362493
PFLUV_G00182060	thyroid hormone receptor alpha isoform X1 [Perca fluviatilis]	THRA	ENSG00000126351	2	0.721852	0.879361
PFLUV_G00182790	uncharacterized protein LOC120575282 [Perca fluviatilis]	N/A	N/A	0	-0.844072	-0.865232
PFLUV_G00183270	LOW QUALITY PROTEIN: retinoid-inducible serine carboxypeptidase [Perca fluviatilis]	SCPEP1	ENSG00000121064	0	-0.60775	-0.581016
PFLUV_G00183280	LOW QUALITY PROTEIN: retinoid-inducible serine carboxypeptidase [Perca fluviatilis]	SCPEP1	ENSG00000121064	0	-0.402011	-0.491186
PFLUV_G00183610	ubiquitin-conjugating enzyme E2 Z isoform X1 [Perca fluviatilis]	UBE2Z	ENSG00000159202	0	-0.261855	-0.234037
PFLUV_G00184190	methyltransferase-like protein 23 [Perca fluviatilis]	METTL23	ENSG00000181038	0	-0.64388	-0.943809
PFLUV_G00184280	rap guanine nucleotide exchange factor-like 1 [Perca fluviatilis]	RAPGEFL1	ENSG00000108352	0	0.381251	0.710843
PFLUV_G00184440	NACHT: LRR and PYD domains-containing protein 3-like [Perca fluviatilis]	NLRP3	ENSG00000162711	0	-0.641981	-0.932965
PFLUV_G00184840	NLR family CARD domain-containing protein 3-like isoform X1 [Perca fluviatilis]	NLRC3	ENSG00000167984	0	-0.537903	-0.635194
PFLUV_G00184870	putative nuclease HARBI1 [Perca fluviatilis]	HARBI1	ENSG00000180423	0	1.5196	1.11392
PFLUV_G00185100	uncharacterized protein LOC120575337 [Perca fluviatilis]	N/A	N/A	0	-2.26305	-2.1511
PFLUV_G00185390	deoxycytidine kinase 2-like [Perca fluviatilis]	N/A	N/A	0	-1.07484	-0.99286
PFLUV_G00186650	uncharacterized protein LOC120543691 [Perca fluviatilis]	N/A	N/A	0	-0.886732	-0.800546
PFLUV_G00186660	uncharacterized protein LOC120543678 isoform X2 [Perca fluviatilis]	N/A	N/A	0	-1.30508	-1.22176
PFLUV_G00186680	uncharacterized protein LOC120543678 isoform X2 [Perca fluviatilis]	CASP1	ENSG00000137752	0	-0.964496	-1.06252
PFLUV_G00187830	BRCA1-A complex subunit RAP80 [Perca fluviatilis]	UIMC1	ENSG00000087206	0	0.276434	0.395822
PFLUV_G00187960	LAT2 domain-containing protein [Perca fluviatilis]	LAT2	ENSG00000086730	0	-0.993401	-1.0492
PFLUV_G00189680	NEDD4 family-interacting protein 1-like isoform X3 [Perca fluviatilis]	NDFIP1	ENSG00000131507	0	-0.278071	-0.294114
PFLUV_G00189910	uncharacterized protein LOC120544324 [Perca fluviatilis]	IL2RG	ENSG00000147168	2	-0.695889	-0.824459
PFLUV_G00191230	LOW QUALITY PROTEIN: dolichyl-phosphate beta-glucosyltransferase [Perca fluviatilis]	ALG5	ENSG00000120697	0	-0.389841	-0.326672
PFLUV_G00193280	misshapen-like kinase 1 isoform X2 [Perca fluviatilis]	MINK1	ENSG00000141503	10	0.336707	0.239627
PFLUV_G00193420	ribonucleoside-diphosphate reductase large subunit-like [Perca fluviatilis]	RRM1	ENSG00000167325	0	-0.828203	-0.949734
PFLUV_G00193930	neuronal PAS domain-containing protein 2 isoform X1 [Perca fluviatilis]	NPAS2	ENSG00000170485	0	0.758395	1.03571
PFLUV_G00193950	LOW QUALITY PROTEIN: GRB2-associated-binding protein 3 [Perca fluviatilis]	GAB3	ENSG00000160219	0	-0.513662	-0.395406
PFLUV_G00194520	barrier-to-autointegration factor [Perca fluviatilis]	BANF1	ENSG00000175334	0	-0.344875	-0.316293
PFLUV_G00195580	dolichyl-diphosphooligosaccharide--protein glycosyltransferase subunit STT3A [Perca fluviatilis]	STT3A	ENSG00000134910	0	-0.283128	-0.258706
PFLUV_G00195640	non-histone chromosomal protein HMG-like [Perca fluviatilis]	HMGN4	ENSG00000182952	0	-0.40997	-0.550598
PFLUV_G00196010	MAP/microtubule affinity-regulating kinase 4 isoform X2 [Perca fluviatilis]	MARK4	ENSG00000007047	0	1.20783	1.06872
PFLUV_G00196160	calpain small subunit 1a [Perca fluviatilis]	CAPNS1	ENSG00000126247	0	-0.298269	-0.160903
PFLUV_G00196740	angiomotin isoform X1 [Perca fluviatilis]	AMOT	ENSG00000126016	0	0.370674	0.477378
PFLUV_G00197550	proteasome subunit beta type-10 [Perca fluviatilis]	PSMB10	ENSG00000205220	0	-0.621105	-0.455476
PFLUV_G00201300	major prion protein-like [Perca fluviatilis]	PRNP	ENSG00000171867	0	0.363017	0.396779
PFLUV_G00203110	alpha-methylacyl-CoA racemase [Perca fluviatilis]	AMACR	ENSG00000242110	0	0.408346	0.678309
PFLUV_G00203700	alpha-N-acetylgalactosaminide alpha-2:6-sialyltransferase 6 isoform X1 [Perca fluviatilis]	ST6GALNAC6	ENSG00000160408	3	0.721017	0.584883
PFLUV_G00204140	LOW QUALITY PROTEIN: rho guanine nucleotide exchange factor 28 [Perca fluviatilis]	ARHGEF28	ENSG00000214944	0	0.526781	1.15421
PFLUV_G00204210	deoxycytidine kinase [Perca fluviatilis]	DCK	ENSG00000156136	0	-0.798873	-0.781107
PFLUV_G00204330	netrin receptor UNC5D-like [Perca fluviatilis]	UNC5D	ENSG00000156687	0	0.686102	0.776607
PFLUV_G00205060	cyclin-dependent kinase 2-associated protein 1 isoform X1 [Perca fluviatilis]	CDK2AP1	ENSG00000111328	0	-0.355686	-0.405006
PFLUV_G00205540	poly(ADP-ribose) glycohydrolase [Perca fluviatilis]	PARG	ENSG00000227345	0	-0.303183	-0.382231
PFLUV_G00205670	polyubiquitin-B isoform X1 [Perca fluviatilis]	UBB	ENSG00000170315	0	-0.360023	-0.277398
PFLUV_G00206220	exportin-7 isoform X3 [Perca fluviatilis]	XPO7	ENSG00000130227	1	0.268915	0.504129
PFLUV_G00206390	WD repeat-containing protein 36 [Perca fluviatilis]	WDR36	ENSG00000134987	0	-0.356712	-0.275223
PFLUV_G00207880	tyrosine-protein kinase fynb isoform X3 [Perca fluviatilis]	FYN	ENSG00000010810	0	-0.838454	-0.84174
PFLUV_G00208890	DNA repair protein RAD51 homolog 1 [Perca fluviatilis]	RAD51	ENSG00000051180	0	-0.987732	-1.29263
PFLUV_G00209070	mRNA decay activator protein ZFP36L1b [Perca fluviatilis]	ZFP36L1	ENSG00000185650	0	0.268058	0.381198
PFLUV_G00209260	N/A	N/A	N/A	0	1.31526	1.56226
PFLUV_G00210780	cholesterol 24-hydroxylase-like [Perca fluviatilis]	CYP46A1	ENSG00000036530	0	0.408113	1.50448
PFLUV_G00210980	si:dkey-261l7.2 [Perca fluviatilis]	N/A	N/A	0	-0.568015	-0.526977
PFLUV_G00211970	uncharacterized protein LOC120547308 isoform X1 [Perca fluviatilis]	N/A	N/A	0	-0.44862	-0.633266
PFLUV_G00212590	zinc-binding protein A33-like [Perca fluviatilis]	N/A	N/A	0	-0.368952	-0.548256
PFLUV_G00213680	LOW QUALITY PROTEIN: ras-related protein Rab-32-like [Perca fluviatilis]	RAB32	ENSG00000118508	0	-0.309841	-0.559787
PFLUV_G00214620	macoilin-1 [Perca fluviatilis]	MACO1	ENSG00000204178	0	0.80135	0.841612
PFLUV_G00214830	dual specificity protein phosphatase 10 isoform X2 [Perca fluviatilis]	DUSP10	ENSG00000143507	0	-0.306696	-0.758406
PFLUV_G00214900	NF-kappa-B inhibitor epsilon [Perca fluviatilis]	NFKBIE	ENSG00000146232	0	-0.632507	-0.384241
PFLUV_G00214950	V-type proton ATPase subunit D [Perca fluviatilis]	ATP6V1D	ENSG00000100554	0	-0.294554	-0.297383
PFLUV_G00215110	akirin-2 [Perca fluviatilis]	AKIRIN2	ENSG00000135334	0	-0.372226	-0.252059
PFLUV_G00215600	uncharacterized protein knl1 [Perca fluviatilis]	KNL1	ENSG00000137812	0	-0.590595	-0.946918
PFLUV_G00215650	nesprin-2 [Perca fluviatilis]	SYNE2	ENSG00000054654	0	0.301883	-0.958593
PFLUV_G00215900	N-acetyltransferase ESCO2 [Perca fluviatilis]	ESCO2	ENSG00000171320	0	-0.70533	-0.940351
PFLUV_G00215910	lymphokine-activated killer T-cell-originated protein kinase homolog [Perca fluviatilis]	PBK	ENSG00000168078	0	-0.802097	-1.01786
PFLUV_G00217020	basic leucine zipper transcriptional factor ATF-like 3 [Perca fluviatilis]	BATF3	ENSG00000123685	0	-1.54197	-1.88092
PFLUV_G00217620	disks large homolog 1-like [Perca fluviatilis]	DLG1	ENSG00000075711	0	0.395233	0.52075
PFLUV_G00218770	nascent polypeptide-associated complex subunit alpha: muscle-specific form-like: partial [Sander lucioperca]	NACA	ENSG00000196531	0	0.421565	0.433076
PFLUV_G00219670	LOW QUALITY PROTEIN: kinesin-like protein KIF11 [Perca fluviatilis]	KIF11	ENSG00000138160	0	-0.818889	-0.823761
PFLUV_G00220800	elongation factor 1-alpha 1a [Perca fluviatilis]	EEF1A1	ENSG00000156508	0	0.476773	0.608543
PFLUV_G00220980	F-box only protein 5 [Perca fluviatilis]	FBXO5	ENSG00000112029	0	-0.770742	-1.24893
PFLUV_G00221410	zinc finger and BTB domain-containing protein 18 isoform X4 [Perca fluviatilis]	ZBTB18	ENSG00000179456	0	0.519273	0.805659
PFLUV_G00221530	phosphatase and actin regulator 2 isoform X4 [Perca fluviatilis]	PHACTR2	ENSG00000112419	1	-0.329796	-0.256593
PFLUV_G00222200	survival of motor neuron-related-splicing factor 30 [Perca fluviatilis]	SMNDC1	ENSG00000119953	0	-0.205456	-0.196069
PFLUV_G00222350	tumor necrosis factor receptor superfamily member 6 [Perca fluviatilis]	FAS	ENSG00000026103	0	-0.521418	-0.338778
PFLUV_G00222720	testican-2 isoform X2 [Perca fluviatilis]	SPOCK2	ENSG00000107742	0	-0.815015	-1.87529
PFLUV_G00223610	tyrosine-protein phosphatase non-receptor type 13 isoform X1 [Perca fluviatilis]	PTPN13	ENSG00000163629	0	0.366624	0.892955
PFLUV_G00223620	mitogen-activated protein kinase 8 isoform X3 [Perca fluviatilis]	MAPK8	ENSG00000107643	1	0.329587	0.333376
PFLUV_G00223780	fucose mutarotase [Perca fluviatilis]	FUOM	ENSG00000148803	0	-0.350464	-0.359265
PFLUV_G00224530	protein phosphatase 1 regulatory subunit 21 isoform X1 [Perca fluviatilis]	PPP1R21	ENSG00000162869	0	-0.262955	-0.266436
PFLUV_G00225980	phosphoinositide 3-kinase adapter protein 1 isoform X1 [Perca fluviatilis]	PIK3AP1	ENSG00000155629	0	-0.406549	-0.341847
PFLUV_G00226200	proto-oncogene c-Rel [Perca fluviatilis]	REL	ENSG00000162924	0	-0.266925	-0.221671
PFLUV_G00226220	3-hydroxyanthranilate 3:4-dioxygenase [Perca fluviatilis]	HAAO	ENSG00000162882	5	-0.453516	-0.429831
PFLUV_G00226960	piezo-type mechanosensitive ion channel component 1 isoform X4 [Perca fluviatilis]	PIEZO1	ENSG00000103335	0	0.332552	0.880387
PFLUV_G00229110	attractin [Perca fluviatilis]	ATRN	ENSG00000088812	2	0.511928	0.445838
PFLUV_G00229150	LOW QUALITY PROTEIN: M-phase inducer phosphatase 2 [Perca fluviatilis]	CDC25B	ENSG00000101224	1	-0.654869	-0.756804
PFLUV_G00229640	M1-specific T cell receptor beta chain-like [Scophthalmus maximus]	N/A	N/A	0	-1.17813	-0.999399
PFLUV_G00229860	nucleolar and spindle-associated protein 1 isoform X1 [Perca fluviatilis]	NUSAP1	ENSG00000137804	0	-0.637906	-0.953881
PFLUV_G00230450	uncharacterized protein si:ch73-242m19.1 isoform X1 [Perca fluviatilis]	N/A	N/A	2	0.715217	0.930227
PFLUV_G00231410	hypothetical protein EPR50_G00206590 [Perca flavescens]	N/A	N/A	2	0.450583	0.503953
PFLUV_G00231620	interleukin-27 subunit beta [Perca fluviatilis]	EBI3	ENSG00000105246	2	-1.49669	-1.30735
PFLUV_G00232410	protein quaking-A isoform X2 [Perca fluviatilis]	QKI	ENSG00000112531	0	0.219324	0.341378
PFLUV_G00232590	Fanconi anemia group M protein [Perca fluviatilis]	FANCM	ENSG00000187790	3	0.345887	0.306152
PFLUV_G00232880	origin recognition complex subunit 3 isoform X1 [Perca fluviatilis]	ORC3	ENSG00000135336	1	-0.409148	-0.570824
PFLUV_G00233580	serine/threonine-protein kinase PLK4 isoform X2 [Perca fluviatilis]	PLK4	ENSG00000142731	0	-0.6087	-0.729698
PFLUV_G00234260	steroid hormone receptor ERR2 isoform X1 [Perca fluviatilis]	ESRRB	ENSG00000119715	0	0.978186	1.59617
PFLUV_G00235630	tyrosine-protein kinase Lck [Perca fluviatilis]	LCK	ENSG00000182866	0	-0.784107	-0.688394
PFLUV_G00239600	endonuclease domain-containing 1 protein-like [Perca fluviatilis]	ENDOD1	ENSG00000149218	0	-0.449528	-0.567166
PFLUV_G00240810	rho GTPase-activating protein 27 isoform X2 [Perca fluviatilis]	ARHGAP27	ENSG00000159314	0	-0.293752	-0.341299
PFLUV_G00241190	guanine nucleotide-binding protein subunit alpha-13-like [Perca fluviatilis]	GNA13	ENSG00000120063	0	-0.180646	-0.303983
PFLUV_G00241590	E3 ubiquitin-protein ligase TRIM13-like [Perca fluviatilis]	TRIM13	ENSG00000204977	1	-0.623606	-0.804714
PFLUV_G00243300	cone cGMP-specific 3':5'-cyclic phosphodiesterase subunit alpha' isoform X2 [Perca fluviatilis]	PDE6C	ENSG00000095464	0	-0.66259	-0.799894
PFLUV_G00243500	SWI/SNF-related matrix-associated actin-dependent regulator of chromatin subfamily D member 2 [Perca fluviatilis]	SMARCD2	ENSG00000108604	0	-0.242086	-0.268796
PFLUV_G00243910	Serine/threonine-protein kinase TAO2 [Collichthys lucidus]	TAOK2	ENSG00000149930	0	0.27289	0.223453
PFLUV_G00244030	LOW QUALITY PROTEIN: uncharacterized protein LOC120551635 [Perca fluviatilis]	N/A	N/A	5	-2.3722	-1.42853
PFLUV_G00244540	SPRY domain-containing SOCS box protein 3 [Perca fluviatilis]	SPSB3	ENSG00000162032	0	0.587292	0.865269
PFLUV_G00251820	zinc finger protein PLAG1 [Perca fluviatilis]	PLAG1	ENSG00000181690	0	0.72611	0.744056
PFLUV_G00251840	uncharacterized protein arhgef4 isoform X1 [Perca fluviatilis]	ARHGEF4	ENSG00000136002	0	0.356084	1.12495
PFLUV_G00253800	ankyrin repeat and SAM domain-containing protein 6-like [Perca fluviatilis]	ANKS6	ENSG00000165138	0	0.340852	0.264789
PFLUV_G00254270	proteasome activator complex subunit 1 [Perca fluviatilis]	PSME1	ENSG00000092010	0	-0.435702	-0.418376
PFLUV_G00255320	CD226 antigen isoform X3 [Perca fluviatilis]	CD226	ENSG00000150637	0	-0.705548	-1.05337
PFLUV_G00255690	serine/threonine-protein kinase Sgk3 [Perca fluviatilis]	SGK3	ENSG00000104205	0	-0.280982	-0.409009
PFLUV_G00256720	disks large-associated protein 1-like [Perca fluviatilis]	DLGAP1	ENSG00000170579	0	0.585699	0.664372
PFLUV_G00256940	plexin domain-containing protein 2 [Perca fluviatilis]	PLXDC2	ENSG00000120594	3	0.527979	1.37199
PFLUV_G00257790	TNFAIP3-interacting protein 3-like [Perca fluviatilis]	TNIP3	ENSG00000050730	0	-1.23583	-1.52592
PFLUV_G00258190	SH3 domain-containing kinase-binding protein 1 isoform X1 [Perca fluviatilis]	SH3KBP1	ENSG00000147010	0	-0.560683	-0.506719
PFLUV_G00258220	toll-like receptor 13 [Perca fluviatilis]	TLR5	ENSG00000187554	2	-0.62212	-0.550132
PFLUV_G00258540	proteasome activator complex subunit 2 [Perca fluviatilis]	PSME2	ENSG00000100911	0	-0.511095	-0.546731
PFLUV_G00262220	23 kDa integral membrane protein-like [Perca fluviatilis]	N/A	N/A	0	-0.324025	0.269741
PFLUV_G00263180	V-type proton ATPase subunit E 1 [Perca fluviatilis]	ATP6V1E1	ENSG00000131100	0	-0.349838	-0.319454
PFLUV_G00263340	origin recognition complex subunit 5 [Perca fluviatilis]	ORC5	ENSG00000164815	0	-0.501999	-0.479759
PFLUV_G00263970	staphylococcal nuclease domain-containing protein 1 [Perca fluviatilis]	SND1	ENSG00000197157	0	-0.267369	-0.290666
PFLUV_G00265300	transcription factor EC isoform X4 [Perca fluviatilis]	TFEC	ENSG00000105967	0	-0.463297	-0.56915
PFLUV_G00267320	transcription factor E2F7 [Perca fluviatilis]	E2F7	ENSG00000165891	0	-0.479065	-0.966568
PFLUV_G00268160	beta-2-microglobulin-like [Perca fluviatilis]	B2M	ENSG00000166710	0	-0.562311	-0.475943
PFLUV_G00269470	arf-GAP with GTPase: ANK repeat and PH domain-containing protein 2 isoform X2 [Perca fluviatilis]	AGAP2	ENSG00000135439	0	0.988067	1.09774
PFLUV_G00269570	H(+)/Cl(-) exchange transporter 4 [Perca fluviatilis]	CLCN4	ENSG00000073464	0	0.511018	0.474058
PFLUV_G00269580	uncharacterized protein LOC120554188 isoform X1 [Perca fluviatilis]	N/A	N/A	0	-0.630382	-0.711143
PFLUV_G00269880	tubulin alpha chain-like [Perca fluviatilis]	TUBA1A	ENSG00000167552	0	-0.2973	-0.379958
PFLUV_G00270440	LOW QUALITY PROTEIN: bone morphogenetic protein receptor type-2-like [Perca fluviatilis]	BMPR2	ENSG00000204217	0	0.494936	0.33892
PFLUV_G00271330	metalloreductase STEAP3-like isoform X6 [Perca fluviatilis]	STEAP3	ENSG00000115107	0	0.506736	0.604684
PFLUV_G00271410	protein sprouty homolog 2 [Perca fluviatilis]	SPRY2	ENSG00000136158	0	-0.49093	-0.439657
PFLUV_G00272310	A disintegrin and metalloproteinase with thrombospondin motifs 5 [Perca fluviatilis]	ADAMTS5	ENSG00000154736	0	0.781795	0.999001
PFLUV_G00273380	B- and T-lymphocyte attenuator-like [Perca fluviatilis]	BTLA	ENSG00000186265	7	-0.710658	-0.685052
PFLUV_G00273460	OX-2 membrane glycoprotein-like isoform X1 [Perca fluviatilis]	CD200	ENSG00000091972	0	-1.87469	-1.36101
PFLUV_G00273560	histone deacetylase 4-like isoform X1 [Perca fluviatilis]	HDAC4	ENSG00000068024	0	0.44077	0.606911
PFLUV_G00273980	sodium/potassium-transporting ATPase subunit alpha-1 [Perca fluviatilis]	ATP1A1	ENSG00000163399	0	0.21412	0.356679
PFLUV_G00276660	activin receptor type-2A isoform X2 [Perca fluviatilis]	ACVR2A	ENSG00000121989	0	0.661193	0.638579
PFLUV_G00276700	kynureninase isoform X2 [Perca fluviatilis]	KYNU	ENSG00000115919	0	-0.722884	-0.346461
PFLUV_G00278010	inositol hexakisphosphate kinase 1-like: partial [Perca fluviatilis]	IP6K1	ENSG00000176095	0	0.682162	0.719781
PFLUV_G00278310	hypothetical protein F7725_024344: partial [Dissostichus mawsoni]	N/A	N/A	0	-0.328467	-0.378514
PFLUV_G00278630	N/A	N/A	N/A	0	1.12702	1.67258
PFLUV_G00021870	TLC domain-containing protein 2 [Perca fluviatilis]	TLCD2	ENSG00000185561	0	-0.379829		-0.244106	-0.504993
PFLUV_G00031590	transcription factor PU.1b [Perca fluviatilis]	SPI1	ENSG00000066336	0	-0.313932		-0.358167	-0.59657
PFLUV_G00038650	N/A	N/A	N/A	0	-0.447717		-0.53826	-0.705133
PFLUV_G00041560	hypothetical protein EPR50_G00042260 [Perca flavescens]	N/A	N/A	0	-0.486896		-1.34209	-1.39557
PFLUV_G00041890	RING finger protein 208-like isoform X1 [Perca fluviatilis]	RNF208	ENSG00000212864	0	-1.56041		-1.64309	-1.21766
PFLUV_G00043290	la-related protein 4 [Perca fluviatilis]	LARP4	ENSG00000161813	0	0.253762		0.230773	0.198332
PFLUV_G00061370	L-rhamnose-binding lectin SML-like isoform X1 [Perca fluviatilis]	EVA1C	ENSG00000166979	0	-1.23211		-3.10122	-1.60333
PFLUV_G00086680	tyrosine-protein phosphatase non-receptor type 6 isoform X2 [Perca fluviatilis]	PTPN6	ENSG00000111679	1	-0.40691		-0.372164	-0.71936
PFLUV_G00087310	C-X-C chemokine receptor type 3-2 [Perca fluviatilis]	CXCR3	ENSG00000186810	0	-0.418859		-0.480989	-0.886676
PFLUV_G00090860	LOW QUALITY PROTEIN: fucolectin-1-like [Perca fluviatilis]	N/A	N/A	0	-0.492867		-0.723392	-0.877506
PFLUV_G00098430	DNA damage-binding protein 2 isoform X2 [Perca fluviatilis]	DDB2	ENSG00000134574	0	-0.553658		-0.822425	-0.911628
PFLUV_G00108390	receptor-type tyrosine-protein phosphatase C isoform X1 [Perca fluviatilis]	PTPRC	ENSG00000081237	2	-0.543177		-0.35052	-0.72889
PFLUV_G00112160	duodenase-1-like isoform X2 [Perca fluviatilis]	CTSG	ENSG00000100448	0	-3.55747		-2.53473	-1.46888
PFLUV_G00112300	granzyme B-like [Perca fluviatilis]	GZMB	ENSG00000100453	0	-1.50622		-1.49248	-1.86231
PFLUV_G00121990	interleukin-8-like [Perca fluviatilis]	CXCL8	ENSG00000169429	0	-1.10556		-0.639514	-1.22783
PFLUV_G00138680	Fc receptor: IgE: high affinity I: gamma polypeptide like isoform X2 [Perca fluviatilis]	FCER1G	ENSG00000158869	0	-0.499414		-0.658386	-0.944947
PFLUV_G00150190	N/A	N/A	N/A	0	-1.23652		-1.06499	-1.42637
PFLUV_G00180540	coronin-1A isoform X1 [Perca fluviatilis]	CORO1A	ENSG00000102879	0	-0.773613		-0.445801	-0.926897
PFLUV_G00183210	tryptase-2-like [Perca fluviatilis]	TPSB2	ENSG00000197253	0	-0.64689		-2.38212	-1.40556
PFLUV_G00189810	hypothetical protein EPR50_G00139580 [Perca flavescens]	N/A	N/A	0	-2.85776		-2.4945	-2.63558
PFLUV_G00200900	FYN-binding protein 1 isoform X1 [Perca fluviatilis]	FYB1	ENSG00000082074	0	-0.352833		-0.408173	-0.646561
PFLUV_G00215970	dicentracin-like isoform X1 [Perca fluviatilis]	N/A	N/A	0	-2.21267		-2.35293	-2.05491
PFLUV_G00216610	uncharacterized protein LOC120546851 isoform X1 [Perca fluviatilis]	N/A	N/A	0	-0.825266		-2.45326	-1.46712
PFLUV_G00222540	uncharacterized protein LOC120548468 [Perca fluviatilis]	N/A	N/A	0	-0.734324		-1.59687	-1.7268
PFLUV_G00223410	slit homolog 1a isoform X1 [Perca fluviatilis]	SLIT1	ENSG00000187122	3	0.599957		-0.349237	0.225458
PFLUV_G00238470	microfibril-associated glycoprotein 4-like [Perca fluviatilis]	MFAP4	ENSG00000166482	0	-4.6147		-1.09023	-3.51457
PFLUV_G00106920	complement factor H-like isoform X4 [Perca fluviatilis]	CFH	ENSG00000000971	0	0.53829		-0.674977		-0.551841
PFLUV_G00002360	uncharacterized protein LOC120563312 [Perca fluviatilis]	N/A	N/A	0	2.82806		1.92423
PFLUV_G00003940	uncharacterized protein LOC120558382 [Perca fluviatilis]	CD22	ENSG00000012124	0	-0.55215		-1.75599
PFLUV_G00004710	actin-related protein 2/3 complex subunit 1B [Perca fluviatilis]	ARPC1B	ENSG00000130429	0	-0.300216		-0.29754
PFLUV_G00006590	alpha-2A adrenergic receptor [Perca fluviatilis]	ADRA2A	ENSG00000150594	0	0.38289		0.475266
PFLUV_G00008220	microtubule-associated serine/threonine-protein kinase 1-like isoform X2 [Perca fluviatilis]	MAST1	ENSG00000105613	0	-1.37784		-0.534772
PFLUV_G00008380	uncharacterized protein si:ch211-243a20.4 isoform X2 [Perca fluviatilis]	NFAM1	ENSG00000235568	0	-0.508234		-0.652034
PFLUV_G00008840	C-X-C motif chemokine 10-like [Perca fluviatilis]	CXCL10	ENSG00000169245	2	-0.536908		-1.03335
PFLUV_G00014620	interleukin 15: like isoform X1 [Perca fluviatilis]	IL15	ENSG00000164136	0	-0.503481		-0.940483
PFLUV_G00022010	BICD family-like cargo adapter 1 [Perca fluviatilis]	BICDL1	ENSG00000135127	0	0.32055		0.352703
PFLUV_G00023180	protein phosphatase: Mg2+/Mn2+ dependent: 1Lb [Perca fluviatilis]	PPM1L	ENSG00000163590	0	0.495733		-0.414438
PFLUV_G00023310	P2Y purinoceptor 12-like isoform X1 [Perca fluviatilis]	P2RY12	ENSG00000169313	0	-0.585205		-0.703391
PFLUV_G00024230	hypermethylated in cancer 1 protein isoform X2 [Perca fluviatilis]	HIC1	ENSG00000177374	0	0.696934		-0.582989
PFLUV_G00027350	solute carrier family 7 member 10a [Perca fluviatilis]	SLC7A10	ENSG00000130876	0	-0.480056		-0.208926
PFLUV_G00027960	pleckstrin homology domain-containing family O member 2 [Perca fluviatilis]	PLEKHO2	ENSG00000241839	6	-0.320597		-0.272675
PFLUV_G00031310	proteolipid protein 2 [Perca fluviatilis]	PLP2	ENSG00000102007	0	-0.442815		-0.780067
PFLUV_G00033180	interferon regulatory factor 8 [Perca fluviatilis]	IRF8	ENSG00000140968	0	-0.690906		-0.341383
PFLUV_G00034380	talin-2 [Perca fluviatilis]	TLN2	ENSG00000171914	0	0.480456		-0.612725
PFLUV_G00034820	lysyl oxidase homolog 1 [Perca fluviatilis]	LOXL1	ENSG00000129038	0	0.458445		-0.682775
PFLUV_G00038620	N/A	N/A	N/A	0	-0.522368		-0.489632
PFLUV_G00039420	neural cell adhesion molecule L1-like protein isoform X6 [Perca fluviatilis]	CHL1	ENSG00000134121	0	0.39215		-0.614808
PFLUV_G00041040	uncharacterized protein cd8b [Perca fluviatilis]	CD8B	ENSG00000172116	0	-0.682504		-0.680667
PFLUV_G00041050	LOW QUALITY PROTEIN: T-cell surface glycoprotein CD8 alpha chain [Perca fluviatilis]	CD8A	ENSG00000153563	0	-0.683593		-0.587723
PFLUV_G00041350	N/A	N/A	N/A	0	-0.257328		0.167665
PFLUV_G00043490	ras homolog: mTORC1 binding like 1 [Perca fluviatilis]	RHEB	ENSG00000106615	0	-0.237858		0.23501
PFLUV_G00046270	tumor necrosis factor receptor superfamily member 1B isoform X1 [Perca fluviatilis]	TNFRSF1B	ENSG00000028137	0	-0.599559		-0.576968
PFLUV_G00047300	eyes absent homolog 2 [Perca fluviatilis]	EYA2	ENSG00000064655	0	0.531593		0.284556
PFLUV_G00055360	sodium-coupled neutral amino acid transporter 3-like isoform X1 [Perca fluviatilis]	SLC38A3	ENSG00000188338	1	-0.194492		-0.343688
PFLUV_G00057840	transketolase-like protein 2 [Perca fluviatilis]	TKTL2	ENSG00000151005	1	-0.187924		-0.50474
PFLUV_G00060940	semaphorin-3B [Perca fluviatilis]	SEMA3B	ENSG00000012171	14	0.674733		-0.740083
PFLUV_G00064400	tyrosine-protein phosphatase non-receptor type 7-like [Perca fluviatilis]	PTPN7	ENSG00000143851	0	-0.660279		-0.910952
PFLUV_G00066260	golgin subfamily A member 1 isoform X1 [Perca fluviatilis]	GOLGA1	ENSG00000136935	0	0.441793		0.232656
PFLUV_G00069070	multiple C2 and transmembrane domain-containing protein 1 isoform X1 [Perca fluviatilis]	MCTP1	ENSG00000175471	2	-0.671851		-1.09844
PFLUV_G00072950	clathrin heavy chain 1 isoform X4 [Perca fluviatilis]	CLTC	ENSG00000141367	0	0.390499		-0.454612
PFLUV_G00073080	leukemia inhibitory factor receptor [Perca fluviatilis]	LIFR	ENSG00000113594	0	-0.409021		-0.666346
PFLUV_G00074980	hypothetical protein F7725_013246 [Dissostichus mawsoni]	N/A	N/A	0	-1.64492		-0.784723
PFLUV_G00075140	ANTXR cell adhesion molecule 2a isoform X2 [Perca fluviatilis]	ANTXR2	ENSG00000163297	0	0.420776		-0.452508
PFLUV_G00081920	eomesodermin-like isoform X1 [Perca fluviatilis]	EOMES	ENSG00000163508	0	-0.690778		-1.16753
PFLUV_G00083020	Chemokine-like receptor 1: partial [Ophiophagus hannah]	CMKLR1	ENSG00000174600	0	-0.358396		-1.62862
PFLUV_G00083310	zinc finger and BTB domain-containing protein 32 [Perca fluviatilis]	ZBTB32	ENSG00000011590	0	-0.407918		-0.531949
PFLUV_G00087640	cell adhesion molecule 4 isoform X2 [Perca fluviatilis]	CADM4	ENSG00000105767	9	-0.196574		-0.524959
PFLUV_G00087920	granulocyte colony-stimulating factor receptor isoform X1 [Perca fluviatilis]	CSF3R	ENSG00000119535	0	-0.34246		-0.499296
PFLUV_G00089600	ubiquitin-conjugating enzyme E2 E1-like [Perca fluviatilis]	UBE2E1	ENSG00000170142	0	-0.257214		0.220012
PFLUV_G00089940	homocysteine-responsive endoplasmic reticulum-resident ubiquitin-like domain member 2 protein [Perca fluviatilis]	HERPUD2	ENSG00000122557	0	-0.313818		0.264162
PFLUV_G00090490	deleted in malignant brain tumors 1 protein-like isoform X1 [Perca fluviatilis]	DMBT1	ENSG00000187908	0	-0.617026		-1.22999
PFLUV_G00091690	uncharacterized protein LOC120562999 [Perca fluviatilis]	SIGLEC1	ENSG00000088827	0	-1.08856		-0.973201
PFLUV_G00092600	sodium channel protein type 4 subunit alpha B-like isoform X2 [Perca fluviatilis]	SCN4A	ENSG00000007314	0	0.698208		-0.790244
PFLUV_G00100030	caldesmon 1b [Perca fluviatilis]	CALD1	ENSG00000122786	0	0.451369		-0.988074
PFLUV_G00106280	phospholipase A2 inhibitor and Ly6/PLAUR domain-containing protein-like [Perca fluviatilis]	PINLYP	ENSG00000234465	0	-0.936715		-0.671694
PFLUV_G00113200	volume-regulated anion channel subunit LRRC8C [Perca fluviatilis]	LRRC8C	ENSG00000171488	0	0.348521		-0.379636
PFLUV_G00113920	protein tyrosine phosphatase receptor type Fa isoform X2 [Perca fluviatilis]	PTPRF	ENSG00000142949	1	0.44944		0.350788
PFLUV_G00114620	uncharacterized protein si:dkeyp-51f12.3 [Perca fluviatilis]	N/A	N/A	0	0.284159		-0.337077
PFLUV_G00115080	platelet-derived growth factor receptor alpha [Perca fluviatilis]	PDGFRA	ENSG00000134853	0	0.552379		-0.535215
PFLUV_G00121760	hepatitis A virus cellular receptor 1 homolog isoform X1 [Perca fluviatilis]	HAVCR1	ENSG00000113249	0	-0.314162		-0.643804
PFLUV_G00124990	CD40 ligand [Perca fluviatilis]	CD40LG	ENSG00000102245	0	-1.04773		-0.596043
PFLUV_G00125450	septin-6 isoform X4 [Perca fluviatilis]	SEPTIN6	ENSG00000125354	0	-0.551098		-0.227204
PFLUV_G00126280	glycoprotein M6Aa [Perca fluviatilis]	GPM6A	ENSG00000150625	0	-1.35165		-0.695897
PFLUV_G00131980	hypothetical protein EPR50_G00129240 [Perca flavescens]	N/A	N/A	0	0.358099		-0.514272
PFLUV_G00133800	receptor-type tyrosine-protein phosphatase F isoform X20 [Perca fluviatilis]	PTPRF	ENSG00000142949	0	0.221279		0.214777
PFLUV_G00134320	macrophage mannose receptor 1-like isoform X2 [Perca fluviatilis]	MRC1	ENSG00000260314	0	-0.530832		-1.07141
PFLUV_G00136750	muscleblind-like protein 1 isoform X4 [Perca fluviatilis]	MBNL1	ENSG00000152601	0	-0.318459		-0.238013
PFLUV_G00138490	kin of IRRE-like protein 1b isoform X1 [Perca fluviatilis]	KIRREL1	ENSG00000183853	0	0.413679		-0.727307
PFLUV_G00141420	integrin beta-2 isoform X1 [Perca fluviatilis]	ITGB2	ENSG00000160255	0	-0.498127		-0.48078
PFLUV_G00142450	C-X-C chemokine receptor type 1 [Perca fluviatilis]	CXCR1	ENSG00000163464	0	-0.966649		-1.06274
PFLUV_G00144980	integrin alpha-6 isoform X2 [Perca fluviatilis]	ITGA6	ENSG00000091409	0	0.454061		-0.388382
PFLUV_G00147970	uncharacterized protein LOC120570480 [Perca fluviatilis]	N/A	N/A	2	1.63144		1.08411
PFLUV_G00148880	uncharacterized protein si:ch211-67e16.11 [Perca fluviatilis]	N/A	N/A	0	0.553174		-0.69431
PFLUV_G00150180	galactose-specific lectin nattectin-like isoform X1 [Perca fluviatilis]	N/A	N/A	0	-1.59636		-1.70033
PFLUV_G00150670	interferon-induced protein 44-like [Perca fluviatilis]	IFI44	ENSG00000137965	0	-2.63249		-2.55245
PFLUV_G00153970	stromal membrane-associated protein 2 isoform X1 [Perca fluviatilis]	SMAP2	ENSG00000084070	0	-0.577256		-0.418077
PFLUV_G00155290	sodium/potassium-transporting ATPase subunit beta-1-interacting protein 1 [Perca fluviatilis]	NKAIN1	ENSG00000084628	0	0.271399		-0.390677
PFLUV_G00159680	major histocompatibility complex class I-related gene protein-like [Perca fluviatilis]	MR1	ENSG00000153029	0	-1.11508		-1.78522
PFLUV_G00160420	N/A	N/A	N/A	0	-0.340706		0.309471
PFLUV_G00164300	docking protein 1b isoform X1 [Perca fluviatilis]	DOK1	ENSG00000115325	0	-0.324071		-0.290893
PFLUV_G00165360	uncharacterized protein LOC120572502 [Perca fluviatilis]	N/A	N/A	0	-0.245498		-0.223083
PFLUV_G00166050	RELT-like protein 1 [Perca fluviatilis]	RELL1	ENSG00000181826	0	-0.306259		0.213574
PFLUV_G00166950	C-X-C motif chemokine 19 [Perca fluviatilis]	CXCL8	ENSG00000169429	0	-0.422442		0.789106
PFLUV_G00167280	uncharacterized protein LOC114545386 [Perca flavescens]	N/A	N/A	4	0.513233		-0.773826
PFLUV_G00167340	uncharacterized protein si:cabz01074946.1 [Perca fluviatilis]	CD48	ENSG00000117091	2	-0.420391		-0.469526
PFLUV_G00168580	E3 ubiquitin-protein ligase TRIM39 isoform X1 [Perca fluviatilis]	TRIM39	ENSG00000204599	8	0.926603		0.48359
PFLUV_G00174160	DNA ligase 1-like [Perca fluviatilis]	LIG1	ENSG00000105486	0	-1.10237		-1.03272
PFLUV_G00174820	ras-related protein Rab-37-like isoform X2 [Perca fluviatilis]	RAB37	ENSG00000172794	0	-0.524439		-0.568462
PFLUV_G00177660	epsin-3 isoform X1 [Perca fluviatilis]	EPN3	ENSG00000049283	0	0.235294		0.283107
PFLUV_G00178280	retinol dehydrogenase 8a [Perca fluviatilis]	RDH8	ENSG00000080511	0	0.336471		-0.541756
PFLUV_G00180510	perforin-1-like [Perca fluviatilis]	PRF1	ENSG00000180644	0	-0.619085		-0.586886
PFLUV_G00181160	HLF transcription factor: PAR bZIP family member a [Perca fluviatilis]	HLF	ENSG00000108924	0	0.421708		0.370653
PFLUV_G00181350	pentraxin fusion protein-like [Perca fluviatilis]	CRP	ENSG00000132693	0	-4.58203		-2.54791
PFLUV_G00181510	ras-related protein Rab-40C [Perca fluviatilis]	RAB40C	ENSG00000197562	0	0.187251		0.187447
PFLUV_G00182010	carnitine O-palmitoyltransferase 1: liver isoform [Perca fluviatilis]	CPT1A	ENSG00000110090	0	0.296648		0.236776
PFLUV_G00183770	N/A	N/A	N/A	0	1.28386		0.894209
PFLUV_G00184680	phospholipid transfer protein-like [Perca fluviatilis]	PLTP	ENSG00000100979	0	-2.15083		-2.37577
PFLUV_G00185430	macrophage colony-stimulating factor 1 receptor 2-like [Perca fluviatilis]	N/A	N/A	1	-0.369347		-0.529458
PFLUV_G00185620	complement C1q-like protein 4 [Perca fluviatilis]	C1QL4	ENSG00000186897	0	-2.4788		-3.11339
PFLUV_G00185930	complement C1q-like protein 4 [Perca fluviatilis]	C1QL4	ENSG00000186897	0	-0.917956		-1.66373
PFLUV_G00192430	LOW QUALITY PROTEIN: APC membrane recruitment protein 2 [Perca fluviatilis]	AMER2	ENSG00000165566	0	0.805135		-0.325002
PFLUV_G00192790	neuronal migration protein doublecortin-like [Perca fluviatilis]	DCX	ENSG00000077279	0	-0.886542		-0.65238
PFLUV_G00193290	phospholipase D2 isoform X1 [Perca fluviatilis]	PLD2	ENSG00000129219	0	0.416386		0.31213
PFLUV_G00194700	ester hydrolase C11orf54 homolog [Perca fluviatilis]	C11orf54	ENSG00000182919	1	-0.369404		-0.729458
PFLUV_G00197420	tyrosine-protein kinase SYK isoform X1 [Perca fluviatilis]	SYK	ENSG00000165025	0	-0.456581		-0.500133
PFLUV_G00197830	leukemia inhibitory factor receptor-like [Perca fluviatilis]	LIFR	ENSG00000113594	0	-0.836393		-0.831286
PFLUV_G00198630	cell wall protein DAN4 isoform X1 [Perca fluviatilis]	PARM1	ENSG00000169116	0	-0.511237		-0.375327
PFLUV_G00202950	endothelial cell-specific molecule 1 [Perca fluviatilis]	ESM1	ENSG00000164283	0	0.604447		1.01449
PFLUV_G00208220	myristoylated alanine-rich protein kinase C substrate a [Perca fluviatilis]	MARCKS	ENSG00000277443	0	-0.32516		-0.459169
PFLUV_G00210790	cholesterol 24-hydroxylase-like [Perca fluviatilis]	CYP46A1	ENSG00000036530	0	0.610491		0.42822
PFLUV_G00214440	rho-related GTP-binding protein RhoB-like [Perca fluviatilis]	RHOB	ENSG00000143878	0	0.344362		0.595021
PFLUV_G00215790	toll-like receptor 5 [Perca fluviatilis]	TLR5	ENSG00000187554	0	-0.412667		-0.844145
PFLUV_G00220860	sodium/calcium exchanger 1b isoform X1 [Perca fluviatilis]	SLC8A1	ENSG00000183023	0	1.03837		-0.401929
PFLUV_G00232990	transcription factor SOX-11a [Perca fluviatilis]	SOX11	ENSG00000176887	0	0.744289		-0.444651
PFLUV_G00235950	calpain-8-like [Perca fluviatilis]	CAPN8	ENSG00000203697	0	-4.72631		-3.2872
PFLUV_G00238480	microfibril-associated glycoprotein 4-like [Perca fluviatilis]	MFAP4	ENSG00000166482	0	-3.38202		-1.6769
PFLUV_G00238490	microfibril-associated glycoprotein 4-like [Perca fluviatilis]	MFAP4	ENSG00000166482	0	-4.38877		-2.25956
PFLUV_G00240430	thyroid hormone receptor alpha isoform X2 [Perca fluviatilis]	THRA	ENSG00000126351	3	0.226895		0.408049
PFLUV_G00244390	uncharacterized protein si:ch211-245h14.1 isoform X4 [Perca fluviatilis]	N/A	N/A	1	-0.592627		-0.316622
PFLUV_G00245840	extracellular serine/threonine protein kinase FAM20C [Perca fluviatilis]	FAM20C	ENSG00000177706	0	0.493888		-0.70855
PFLUV_G00250450	solute carrier family 12 member 7 isoform X3 [Perca fluviatilis]	SLC12A7	ENSG00000113504	0	0.288221		0.187522
PFLUV_G00255010	protein phosphatase 1 regulatory subunit 16A [Perca fluviatilis]	PPP1R16A	ENSG00000160972	0	0.348232		0.230902
PFLUV_G00256000	wiskott-Aldrich syndrome protein family member 3b [Perca fluviatilis]	WASF3	ENSG00000132970	0	0.337354		-0.410771
PFLUV_G00257400	SWI/SNF-related matrix-associated actin-dependent regulator of chromatin subfamily D member 3 isoform X3 [Perca fluviatilis]	SMARCD3	ENSG00000082014	3	0.234801		-0.370512
PFLUV_G00260310	leukotriene A-4 hydrolase isoform X1 [Perca fluviatilis]	LTA4H	ENSG00000111144	0	-0.262781		-0.366514
PFLUV_G00263890	LOW QUALITY PROTEIN: sortilin [Perca fluviatilis]	SORT1	ENSG00000134243	0	0.532048		-1.15264
PFLUV_G00263900	LOW QUALITY PROTEIN: sortilin [Perca fluviatilis]	SORT1	ENSG00000134243	0	0.792882		-1.44565
PFLUV_G00265130	tetraspanin-8-like isoform X1 [Perca fluviatilis]	TSPAN8	ENSG00000127324	0	-0.438854		-1.01508
PFLUV_G00267580	prestin isoform X1 [Perca fluviatilis]	SLC26A5	ENSG00000170615	0	0.319185		0.187892
PFLUV_G00268230	LIM domain only protein 3 isoform X1 [Perca fluviatilis]	LMO3	ENSG00000048540	4	0.485159		-0.739489
PFLUV_G00269250	uncharacterized protein LOC120554691 [Perca fluviatilis]	N/A	N/A	0	-0.731501		-0.623112
PFLUV_G00271140	metabolism of cobalamin associated Da [Perca fluviatilis]	MMADHC	ENSG00000168288	0	-0.340777		0.409353
PFLUV_G00273600	keratin: type II cytoskeletal 8-like isoform X2 [Perca fluviatilis]	KRT8	ENSG00000170421	0	-2.68438		-2.85687
PFLUV_G00273610	keratin: type I cytoskeletal 18-like isoform X1 [Perca fluviatilis]	KRT18	ENSG00000111057	0	-3.36736		-2.88543
PFLUV_G00116400	LON peptidase N-terminal domain and RING finger protein 1 [Perca fluviatilis]	LONRF1	ENSG00000154359	0	-0.340083			-0.957458	-0.95143
PFLUV_G00171740	H-2 class II histocompatibility antigen: E-S beta chain-like [Perca fluviatilis]	HLA-DRB1	ENSG00000196126	0	-1.33846			-1.4877	-1.53601
PFLUV_G00009680	hypothetical protein OJAV_G00007080 [Oryzias javanicus]	N/A	N/A	1	1.47917			2.26344
PFLUV_G00015520	carboxypeptidase inhibitor SmCI-like [Perca fluviatilis]	N/A	N/A	0	-0.750812			-1.87698
PFLUV_G00016940	myosin VIIAa isoform X3 [Perca fluviatilis]	MYO7A	ENSG00000137474	0	0.908197			0.371979
PFLUV_G00018110	L-amino-acid oxidase isoform X1 [Perca fluviatilis]	IL4I1	ENSG00000104951	1	-1.02862			-1.53895
PFLUV_G00019440	Transmembrane protein 25 Precursor [Larimichthys crocea]	BACE1	ENSG00000186318	0	-1.00528			-0.631631
PFLUV_G00024050	protein turtle homolog B isoform X2 [Perca fluviatilis]	IGSF9B	ENSG00000080854	0	1.45135			0.342651
PFLUV_G00024180	glia maturation factor gamma [Perca fluviatilis]	GMFG	ENSG00000130755	0	-0.675278			-0.788108
PFLUV_G00027890	high choriolytic enzyme 1-like [Perca fluviatilis]	ASTL	ENSG00000188886	0	-2.99354			-2.92826
PFLUV_G00029040	methylthioribulose-1-phosphate dehydratase [Perca fluviatilis]	APIP	ENSG00000149089	0	-0.364859			-0.327176
PFLUV_G00029770	mothers against decapentaplegic homolog 6a [Perca fluviatilis]	SMAD6	ENSG00000137834	0	0.325843			0.332244
PFLUV_G00029910	fibroblast growth factor 7 [Perca fluviatilis]	FGF7	ENSG00000140285	0	0.681165			1.29301
PFLUV_G00032680	DNA-binding protein RFX7-like [Perca fluviatilis]	RFX7	ENSG00000181827	0	0.404413			0.341282
PFLUV_G00033930	ADP-dependent glucokinase [Perca fluviatilis]	ADPGK	ENSG00000159322	0	0.384367			0.304398
PFLUV_G00034480	cryptochrome circadian regulator 5 [Perca fluviatilis]	CRY1	ENSG00000008405	0	-0.309894			-0.683494
PFLUV_G00036880	ZP domain-containing protein-like [Perca fluviatilis]	CUZD1	ENSG00000138161	0	-0.439162			-1.64854
PFLUV_G00038640	complement C1q subcomponent subunit C-like [Perca fluviatilis]	C1QC	ENSG00000159189	0	-0.442862			-0.762696
PFLUV_G00039690	semaphorin-3F isoform X2 [Perca fluviatilis]	SEMA3F	ENSG00000001617	9	0.389444			0.342427
PFLUV_G00043680	selenocysteine-specific elongation factor [Perca fluviatilis]	EEFSEC	ENSG00000132394	0	-0.242249			-0.331215
PFLUV_G00051730	probable E3 ubiquitin-protein ligase makorin-2 [Perca fluviatilis]	MKRN2	ENSG00000075975	0	-0.246285			-0.197295
PFLUV_G00054520	rac GTPase-activating protein 1 [Perca fluviatilis]	RACGAP1	ENSG00000161800	0	-0.713382			-0.785012
PFLUV_G00054750	uncharacterized protein LOC120558412 [Perca fluviatilis]	N/A	N/A	0	-0.771052			-1.25819
PFLUV_G00057880	rho guanine nucleotide exchange factor (GEF) 3: like isoform X1 [Perca fluviatilis]	N/A	N/A	0	-0.61286			-0.695005
PFLUV_G00058350	chromobox protein homolog 5 [Perca fluviatilis]	CBX5	ENSG00000094916	0	-0.294018			-0.212222
PFLUV_G00059680	uncharacterized protein si:dkey-183p4.10 isoform X3 [Perca fluviatilis]	N/A	N/A	0	-0.89643			-0.737083
PFLUV_G00062900	tyrosine-protein kinase HCK [Perca fluviatilis]	HCK	ENSG00000101336	0	-0.389535			-0.609385
PFLUV_G00064170	GTPase IMAP family member 9-like [Perca fluviatilis]	GIMAP2	ENSG00000106560	0	-2.02804			-2.23597
PFLUV_G00064430	uncharacterized protein LOC120558621 isoform X1 [Perca fluviatilis]	N/A	N/A	0	-0.706551			-1.46134
PFLUV_G00068170	alpha-L-iduronidase [Perca fluviatilis]	IDUA	ENSG00000127415	0	0.280967			-0.582311
PFLUV_G00071610	macrophage expressed 1: tandem duplicate 1 [Perca fluviatilis]	MPEG1	ENSG00000197629	0	-0.372874			-0.850603
PFLUV_G00071830	protein patched homolog 1 isoform X1 [Perca fluviatilis]	PTCH1	ENSG00000185920	0	0.499414			0.282214
PFLUV_G00073800	RNA exonuclease 1 homolog isoform X1 [Perca fluviatilis]	REXO1	ENSG00000079313	0	-0.65604			-1.22474
PFLUV_G00074240	uncharacterized protein LOC120560079 [Perca fluviatilis]	N/A	N/A	0	-2.46295			-1.16577
PFLUV_G00075220	C-X-C motif chemokine 13-like [Perca fluviatilis]	CXCL13	ENSG00000156234	0	-1.82471			-2.28489
PFLUV_G00075880	uncharacterized protein LOC120561091 [Perca fluviatilis]	N/A	N/A	0	-0.67344			-0.999237
PFLUV_G00076920	protein turtle homolog A [Perca fluviatilis]	IGSF9	ENSG00000085552	0	0.895147			0.530534
PFLUV_G00081540	neural cell adhesion molecule 1 [Perca fluviatilis]	NCAM1	ENSG00000149294	0	1.43623			1.06473
PFLUV_G00082370	hypothetical protein EPR50_G00067110 [Perca flavescens]	N/A	N/A	0	0.652514			-0.350686
PFLUV_G00082500	LOW QUALITY PROTEIN: collagen alpha-1(XIV) chain [Perca fluviatilis]	COL14A1	ENSG00000187955	2	0.945913			0.411418
PFLUV_G00082510	LOW QUALITY PROTEIN: collagen alpha-1(XIV) chain [Perca fluviatilis]	COL14A1	ENSG00000187955	8	1.21156			0.540966
PFLUV_G00083600	allograft inflammatory factor 1-like isoform X1 [Perca fluviatilis]	AIF1L	ENSG00000126878	0	-0.542762			-0.976632
PFLUV_G00085550	regulation of nuclear pre-mRNA domain-containing protein 2 isoform X1 [Perca fluviatilis]	RPRD2	ENSG00000163125	0	0.657423			0.293685
PFLUV_G00086590	Down syndrome cell adhesion molecule homolog [Perca fluviatilis]	DSCAM	ENSG00000171587	0	-0.654722			-1.91303
PFLUV_G00086850	CD4-2 molecule: tandem duplicate 2 [Perca fluviatilis]	CD4	ENSG00000010610	0	-0.478591			-0.731735
PFLUV_G00086860	CD4-1 molecule isoform X1 [Perca fluviatilis]	CD4	ENSG00000010610	0	-0.679644			-1.30167
PFLUV_G00087330	C-X-C chemokine receptor type 3.1 [Perca fluviatilis]	CXCR3	ENSG00000186810	0	-0.745115			-1.32555
PFLUV_G00087940	cornifelin-like [Perca fluviatilis]	CNFN	ENSG00000105427	0	-0.96154			-0.765917
PFLUV_G00089760	thrombospondin type-1 domain-containing protein 7A isoform X1 [Perca fluviatilis]	THSD7A	ENSG00000005108	0	0.416547			0.496342
PFLUV_G00089770	thrombospondin type-1 domain-containing protein 7A isoform X1 [Perca fluviatilis]	THSD7A	ENSG00000005108	0	0.670134			0.618682
PFLUV_G00090230	cathepsin S-like [Perca fluviatilis]	CTSS	ENSG00000163131	0	-0.462494			-0.685464
PFLUV_G00093110	LOW QUALITY PROTEIN: zinc finger protein 862 [Perca fluviatilis]	ZNF862	ENSG00000106479	0	0.717506			0.427838
PFLUV_G00093330	leukocyte cysteine proteinase inhibitor 1-like [Perca fluviatilis]	N/A	N/A	0	-1.06312			-1.92651
PFLUV_G00093580	sorting nexin-20-like isoform X1 [Boleophthalmus pectinirostris]	SNX20	ENSG00000167208	0	-1.43161			-0.624379
PFLUV_G00099470	reelin isoform X1 [Perca fluviatilis]	RELN	ENSG00000189056	0	1.22679			0.440785
PFLUV_G00104400	olfactomedin-4 [Perca fluviatilis]	OLFM4	ENSG00000102837	0	-0.704522			-1.18282
PFLUV_G00104430	monocyte chemotactic protein 1B-like [Perca fluviatilis]	CCL2	ENSG00000108691	0	-0.778247			-1.29399
PFLUV_G00104730	C-C motif chemokine 3-like [Perca fluviatilis]	CCL3	ENSG00000277632	0	-2.30499			-2.31971
PFLUV_G00104840	1-phosphatidylinositol 4:5-bisphosphate phosphodiesterase gamma-2 isoform X2 [Perca fluviatilis]	PLCG2	ENSG00000197943	0	-0.439621			-0.788148
PFLUV_G00106610	interferon regulatory factor 4-like [Perca fluviatilis]	IRF4	ENSG00000137265	0	-0.81196			-1.38846
PFLUV_G00108210	A disintegrin and metalloproteinase with thrombospondin motifs 10 isoform X1 [Perca fluviatilis]	ADAMTS10	ENSG00000142303	0	0.468015			0.347987
PFLUV_G00109740	deoxyribonuclease-2-beta [Perca fluviatilis]	DNASE2B	ENSG00000137976	0	-0.51455			-0.844894
PFLUV_G00112170	duodenase-1-like [Perca fluviatilis]	PRSS3	ENSG00000010438	0	-1.98473			-2.06525
PFLUV_G00115000	centrosomal protein of 135 kDa isoform X1 [Perca fluviatilis]	CEP135	ENSG00000174799	6	-0.252851			0.49444
PFLUV_G00116860	putative P2Y purinoceptor 10 [Perca fluviatilis]	P2RY10	ENSG00000078589	0	-0.597314			-0.785658
PFLUV_G00122110	ADP ribosylation factor like GTPase 3: like 1 [Perca fluviatilis]	ARL3	ENSG00000138175	0	-0.712779			-0.380863
PFLUV_G00122170	CD74 molecule: major histocompatibility complex: class II invariant chain a [Perca fluviatilis]	CD74	ENSG00000019582	0	-0.394006			-0.774327
PFLUV_G00123320	dedicator of cytokinesis protein 2 [Perca fluviatilis]	DOCK2	ENSG00000134516	0	-0.58892			-0.611797
PFLUV_G00123740	NADH:ubiquinone oxidoreductase core subunit S8b [Perca fluviatilis]	NDUFS8	ENSG00000110717	0	-0.933259			-0.417226
PFLUV_G00127470	hypothetical protein EPR50_G00104150 [Perca flavescens]	N/A	N/A	0	-0.372029			-0.300527
PFLUV_G00127500	NLR family CARD domain-containing protein 3-like isoform X1 [Perca fluviatilis]	NLRC3	ENSG00000167984	0	0.534697			0.439789
PFLUV_G00128340	erythroferrone [Perca fluviatilis]	ERFE	ENSG00000178752	0	0.453692			0.494063
PFLUV_G00128400	M1-specific T cell receptor alpha chain [Perca fluviatilis]	N/A	N/A	0	-1.23165			-1.41853
PFLUV_G00131200	crystallin J1A-like [Perca fluviatilis]	N/A	N/A	0	-0.400361			-0.502439
PFLUV_G00133090	medium-chain specific acyl-CoA dehydrogenase: mitochondrial [Perca fluviatilis]	ACADM	ENSG00000117054	0	-0.310907			-0.401688
PFLUV_G00134930	THO complex subunit 1 [Perca fluviatilis]	THOC1	ENSG00000079134	0	-0.246461			-0.169085
PFLUV_G00135910	histone-lysine N-methyltransferase 2C [Perca fluviatilis]	KMT2C	ENSG00000055609	0	0.349479			0.251498
PFLUV_G00136410	protein patched homolog 1 [Perca fluviatilis]	PTCH1	ENSG00000185920	0	0.468047			0.352933
PFLUV_G00146090	uncharacterized protein si:ch211-214p13.7 [Perca fluviatilis]	N/A	N/A	0	-0.865232			-1.1057
PFLUV_G00146170	tumor necrosis factor ligand superfamily member 13B [Perca fluviatilis]	TNFSF13B	ENSG00000102524	0	-0.590748			-0.630289
PFLUV_G00146180	unconventional myosin-XVI isoform X3 [Perca fluviatilis]	MYO16	ENSG00000041515	0	0.728099			0.55845
PFLUV_G00147160	hypothetical protein EPR50_G00116160 [Perca flavescens]	N/A	N/A	0	-0.428993			-0.674392
PFLUV_G00150060	galactose-specific lectin nattectin-like [Perca fluviatilis]	N/A	N/A	0	-1.46059			-1.95859
PFLUV_G00155830	glutamate receptor: ionotropic: N-methyl D-aspartate-associated protein 1a (glutamate binding) isoform X1 [Perca fluviatilis]	GRINA	ENSG00000178719	0	-0.243952			-0.244486
PFLUV_G00157060	26S proteasome non-ATPase regulatory subunit 4 [Perca fluviatilis]	PSMD4	ENSG00000159352	0	-0.314049			-0.171583
PFLUV_G00157390	ceramide synthase 2a [Perca fluviatilis]	CERS2	ENSG00000143418	1	0.391202			-0.253227
PFLUV_G00165960	active breakpoint cluster region-related protein isoform X1 [Perca fluviatilis]	ABR	ENSG00000159842	0	-0.492402			-0.751687
PFLUV_G00166080	death domain-containing protein 1 isoform X1 [Perca fluviatilis]	DTHD1	ENSG00000197057	0	-0.873188			-1.18451
PFLUV_G00169220	L-amino-acid oxidase-like isoform X1 [Perca fluviatilis]	IL4I1	ENSG00000104951	0	-1.22432			-2.15657
PFLUV_G00171060	polyunsaturated fatty acid lipoxygenase ALOX15B-like [Perca fluviatilis]	ALOX15B	ENSG00000179593	0	-1.6949			-1.48003
PFLUV_G00171080	polyunsaturated fatty acid lipoxygenase ALOX15B-like [Perca fluviatilis]	ALOX15B	ENSG00000179593	0	-1.8878			-1.37529
PFLUV_G00171090	asialoglycoprotein receptor 2-like [Perca fluviatilis]	ASGR2	ENSG00000161944	2	-1.15			-1.39727
PFLUV_G00171820	tetratricopeptide repeat protein 39B [Perca fluviatilis]	TTC39B	ENSG00000155158	4	0.554716			0.229517
PFLUV_G00174440	suppressor of cytokine signaling 1a [Perca fluviatilis]	SOCS1	ENSG00000185338	0	-0.949958			-1.05664
PFLUV_G00175270	hemicentin-1 isoform X3 [Perca fluviatilis]	HMCN1	ENSG00000143341	0	-0.94315			-1.91133
PFLUV_G00176960	transcription factor Sox-8 [Perca fluviatilis]	SOX8	ENSG00000005513	1	-0.502068			0.25158
PFLUV_G00177470	immunoglobulin lambda-1 light chain-like isoform X2 [Perca fluviatilis]	IGLL5	ENSG00000254709	0	-1.20089			-1.49633
PFLUV_G00179350	coenzyme Q-binding protein COQ10 homolog: mitochondrial [Perca fluviatilis]	COQ10B	ENSG00000115520	0	-0.724045			-1.00757
PFLUV_G00180930	GRB2-related adapter protein 2a [Perca fluviatilis]	GRAP2	ENSG00000100351	0	-0.588545			-0.603963
PFLUV_G00184500	keratin: type I cytoskeletal 13-like: partial [Perca fluviatilis]	KRT13	ENSG00000171401	0	-0.962755			-2.30163
PFLUV_G00184660	hypothetical protein EPR50_G00164880 [Perca flavescens]	N/A	N/A	0	-2.05328			-1.82395
PFLUV_G00186630	uncharacterized protein LOC120543673 isoform X1 [Perca fluviatilis]	N/A	N/A	0	-1.16116			-1.8518
PFLUV_G00186700	N/A	N/A	N/A	0	-1.24512			-1.06207
PFLUV_G00190320	protein-tyrosine sulfotransferase 1-like [Perca fluviatilis]	TPST1	ENSG00000169902	0	-0.564292			-0.406295
PFLUV_G00194360	lysine (K)-specific demethylase 6B: b isoform X1 [Perca fluviatilis]	KDM6B	ENSG00000132510	0	0.35174			0.291848
PFLUV_G00196710	vasodilator-stimulated phosphoprotein-like isoform X1 [Perca fluviatilis]	VASP	ENSG00000125753	0	-0.530407			-0.724247
PFLUV_G00197400	tyrosine-protein kinase transmembrane receptor ROR2 [Perca fluviatilis]	ROR2	ENSG00000169071	0	0.413221			0.412453
PFLUV_G00199680	interleukin-11 receptor subunit alpha [Perca fluviatilis]	IL11RA	ENSG00000137070	0	0.541646			-0.220197
PFLUV_G00201190	prosaposin-like [Sander lucioperca]	PSAP	ENSG00000197746	0	-0.494034			-0.98982
PFLUV_G00210270	uncharacterized protein LOC120546991 [Perca fluviatilis]	N/A	N/A	0	-2.7166			-3.56105
PFLUV_G00216100	sprT-like domain-containing protein Spartan [Perca fluviatilis]	FAM89A	ENSG00000182118	0	0.370068			0.305506
PFLUV_G00218780	PREDICTED: serine/threonine-protein phosphatase 2A 56 kDa regulatory subunit delta isoform-like [Cyprinodon variegatus]	PPP2R5D	ENSG00000112640	0	0.645791			0.603467
PFLUV_G00218890	GTPase IMAP family member 9-like [Perca fluviatilis]	GIMAP7	ENSG00000179144	1	-1.96512			-1.13499
PFLUV_G00221160	uncharacterized protein LOC120548461 [Perca fluviatilis]	N/A	N/A	0	-0.470851			-0.925616
PFLUV_G00221170	uncharacterized protein LOC120548461 [Perca fluviatilis]	N/A	N/A	0	-0.249793			-0.817158
PFLUV_G00222770	stearoyl-CoA desaturase b [Perca fluviatilis]	SCD	ENSG00000099194	0	0.433419			0.276178
PFLUV_G00229600	M1-specific T cell receptor beta chain-like [Perca fluviatilis]	N/A	N/A	0	-0.851098			-0.918506
PFLUV_G00230580	titin [Perca fluviatilis]	TTN	ENSG00000155657	0	-1.44368			-0.384436
PFLUV_G00231430	interferon-induced protein 44-like [Perca fluviatilis]	IFI44L	ENSG00000137959	0	-1.09517			-1.20961
PFLUV_G00231890	uncharacterized protein LOC120548818 isoform X1 [Perca fluviatilis]	N/A	N/A	0	-1.71974			-2.21416
PFLUV_G00232420	cathepsin L.1 [Perca fluviatilis]	CTSF	ENSG00000174080	0	-1.06053			-2.22625
PFLUV_G00234080	iron-sulfur cluster assembly 2 homolog: mitochondrial [Perca fluviatilis]	ISCA2	ENSG00000165898	0	-0.383277			-0.350622
PFLUV_G00234300	ribosomal protein S6 kinase delta-1 [Perca fluviatilis]	RPS6KC1	ENSG00000136643	0	-0.610989			-0.318195
PFLUV_G00235060	histone-binding protein RBBP4 isoform X4 [Perca fluviatilis]	RBBP4	ENSG00000162521	0	-0.507819			-0.199942
PFLUV_G00237830	uncharacterized protein LOC120549596 [Perca fluviatilis]	N/A	N/A	0	-0.914114			-1.3676
PFLUV_G00241920	thrombospondin-2-like [Perca fluviatilis]	THBS2	ENSG00000186340	0	0.690149			1.14149
PFLUV_G00244000	chymotrypsin-like protease CTRL-1 isoform X1 [Perca fluviatilis]	CTRL	ENSG00000141086	0	-6.22175			-4.57466
PFLUV_G00248040	myosin phosphatase Rho-interacting protein isoform X2 [Perca fluviatilis]	MPRIP	ENSG00000133030	0	0.256569			-0.263801
PFLUV_G00248540	nucleoside diphosphate kinase A1-like isoform X2 [Perca fluviatilis]	NME1	ENSG00000239672	0	-0.336327			-0.19138
PFLUV_G00251920	cubilin [Perca fluviatilis]	CUBN	ENSG00000107611	15	0.454341			0.552199
PFLUV_G00255350	peptidase inhibitor 15-A [Perca fluviatilis]	PI15	ENSG00000137558	1	0.6452			0.526453
PFLUV_G00256380	cryptochrome DASH [Perca fluviatilis]	N/A	N/A	0	-0.338775			-0.513295
PFLUV_G00259230	translocon-associated protein subunit alpha isoform X1 [Perca fluviatilis]	SSR1	ENSG00000124783	0	0.358584			0.417511
PFLUV_G00259520	LOW QUALITY PROTEIN: dynein heavy chain 5: axonemal [Perca fluviatilis]	DNAH5	ENSG00000039139	2	1.6545			2.20709
PFLUV_G00262510	uncharacterized protein C12orf56 homolog isoform X1 [Perca fluviatilis]	C12orf56	ENSG00000185306	0	-1.18361			-1.63166
PFLUV_G00264450	voltage-dependent calcium channel subunit alpha-2/delta-4 isoform X3 [Perca fluviatilis]	CACNA2D4	ENSG00000151062	0	0.909601			1.10762
PFLUV_G00264680	protein PHTF2-like isoform X2 [Perca fluviatilis]	PHTF2	ENSG00000006576	0	-0.181138			-0.311975
PFLUV_G00265710	cysteine-rich with EGF-like domain protein 2 [Perca fluviatilis]	CRELD2	ENSG00000184164	0	-0.560048			-0.405238
PFLUV_G00277940	uncharacterized protein LOC120555207 isoform X1 [Perca fluviatilis]	N/A	N/A	0	-1.39698			-1.5787
PFLUV_G00002890	4-hydroxy-2-oxoglutarate aldolase: mitochondrial [Perca fluviatilis]	HOGA1	ENSG00000241935	0	0.751381				-0.501632
PFLUV_G00003580	3-mercaptopyruvate sulfurtransferase-like [Perca fluviatilis]	MPST	ENSG00000128309	0	0.448012				-1.06989
PFLUV_G00009270	uncharacterized protein haspin [Perca fluviatilis]	HASPIN	ENSG00000177602	0	-0.619663				1.22281
PFLUV_G00009450	rho GTPase-activating protein 7 isoform X2 [Perca fluviatilis]	DLC1	ENSG00000164741	0	0.387734				0.351644
PFLUV_G00015370	uncharacterized protein LOC120544909 [Perca fluviatilis]	TNFAIP2	ENSG00000185215	0	0.820447				0.657457
PFLUV_G00017660	claudin-3-like [Perca fluviatilis]	CLDN3	ENSG00000165215	0	-0.792609				0.867836
PFLUV_G00020660	acetylcholinesterase-like [Perca fluviatilis]	ACHE	ENSG00000087085	0	0.631413				0.891518
PFLUV_G00028660	SHC SH2 domain-binding protein 1 isoform X1 [Perca fluviatilis]	SHCBP1L	ENSG00000157060	0	-0.551546				1.45344
PFLUV_G00028850	G1/S-specific cyclin-D1 [Perca fluviatilis]	CCND1	ENSG00000110092	0	0.281469				-0.621488
PFLUV_G00031840	PREDICTED: sn1-specific diacylglycerol lipase alpha-like [Sinocyclocheilus grahami]	DAGLA	ENSG00000134780	1	0.31011				0.891381
PFLUV_G00036050	gamma-secretase subunit Aph-1b [Perca fluviatilis]	APH1A	ENSG00000117362	0	-0.279827				-0.263561
PFLUV_G00038430	transcription factor SOX-13-like isoform X1 [Perca fluviatilis]	SOX13	ENSG00000143842	0	-0.21985				1.1026
PFLUV_G00042840	cyclin-dependent kinase 2 isoform X1 [Perca fluviatilis]	CDK2	ENSG00000123374	0	-0.249292				0.69755
PFLUV_G00043900	Fanconi anemia group D2 protein isoform X2 [Perca fluviatilis]	FANCD2	ENSG00000144554	0	-0.48697				1.60299
PFLUV_G00056140	DNA primase small subunit [Perca fluviatilis]	PRIM1	ENSG00000198056	0	-0.671208				1.20914
PFLUV_G00062190	transcription factor E2F1 [Perca fluviatilis]	E2F1	ENSG00000101412	0	-0.319038				1.35727
PFLUV_G00063450	targeting protein for Xklp2 isoform X2 [Perca fluviatilis]	TPX2	ENSG00000088325	0	-0.782915				1.067
PFLUV_G00065740	protein downstream neighbor of son homolog [Perca fluviatilis]	DONSON	ENSG00000159147	0	-0.349404				0.945109
PFLUV_G00070860	LOW QUALITY PROTEIN: kinetochore-associated protein 1 [Perca fluviatilis]	KNTC1	ENSG00000184445	0	-0.459987				1.32774
PFLUV_G00071200	kinetochore protein NDC80 homolog [Perca fluviatilis]	NDC80	ENSG00000080986	0	-0.634278				1.69612
PFLUV_G00072060	zinc finger protein 367 [Perca fluviatilis]	ZNF367	ENSG00000165244	0	-0.453382				1.38166
PFLUV_G00072530	LOW QUALITY PROTEIN: ras-specific guanine nucleotide-releasing factor 2-like [Perca fluviatilis]	RASGRF2	ENSG00000113319	0	0.474814				1.60559
PFLUV_G00072780	cell division control protein 45 homolog [Perca fluviatilis]	CDC45	ENSG00000093009	0	-0.564519				1.10728
PFLUV_G00076060	adhesion G-protein coupled receptor V1 isoform X2 [Perca fluviatilis]	ADGRV1	ENSG00000164199	0	0.678259				1.22717
PFLUV_G00076860	vacuolar protein sorting-associated protein 33A [Perca fluviatilis]	VPS33A	ENSG00000139719	1	-0.288591				-0.517612
PFLUV_G00082220	transcription factor E2F3-like [Perca fluviatilis]	E2F3	ENSG00000112242	1	-0.434054				1.25575
PFLUV_G00082310	F-actin-uncapping protein LRRC16A-like isoform X5 [Perca fluviatilis]	CARMIL1	ENSG00000079691	1	0.520662				1.43123
PFLUV_G00082840	hypothetical protein EPR50_G00066650 [Perca flavescens]	N/A	N/A	3	-0.766024				1.03132
PFLUV_G00086510	condensin complex subunit 1 [Perca fluviatilis]	NCAPD2	ENSG00000010292	0	-0.581538				0.80596
PFLUV_G00090420	histone H3-like centromeric protein A [Perca fluviatilis]	CENPA	ENSG00000115163	0	-0.875844				1.17287
PFLUV_G00097280	insulin-like growth factor 1a receptor isoform X1 [Perca fluviatilis]	IGF1R	ENSG00000140443	0	0.408207				0.714263
PFLUV_G00098420	kinesin-like protein KIF23 isoform X1 [Perca fluviatilis]	KIF23	ENSG00000137807	0	-0.722736				1.51156
PFLUV_G00101000	CD44 antigen [Perca fluviatilis]	CD44	ENSG00000026508	0	-0.313384				0.528221
PFLUV_G00101360	receptor-type tyrosine-protein phosphatase eta isoform X2 [Perca fluviatilis]	PTPRJ	ENSG00000149177	0	0.258385				0.586762
PFLUV_G00102030	chromosome transmission fidelity protein 8 homolog isoform X2 [Perca fluviatilis]	CHTF8	ENSG00000168802	0	-0.442855				1.83188
PFLUV_G00104470	anillin isoform X1 [Perca fluviatilis]	ANLN	ENSG00000011426	0	-0.632658				1.59477
PFLUV_G00107980	LOW QUALITY PROTEIN: SH3-containing GRB2-like protein 3-interacting protein 1 [Perca fluviatilis]	SGIP1	ENSG00000118473	1	0.784319				-0.572687
PFLUV_G00111660	adenine DNA glycosylase [Perca fluviatilis]	MUTYH	ENSG00000132781	0	-0.535169				0.922936
PFLUV_G00131560	DNA replication licensing factor MCM6 [Perca fluviatilis]	MCM6	ENSG00000076003	0	-0.446986				1.72036
PFLUV_G00135310	LOW QUALITY PROTEIN: DNA replication licensing factor MCM4 [Perca fluviatilis]	MCM4	ENSG00000104738	0	-0.450426				1.65516
PFLUV_G00138410	DNA ligase 1 isoform X1 [Perca fluviatilis]	LIG1	ENSG00000105486	0	-0.386524				0.741422
PFLUV_G00148990	ras-associated and pleckstrin homology domains-containing protein 1a isoform X3 [Perca fluviatilis]	RAPH1	ENSG00000173166	3	0.361085				0.964517
PFLUV_G00150730	myosin light chain kinase: smooth muscle-like [Perca fluviatilis]	MYLK	ENSG00000065534	0	0.574623				0.885733
PFLUV_G00157190	cyclin-dependent kinases regulatory subunit 1 [Perca fluviatilis]	CKS1B	ENSG00000173207	0	-0.740288				1.75129
PFLUV_G00164370	kelch repeat-containing protein [Perca fluviatilis]	N/A	N/A	0	-0.376382				1.37163
PFLUV_G00172950	importin subunit alpha-1 [Perca fluviatilis]	KPNA2	ENSG00000182481	1	-0.818522				1.72634
PFLUV_G00191430	HAUS augmin-like complex subunit 1 [Perca fluviatilis]	HAUS1	ENSG00000152240	0	-0.629163				1.2617
PFLUV_G00195570	LOW QUALITY PROTEIN: cytoskeleton-associated protein 2 [Perca fluviatilis]	CKAP2	ENSG00000136108	0	-0.617144				1.97034
PFLUV_G00204570	dimethylglycine dehydrogenase: mitochondrial [Perca fluviatilis]	DMGDH	ENSG00000132837	0	0.53334				-0.550443
PFLUV_G00210210	DNA replication licensing factor MCM3 [Perca fluviatilis]	MCM3	ENSG00000112118	1	-0.436008				1.55426
PFLUV_G00217430	mitotic checkpoint serine/threonine-protein kinase BUB1 isoform X1 [Perca fluviatilis]	BUB1	ENSG00000169679	0	-0.723407				1.36953
PFLUV_G00218380	DNA repair protein XRCC3 [Perca fluviatilis]	XRCC3	ENSG00000126215	0	-0.470511				1.38942
PFLUV_G00223580	anthrax toxin receptor 1 [Perca fluviatilis]	ANTXR1	ENSG00000169604	0	0.382428				0.509571
PFLUV_G00227640	cyclin-dependent kinase 1 [Perca fluviatilis]	CDK1	ENSG00000170312	0	-0.753567				1.76403
PFLUV_G00233480	kinesin-like protein KIF15-B [Perca fluviatilis]	KIF15	ENSG00000163808	1	-0.72132				1.18081
PFLUV_G00240360	TANK-binding kinase 1-binding protein 1 [Perca fluviatilis]	TBKBP1	ENSG00000198933	0	-0.817071				-1.4028
PFLUV_G00240480	sclerostin [Perca fluviatilis]	SOST	ENSG00000167941	0	0.682258				1.025
PFLUV_G00245220	DNA topoisomerase 2-alpha isoform X1 [Perca fluviatilis]	TOP2A	ENSG00000131747	0	-0.637692				1.46828
PFLUV_G00254470	biogenesis of lysosome-related organelles complex 1 subunit 5 [Perca fluviatilis]	BLOC1S5	ENSG00000188428	0	-0.328501				-0.531563
PFLUV_G00256890	Condensin-2 complex subunit G2 [Scophthalmus maximus]	NCAPG2	ENSG00000146918	0	-0.399366				1.43714
PFLUV_G00260410	LOW QUALITY PROTEIN: condensin-2 complex subunit H2 [Perca fluviatilis]	NCAPH2	ENSG00000025770	1	-0.611566				1.28876
PFLUV_G00261630	uncharacterized protein LOC117939058 [Etheostoma cragini]	N/A	N/A	0	-0.484183				1.14196
PFLUV_G00270270	hypothetical protein EPR50_G00235670 [Perca flavescens]	FARP1	ENSG00000152767	0	0.39988				0.766386
PFLUV_G00000170	myosin heavy chain: fast skeletal muscle-like [Perca fluviatilis]	MYH1	ENSG00000109061	0	1.01786
PFLUV_G00000180	myosin heavy chain: fast skeletal muscle-like [Perca fluviatilis]	MYH2	ENSG00000125414	0	1.37749
PFLUV_G00000250	myosin heavy chain: fast skeletal muscle-like [Perca fluviatilis]	MYH1	ENSG00000109061	0	1.1532
PFLUV_G00000290	stabilin-2 [Perca fluviatilis]	STAB2	ENSG00000136011	0	0.668492
PFLUV_G00000340	spectrin beta chain: non-erythrocytic 1-like [Perca fluviatilis]	SPTBN1	ENSG00000115306	0	0.244945
PFLUV_G00000430	calpain-2 catalytic subunit-like [Perca fluviatilis]	CAPN2	ENSG00000162909	0	-0.269353
PFLUV_G00000620	eukaryotic initiation factor 4A-III [Perca fluviatilis]	EIF4A3	ENSG00000141543	0	-0.264999
PFLUV_G00000650	LOW QUALITY PROTEIN: son of sevenless homolog 1-like [Perca fluviatilis]	SOS1	ENSG00000115904	0	0.209404
PFLUV_G00000660	gem-associated protein 6 [Perca fluviatilis]	GEMIN6	ENSG00000152147	0	-0.431316
PFLUV_G00000680	equilibrative nucleoside transporter 1-like isoform X1 [Perca fluviatilis]	SLC29A1	ENSG00000112759	0	-0.677906
PFLUV_G00000740	ribosome-binding protein 1b [Perca fluviatilis]	RRBP1	ENSG00000125844	0	-0.531154
PFLUV_G00000770	CSC1-like protein 2 isoform X4 [Perca fluviatilis]	TMEM63B	ENSG00000137216	0	1.08357
PFLUV_G00000840	myosin heavy chain: fast skeletal muscle-like [Perca fluviatilis]	MYH1	ENSG00000109061	0	0.977368
PFLUV_G00001000	REST corepressor 3 [Perca fluviatilis]	RCOR3	ENSG00000117625	0	0.328326
PFLUV_G00001010	TNF receptor-associated factor 5 isoform X2 [Perca fluviatilis]	TRAF5	ENSG00000082512	0	-0.646554
PFLUV_G00001020	NACHT: LRR and PYD domains-containing protein 3-like isoform X1 [Perca fluviatilis]	NLRP3	ENSG00000162711	0	-0.53099
PFLUV_G00001080	serine/threonine-protein kinase MARK1-like isoform X1 [Perca fluviatilis]	MARK1	ENSG00000116141	0	0.199951
PFLUV_G00001190	striatin-like [Perca fluviatilis]	STRN	ENSG00000115808	0	0.621865
PFLUV_G00001210	LOW QUALITY PROTEIN: 3-ketoacyl-CoA thiolase: peroxisomal [Perca fluviatilis]	ACAA1	ENSG00000060971	0	0.383531
PFLUV_G00001270	kinesin-like protein KIF16B isoform X2 [Perca fluviatilis]	KIF16B	ENSG00000089177	0	0.366813
PFLUV_G00001280	U2 small nuclear ribonucleoprotein B'' [Perca fluviatilis]	SNRPB2	ENSG00000125870	0	-0.270523
PFLUV_G00001380	galectin-related protein-like isoform X1 [Perca fluviatilis]	LGALSL	ENSG00000119862	0	0.560317
PFLUV_G00001670	N-acetyllactosaminide beta-1:3-N-acetylglucosaminyltransferase 2a isoform X2 [Perca fluviatilis]	B3GNT2	ENSG00000170340	0	0.361688
PFLUV_G00002260	uncharacterized protein LOC120565143 [Perca fluviatilis]	N/A	N/A	0	-2.43909
PFLUV_G00002290	ubiquitin carboxyl-terminal hydrolase 34 [Perca fluviatilis]	USP34	ENSG00000115464	0	0.262943
PFLUV_G00002320	T-complex protein 1 subunit delta [Perca fluviatilis]	CCT4	ENSG00000115484	0	-0.288047
PFLUV_G00002340	RAC-gamma serine/threonine-protein kinase [Perca fluviatilis]	AKT3	ENSG00000117020	0	0.336617
PFLUV_G00002370	salivary glue protein Sgs-3-like isoform X4 [Perca fluviatilis]	N/A	N/A	0	1.72895
PFLUV_G00002430	interferon gamma receptor 1 [Perca fluviatilis]	IFNGR1	ENSG00000027697	0	0.484007
PFLUV_G00002500	cell division control protein 6 homolog [Perca fluviatilis]	CDC6	ENSG00000094804	2	-0.663263
PFLUV_G00002610	WAS/WASL-interacting protein family member 2 isoform X1 [Perca fluviatilis]	WIPF2	ENSG00000171475	0	0.295266
PFLUV_G00002630	UPF0669 protein C6orf120 homolog [Perca fluviatilis]	C6orf120	ENSG00000185127	0	0.348321
PFLUV_G00002650	puromycin-sensitive aminopeptidase [Perca fluviatilis]	NPEPPS	ENSG00000141279	0	0.495214
PFLUV_G00002660	39S ribosomal protein L45: mitochondrial [Perca fluviatilis]	MRPL45	ENSG00000278845	0	-0.26062
PFLUV_G00002750	collagen: type IX: alpha 1a [Perca fluviatilis]	COL9A1	ENSG00000112280	7	1.13562
PFLUV_G00002850	rho GTPase-activating protein 19 isoform X1 [Perca fluviatilis]	ARHGAP19	ENSG00000213390	6	-0.86101
PFLUV_G00002870	ligand-dependent corepressor [Perca fluviatilis]	LCOR	ENSG00000196233	0	1.13656
PFLUV_G00003030	B-cell receptor CD22-like isoform X2 [Perca fluviatilis]	CD22	ENSG00000012124	4	-0.417734
PFLUV_G00003060	titin-like [Perca fluviatilis]	TTN	ENSG00000155657	1	-0.738663
PFLUV_G00003150	complement C3-like isoform X1 [Perca fluviatilis]	C3	ENSG00000125730	0	-0.872479
PFLUV_G00003170	coiled-coil domain-containing protein 130 homolog [Perca fluviatilis]	CCDC130	ENSG00000104957	0	-0.263172
PFLUV_G00003200	protein Asterix [Perca fluviatilis]	WDR83OS	ENSG00000105583	0	-0.356708
PFLUV_G00003260	lysosomal alpha-mannosidase [Perca fluviatilis]	MAN2B1	ENSG00000104774	0	-0.336138
PFLUV_G00003280	beta-1:3-N-acetylglucosaminyltransferase manic fringe [Perca fluviatilis]	MFNG	ENSG00000100060	0	-0.508962
PFLUV_G00003380	GRB2-related adapter protein 2b [Perca fluviatilis]	GRAP2	ENSG00000100351	0	-1.13659
PFLUV_G00003390	protein FAM83F [Perca fluviatilis]	FAM83F	ENSG00000133477	0	-0.321536
PFLUV_G00003400	cytohesin 4b isoform X1 [Perca fluviatilis]	CYTH4	ENSG00000100055	0	-0.418008
PFLUV_G00003410	ras-related C3 botulinum toxin substrate 2-like: partial [Perca fluviatilis]	RAC2	ENSG00000128340	0	-0.543434
PFLUV_G00003480	synaptogyrin-1-like isoform X2 [Perca fluviatilis]	SYNGR1	ENSG00000100321	0	-0.507221
PFLUV_G00003500	beta-1:4-mannosyl-glycoprotein 4-beta-N-acetylglucosaminyltransferase [Perca fluviatilis]	MGAT3	ENSG00000128268	2	0.534523
PFLUV_G00003510	complement C1q tumor necrosis factor-related protein 1 [Perca fluviatilis]	C1QTNF1	ENSG00000173918	0	0.720546
PFLUV_G00003850	uncharacterized protein LOC120567925 [Perca fluviatilis]	SIGLEC1	ENSG00000088827	0	-0.628176
PFLUV_G00004040	caspase b-like [Perca fluviatilis]	CASP4	ENSG00000196954	0	-0.547939
PFLUV_G00004090	protein-methionine sulfoxide oxidase mical2b [Perca fluviatilis]	MICALL2	ENSG00000164877	0	-0.331288
PFLUV_G00004120	endothelial zinc finger protein induced by tumor necrosis factor alpha-like [Perca fluviatilis]	ZNF71	ENSG00000197951	0	0.457599
PFLUV_G00004260	cell adhesion molecule 1-like [Perca fluviatilis]	CADM1	ENSG00000182985	0	0.315814
PFLUV_G00004270	general transcription factor 3C polypeptide 1 [Perca fluviatilis]	GTF3C1	ENSG00000077235	1	0.194591
PFLUV_G00004360	mitotic spindle assembly checkpoint protein MAD1 [Perca fluviatilis]	MAD1L1	ENSG00000002822	0	-0.196721
PFLUV_G00004400	protein tweety homolog 3-like isoform X1 [Perca fluviatilis]	TTYH3	ENSG00000136295	0	0.457486
PFLUV_G00004440	partner and localizer of BRCA2 isoform X1 [Perca fluviatilis]	PALB2	ENSG00000083093	0	0.449443
PFLUV_G00004460	collagen alpha-1(XI) chain-like isoform X1 [Perca fluviatilis]	COL11A1	ENSG00000060718	0	0.316702
PFLUV_G00004470	noelin-2-like isoform X1 [Perca fluviatilis]	OLFM2	ENSG00000105088	0	0.612178
PFLUV_G00004750	cytochrome P450 3A40-like [Perca fluviatilis]	CYP3A4	ENSG00000160868	0	-0.6629
PFLUV_G00004780	protein sidekick-1 isoform X1 [Perca fluviatilis]	SDK1	ENSG00000146555	1	0.33744
PFLUV_G00004840	transmembrane channel-like protein 5 isoform X1 [Perca fluviatilis]	TMC5	ENSG00000103534	0	-0.905118
PFLUV_G00005060	WW domain binding protein 1-like b isoform X1 [Perca fluviatilis]	WBP1L	ENSG00000166272	0	0.245992
PFLUV_G00005070	DNA polymerase lambda [Perca fluviatilis]	POLL	ENSG00000166169	0	-0.228184
PFLUV_G00005120	centromere protein K [Perca fluviatilis]	CENPK	ENSG00000123219	0	-0.685938
PFLUV_G00005140	LOW QUALITY PROTEIN: keratin 94 [Perca fluviatilis]	KRT15	ENSG00000171346	0	-0.600138
PFLUV_G00005160	keratin: type I cytoskeletal 13-like [Perca fluviatilis]	KRT13	ENSG00000171401	0	-1.13886
PFLUV_G00005170	keratin: type I cytoskeletal 13-like [Perca fluviatilis]	KRT13	ENSG00000171401	0	-1.32696
PFLUV_G00005190	keratin: type I cytoskeletal 13-like [Perca fluviatilis]	KRT13	ENSG00000171401	1	-0.526114
PFLUV_G00005210	trafficking kinesin-binding protein 1: partial [Perca fluviatilis]	TRAK1	ENSG00000182606	1	0.381578
PFLUV_G00005250	LIM domain-binding protein 1b isoform X2 [Perca fluviatilis]	LDB1	ENSG00000198728	0	0.263042
PFLUV_G00005320	uncharacterized protein LOC120556225 [Perca fluviatilis]	N/A	N/A	7	0.549382
PFLUV_G00005330	uncharacterized protein LOC120556225 [Perca fluviatilis]	HMCN1	ENSG00000143341	5	0.621376
PFLUV_G00005350	transmembrane channel-like protein 6b [Perca fluviatilis]	TMC6	ENSG00000141524	0	-0.241665
PFLUV_G00005360	inactive palmitoleoyl-protein carboxylesterase notum1b isoform X1 [Perca fluviatilis]	NOTUM	ENSG00000185269	0	0.416778
PFLUV_G00005500	deleted in malignant brain tumors 1 protein-like [Perca fluviatilis]	DMBT1	ENSG00000187908	0	-1.0346
PFLUV_G00005540	LOW QUALITY PROTEIN: coiled-coil and C2 domain-containing protein 1A [Perca fluviatilis]	CC2D1A	ENSG00000132024	0	0.231418
PFLUV_G00005700	polycystin-1 [Perca fluviatilis]	PKD1	ENSG00000008710	0	0.562807
PFLUV_G00005750	phosphoglycerate mutase 1b [Perca fluviatilis]	PGAM1	ENSG00000171314	0	-0.270532
PFLUV_G00005870	polymeric immunoglobulin receptor-like isoform X1 [Perca fluviatilis]	PIGR	ENSG00000162896	0	-0.414695
PFLUV_G00005940	GTPase IMAP family member 9-like [Perca fluviatilis]	GIMAP2	ENSG00000106560	0	-0.450611
PFLUV_G00005980	mitochondrial dicarboxylate carrier [Perca fluviatilis]	SLC25A10	ENSG00000183048	0	-0.195254
PFLUV_G00006020	DENN domain-containing protein 1B isoform X3 [Perca fluviatilis]	DENND1B	ENSG00000213047	1	-0.614119
PFLUV_G00006060	complement C3-like [Perca fluviatilis]	C3	ENSG00000125730	0	1.07444
PFLUV_G00006100	histone chaperone asf1b-B [Perca fluviatilis]	ASF1B	ENSG00000105011	0	-0.354465
PFLUV_G00006190	uncharacterized protein LOC120559138 [Perca fluviatilis]	N/A	N/A	0	-0.415367
PFLUV_G00006210	CMRF35-like molecule 8 [Perca fluviatilis]	CD300A	ENSG00000167851	0	-0.468157
PFLUV_G00006240	tumor necrosis factor ligand superfamily member 14-like [Perca fluviatilis]	TNFSF14	ENSG00000125735	0	-0.673217
PFLUV_G00006250	uncharacterized protein LOC120571862 [Perca fluviatilis]	N/A	N/A	0	-0.495217
PFLUV_G00006420	histone lysine acetyltransferase CREBBP [Perca fluviatilis]	CREBBP	ENSG00000005339	0	0.505417
PFLUV_G00006460	glycerophosphodiester phosphodiesterase 1 [Perca fluviatilis]	GDE1	ENSG00000006007	0	-0.19512
PFLUV_G00006470	chemokine (C-X-C motif) ligand 12b (stromal cell-derived factor 1) isoform X1 [Perca fluviatilis]	CXCL12	ENSG00000107562	0	0.412893
PFLUV_G00006500	adducin 3 (gamma) a isoform X2 [Perca fluviatilis]	ADD3	ENSG00000148700	1	0.211182
PFLUV_G00006510	max-interacting protein 1 isoform X2 [Perca fluviatilis]	MXI1	ENSG00000119950	0	0.273768
PFLUV_G00006660	vacuolar protein sorting-associated protein 37A [Perca fluviatilis]	VPS37A	ENSG00000155975	0	-0.162814
PFLUV_G00006770	tropomodulin-1 isoform X2 [Perca fluviatilis]	TMOD1	ENSG00000136842	0	0.519612
PFLUV_G00006790	STRA6-like [Perca fluviatilis]	STRA6	ENSG00000137868	0	-0.6498
PFLUV_G00006810	phospholipid-transporting ATPase ABCA1-like isoform X1 [Perca fluviatilis]	ABCA1	ENSG00000165029	0	0.329307
PFLUV_G00007030	nucleosome-remodeling factor subunit BPTF-like isoform X1 [Perca fluviatilis]	BPTF	ENSG00000171634	0	0.29647
PFLUV_G00007080	E3 ubiquitin-protein ligase SMURF2-like [Perca fluviatilis]	SMURF2	ENSG00000108854	0	0.302083
PFLUV_G00007170	CD209 antigen-like protein E [Perca fluviatilis]	CD209	ENSG00000090659	0	-1.45262
PFLUV_G00007200	probable ATP-dependent RNA helicase DDX5 [Perca fluviatilis]	DDX5	ENSG00000108654	0	0.276264
PFLUV_G00007300	sphingosine kinase 1-like [Perca fluviatilis]	SPHK1	ENSG00000176170	7	0.557576
PFLUV_G00007340	LOW QUALITY PROTEIN: ubinuclein-2-like [Perca fluviatilis]	UBN2	ENSG00000157741	0	0.498271
PFLUV_G00007370	N/A	N/A	N/A	0	-0.396965
PFLUV_G00007400	myosin-9-like isoform X2 [Perca fluviatilis]	MYH9	ENSG00000100345	0	0.619409
PFLUV_G00007410	dual specificity mitogen-activated protein kinase kinase 7 isoform X1 [Perca fluviatilis]	MAP2K7	ENSG00000076984	0	0.476045
PFLUV_G00007440	GRB10-interacting GYF protein 2 [Perca fluviatilis]	GIGYF2	ENSG00000204120	1	0.427446
PFLUV_G00007480	lysozyme g-like isoform X1 [Perca fluviatilis]	LYG2	ENSG00000185674	0	-0.51217
PFLUV_G00007740	small ubiquitin-related modifier 2-like [Perca fluviatilis]	SUMO2	ENSG00000188612	0	-0.315365
PFLUV_G00007790	uncharacterized protein si:rp71-81e14.2 [Perca fluviatilis]	CD7	ENSG00000173762	8	-0.39595
PFLUV_G00007800	septin 9b [Perca fluviatilis]	SEPTIN9	ENSG00000184640	0	-0.402101
PFLUV_G00007820	trinucleotide repeat-containing gene 6C protein isoform X2 [Perca fluviatilis]	TNRC6C	ENSG00000078687	0	0.196246
PFLUV_G00007960	uncharacterized protein LOC120565434 isoform X1 [Perca fluviatilis]	N/A	N/A	0	-0.758378
PFLUV_G00007990	phospholipid phosphatase-related protein type 5 isoform X2 [Perca fluviatilis]	PLPPR5	ENSG00000117598	0	0.876358
PFLUV_G00008100	protein lyl-1 isoform X1 [Perca fluviatilis]	LYL1	ENSG00000104903	0	0.462851
PFLUV_G00008270	single-pass membrane protein with aspartate-rich tail 1b [Perca fluviatilis]	SMDT1	ENSG00000183172	0	-0.304368
PFLUV_G00008280	LUC7 domain-containing protein [Perca fluviatilis]	LUC7L	ENSG00000007392	0	-0.201737
PFLUV_G00008300	myoglobin [Perca fluviatilis]	MB	ENSG00000198125	0	1.2579
PFLUV_G00008340	hypothetical protein EPR50_G00016260 [Perca flavescens]	N/A	N/A	0	1.07903
PFLUV_G00008560	N/A	N/A	N/A	0	0.603803
PFLUV_G00008600	lysine-specific demethylase 4C isoform X1 [Perca fluviatilis]	KDM4C	ENSG00000107077	0	0.208672
PFLUV_G00008660	adhesion G protein-coupled receptor L3 isoform X1 [Perca fluviatilis]	ADGRL3	ENSG00000150471	0	0.222857
PFLUV_G00008670	transcription initiation factor IIE subunit beta [Perca fluviatilis]	GTF2E2	ENSG00000197265	0	-0.175192
PFLUV_G00008700	heparan-alpha-glucosaminide N-acetyltransferase isoform X1 [Perca fluviatilis]	HGSNAT	ENSG00000165102	0	-0.186433
PFLUV_G00008790	histone PARylation factor 1 [Perca fluviatilis]	HPF1	ENSG00000056050	0	-0.295481
PFLUV_G00009010	TBC1 domain family member 1 isoform X3 [Perca fluviatilis]	TBC1D1	ENSG00000065882	0	-0.14301
PFLUV_G00009090	60S ribosomal protein L9 isoform X1 [Perca fluviatilis]	RPL9	ENSG00000163682	0	-0.308921
PFLUV_G00009180	rho-related GTP-binding protein RhoH [Perca fluviatilis]	RHOH	ENSG00000168421	0	-0.664753
PFLUV_G00009230	slit homolog 2 protein isoform X16 [Perca fluviatilis]	SLIT2	ENSG00000145147	0	0.414926
PFLUV_G00009260	protein FAM184B isoform X2 [Perca fluviatilis]	FAM184B	ENSG00000047662	0	0.730968
PFLUV_G00009330	uncharacterized protein si:ch211-113e8.11 [Perca fluviatilis]	N/A	N/A	0	-0.309508
PFLUV_G00009340	ciliary neurotrophic factor [Perca fluviatilis]	CNTF	ENSG00000242689	0	0.508859
PFLUV_G00009480	2-hydroxyacylsphingosine 1-beta-galactosyltransferase [Perca fluviatilis]	UGT8	ENSG00000174607	1	0.324868
PFLUV_G00009850	40S ribosomal protein S6 [Perca fluviatilis]	RPS6	ENSG00000137154	0	-0.301535
PFLUV_G00009910	coiled-coil domain-containing protein 149-like isoform X1 [Perca fluviatilis]	CCDC149	ENSG00000181982	0	0.355357
PFLUV_G00010000	fatty acid-binding protein: intestinal [Perca fluviatilis]	FABP2	ENSG00000145384	0	-0.792726
PFLUV_G00010090	GPI-linked NAD(P)(+)--arginine ADP-ribosyltransferase 1 [Perca fluviatilis]	ART1	ENSG00000129744	1	0.328299
PFLUV_G00010130	beta-galactosidase [Perca fluviatilis]	GLB1	ENSG00000170266	0	-0.215464
PFLUV_G00010160	RING finger protein 24 isoform X1 [Perca fluviatilis]	RNF24	ENSG00000101236	5	-0.401974
PFLUV_G00010180	F-box only protein 41 [Perca fluviatilis]	FBXO41	ENSG00000163013	16	0.745144
PFLUV_G00010240	PRELI domain-containing protein 1: mitochondrial-like isoform X1 [Perca fluviatilis]	PRELID1	ENSG00000169230	1	-0.179606
PFLUV_G00010370	nephronectin isoform X5 [Oreochromis niloticus]	NPNT	ENSG00000168743	2	0.452178
PFLUV_G00010460	cytochrome P450 2U1 [Perca fluviatilis]	CYP2U1	ENSG00000155016	0	-0.329988
PFLUV_G00010570	zinc finger protein basonuclin-2 isoform X3 [Perca fluviatilis]	BNC2	ENSG00000173068	5	0.596215
PFLUV_G00010630	actin cytoskeleton-regulatory complex protein PAN1 isoform X1 [Perca fluviatilis]	N/A	N/A	0	0.557341
PFLUV_G00010680	polycystin-2 isoform X1 [Perca fluviatilis]	PKD2	ENSG00000118762	0	0.258714
PFLUV_G00010730	protein FAM13A isoform X3 [Perca fluviatilis]	FAM13A	ENSG00000138640	0	0.298716
PFLUV_G00010790	RING finger protein 150a [Perca fluviatilis]	RNF150	ENSG00000170153	0	0.528436
PFLUV_G00010870	FRAS1-related extracellular matrix protein 3 [Perca fluviatilis]	FREM3	ENSG00000183090	0	0.668393
PFLUV_G00010930	zinc finger protein 827 isoform X4 [Perca fluviatilis]	ZNF827	ENSG00000151612	0	0.461838
PFLUV_G00010940	U6 snRNA-associated Sm-like protein LSm6 [Perca fluviatilis]query id	LSM6	ENSG00000164167	0	-0.360461
PFLUV_G00011050	serine/threonine-protein kinase DCLK2 isoform X2 [Perca fluviatilis]	DCLK2	ENSG00000170390	1	0.776594
PFLUV_G00011080	lipopolysaccharide-responsive and beige-like anchor protein [Perca fluviatilis]	LRBA	ENSG00000198589	0	0.686242
PFLUV_G00011090	40S ribosomal protein S3a [Perca fluviatilis]	RPS3A	ENSG00000145425	0	-0.316991
PFLUV_G00011210	transmembrane protein 192 isoform X2 [Perca fluviatilis]	TMEM192	ENSG00000170088	0	-0.313597
PFLUV_G00011310	mediator of RNA polymerase II transcription subunit 28 [Perca fluviatilis]	MED28	ENSG00000118579	0	-0.358668
PFLUV_G00011320	kelch-like protein 2 [Perca fluviatilis]	KLHL2	ENSG00000109466	0	0.41436
PFLUV_G00011400	pericentriolar material 1 protein isoform X3 [Perca fluviatilis]	PCM1	ENSG00000078674	3	0.163355
PFLUV_G00011410	N-acylsphingosine amidohydrolase (acid ceramidase) 1b [Perca fluviatilis]	ASAH1	ENSG00000104763	0	-0.353809
PFLUV_G00011420	protein FRG1 [Perca fluviatilis]	FRG1	ENSG00000109536	0	-0.164941
PFLUV_G00011440	protocadherin Fat 1a isoform X3 [Perca fluviatilis]	FAT1	ENSG00000083857	3	0.551935
PFLUV_G00011470	toll-like receptor 3 isoform X1 [Perca fluviatilis]	TLR3	ENSG00000164342	0	0.199953
PFLUV_G00011540	protocadherin-23 [Perca fluviatilis]	DCHS2	ENSG00000197410	0	0.539154
PFLUV_G00011550	secreted frizzled-related protein 2 [Perca fluviatilis]	SFRP2	ENSG00000145423	0	0.799456
PFLUV_G00011570	protein FAM193A isoform X1 [Perca fluviatilis]	FAM193A	ENSG00000125386	0	0.185945
PFLUV_G00011630	protein disulfide-isomerase A2 [Perca fluviatilis]	PDIA2	ENSG00000185615	0	-0.935961
PFLUV_G00011670	4-trimethylaminobutyraldehyde dehydrogenase isoform X2 [Perca fluviatilis]	ALDH9A1	ENSG00000143149	0	0.271123
PFLUV_G00011680	collagen alpha-1(XVII) chain-like isoform X1 [Perca fluviatilis]	COL17A1	ENSG00000065618	1	0.506592
PFLUV_G00011790	target of Myb protein 1-like isoform X1 [Perca fluviatilis]	TOM1	ENSG00000100284	0	-0.253453
PFLUV_G00011950	Krueppel-like factor 1 [Perca fluviatilis]	KLF1	ENSG00000105610	3	0.705181
PFLUV_G00012010	probable ATP-dependent RNA helicase DDX17 [Perca fluviatilis]	DDX17	ENSG00000100201	0	0.361286
PFLUV_G00012040	bMERB domain-containing protein 1 isoform X2 [Perca fluviatilis]	BMERB1	ENSG00000166780	0	-0.48077
PFLUV_G00012080	myosin-11a isoform X1 [Perca fluviatilis]	MYH11	ENSG00000133392	0	0.480126
PFLUV_G00012130	40S ribosomal protein S15a [Perca fluviatilis]	RPS15A	ENSG00000134419	0	-0.33717
PFLUV_G00012230	hypothetical protein EPR50_G00020090 [Perca flavescens]	N/A	N/A	4	-0.559151
PFLUV_G00012250	LOW QUALITY PROTEIN: caskin-1-like [Perca fluviatilis]	CASKIN1	ENSG00000167971	0	-1.26972
PFLUV_G00012290	protein kinase C beta type isoform X1 [Perca fluviatilis]	PRKCB	ENSG00000166501	0	-0.143078
PFLUV_G00012360	potassium voltage-gated channel subfamily KQT member 5-like isoform X4 [Perca fluviatilis]	KCNQ5	ENSG00000185760	2	-0.291555
PFLUV_G00012430	C-C chemokine receptor type 7 [Perca fluviatilis]	CCR7	ENSG00000126353	0	-0.600929
PFLUV_G00012450	insulin-like growth factor-binding protein 4 [Perca fluviatilis]	IGFBP4	ENSG00000141753	0	0.787841
PFLUV_G00012460	zinc finger protein Aiolos-like isoform X2 [Perca fluviatilis]	IKZF3	ENSG00000161405	0	-0.55238
PFLUV_G00012520	proteasome subunit beta type-3 [Perca fluviatilis]	PSMB3	ENSG00000277791	0	-0.344909
PFLUV_G00012600	integrin alpha-D isoform X2 [Perca fluviatilis]	ITGAD	ENSG00000156886	1	-0.415128
PFLUV_G00012620	protein phosphatase 1 regulatory subunit 12C [Perca fluviatilis]	PPP1R12C	ENSG00000125503	0	-0.257954
PFLUV_G00012670	protein disulfide-isomerase [Perca fluviatilis]	P4HB	ENSG00000185624	1	-0.339098
PFLUV_G00012680	platelet endothelial cell adhesion molecule isoform X8 [Perca fluviatilis]	PECAM1	ENSG00000261371	0	0.314291
PFLUV_G00012690	regulatory-associated protein of mTOR isoform X1 [Perca fluviatilis]	RPTOR	ENSG00000141564	0	0.243991
PFLUV_G00012750	uncharacterized protein LOC120555347 [Perca fluviatilis]	N/A	N/A	0	1.70316
PFLUV_G00012830	uncharacterized protein C17orf67 homolog [Perca fluviatilis]	C17orf67	ENSG00000214226	2	0.951306
PFLUV_G00012900	testis-expressed protein 2-like isoform X2 [Perca fluviatilis]	TEX2	ENSG00000136478	2	0.467821
PFLUV_G00013040	mastermind-like protein 3 [Perca fluviatilis]	MAML3	ENSG00000196782	0	0.42761
PFLUV_G00013100	uncharacterized protein LOC120559604 [Perca fluviatilis]	N/A	N/A	0	0.283685
PFLUV_G00013120	catenin delta-1 isoform X6 [Perca fluviatilis]	CTNND1	ENSG00000198561	1	0.44775
PFLUV_G00013230	prostaglandin D2 receptor 2 isoform X1 [Perca fluviatilis]	PTGDR2	ENSG00000183134	0	-0.309762
PFLUV_G00013450	hypothetical protein FQN60_012521 [Etheostoma spectabile]	N/A	N/A	0	0.852827
PFLUV_G00013470	cysteine-rich protein 1 [Perca fluviatilis]	CRIP1	ENSG00000213145	1	-0.983706
PFLUV_G00013600	transmembrane protein 109 [Perca fluviatilis]	TMEM109	ENSG00000110108	0	-0.359131
PFLUV_G00013720	vascular endothelial growth factor C [Perca fluviatilis]	VEGFC	ENSG00000150630	0	0.657519
PFLUV_G00013830	high mobility group protein B2a [Perca fluviatilis]	HMGB2	ENSG00000164104	0	-0.333512
PFLUV_G00013860	microtubule-associated tumor suppressor candidate 2 homolog isoform X1 [Perca fluviatilis]	MTUS2	ENSG00000132938	0	0.46199
PFLUV_G00013960	signal peptidase complex subunit 3 [Perca fluviatilis]	SPCS3	ENSG00000129128	0	-0.577301
PFLUV_G00014020	deoxycytidylate deaminase [Perca fluviatilis]	DCTD	ENSG00000129187	0	-0.409573
PFLUV_G00014050	teneurin-3 isoform X2 [Perca fluviatilis]	TENM3	ENSG00000218336	0	0.605067
PFLUV_G00014230	sarcoplasmic/endoplasmic reticulum calcium ATPase 2 [Perca fluviatilis]	ATP2A2	ENSG00000174437	0	0.341704
PFLUV_G00014280	zinc finger protein 135-like [Perca fluviatilis]	ZNF135	ENSG00000176293	0	0.456431
PFLUV_G00014400	N/A	N/A	N/A	0	-0.492637
PFLUV_G00014500	NACHT: LRR and PYD domains-containing protein 12-like [Perca fluviatilis]	NLRP12	ENSG00000142405	0	-0.365769
PFLUV_G00014530	sodium/potassium/calcium exchanger 3-like [Perca fluviatilis]	SLC24A3	ENSG00000185052	0	0.356767
PFLUV_G00014540	ras and Rab interactor 2-like isoform X1 [Perca fluviatilis]	RIN2	ENSG00000132669	0	0.464428
PFLUV_G00014600	calcineurin B homologous protein 2 [Perca fluviatilis]	CHP2	ENSG00000166869	0	0.451953
PFLUV_G00014650	N/A	N/A	N/A	0	-0.881782
PFLUV_G00014820	P2Y purinoceptor 14-like [Perca fluviatilis]	P2RY14	ENSG00000174944	0	-0.630376
PFLUV_G00015010	LOW QUALITY PROTEIN: latent-transforming growth factor beta-binding protein 2-like [Perca fluviatilis]	LTBP2	ENSG00000119681	1	0.753964
PFLUV_G00015020	LOW QUALITY PROTEIN: latent-transforming growth factor beta-binding protein 2-like [Perca fluviatilis]	LTBP2	ENSG00000119681	1	0.516776
PFLUV_G00015350	exocyst complex component 3-like protein 2 [Perca fluviatilis]	EXOC3L2	ENSG00000283632	1	0.451991
PFLUV_G00015510	NLR family CARD domain-containing protein 3-like [Perca fluviatilis]	NLRC3	ENSG00000167984	0	-0.629379
PFLUV_G00015560	complement C1q-like protein 4 [Perca fluviatilis]	C1QL4	ENSG00000186897	0	-1.46342
PFLUV_G00015570	collagen alpha-4(IV) chain [Perca fluviatilis]	COL4A4	ENSG00000081052	0	0.851799
PFLUV_G00015580	collagen alpha-5(IV) chain [Perca fluviatilis]	COL4A5	ENSG00000188153	0	0.817784
PFLUV_G00015790	60S ribosomal protein L35a [Perca fluviatilis]	RPL35A	ENSG00000182899	0	-0.369544
PFLUV_G00015860	DNA-directed RNA polymerase II subunit RPB4 [Perca fluviatilis]	POLR2D	ENSG00000144231	0	-0.401934
PFLUV_G00015880	endothelin-converting enzyme 2b isoform X1 [Perca fluviatilis]	ECE2	ENSG00000145194	0	0.229959
PFLUV_G00015910	eukaryotic translation initiation factor 4H isoform X3 [Perca fluviatilis]	EIF4H	ENSG00000106682	0	-0.154944
PFLUV_G00015970	receptor-interacting serine/threonine-protein kinase 3-like [Perca fluviatilis]	RIPK3	ENSG00000129465	1	-0.442561
PFLUV_G00016000	sodium/potassium-transporting ATPase subunit beta-3-like [Perca fluviatilis]	ATP1B3	ENSG00000069849	0	-0.431223
PFLUV_G00016370	eukaryotic translation initiation factor 2A [Perca fluviatilis]	EIF2A	ENSG00000144895	0	-0.407216
PFLUV_G00016450	disks large-associated protein 1-like [Perca fluviatilis]	DLGAP1	ENSG00000170579	0	0.451524
PFLUV_G00016610	LOW QUALITY PROTEIN: SNARE_SNAP25N and SNARE_SNAP23C domain-containing protein [Perca fluviatilis]	SNAP25	ENSG00000132639	0	-1.2119
PFLUV_G00016720	40S ribosomal protein S3 [Perca fluviatilis]	RPS3	ENSG00000149273	0	-0.30853
PFLUV_G00016820	DCN1-like protein 5 [Perca fluviatilis]	DCUN1D5	ENSG00000137692	0	-0.375276
PFLUV_G00016830	LOW QUALITY PROTEIN: cullin-5-like [Perca fluviatilis]	CUL5	ENSG00000166266	0	0.491438
PFLUV_G00016870	protein FAM222B-like [Perca fluviatilis]	FAM222B	ENSG00000173065	0	0.513482
PFLUV_G00016960	aquaporin-11 [Perca fluviatilis]	AQP11	ENSG00000178301	0	0.403836
PFLUV_G00017150	Eukaryotic translation initiation factor 3 subunit K [Collichthys lucidus]	EIF3K	ENSG00000178982	0	-0.283569
PFLUV_G00017160	mitogen-activated protein kinase kinase kinase kinase 5-like [Perca fluviatilis]	MAP4K5	ENSG00000012983	0	-0.492006
PFLUV_G00017270	zinc finger CCCH domain-containing protein 4 [Perca fluviatilis]	ZC3H4	ENSG00000130749	0	0.42926
PFLUV_G00017310	kinesin light chain 3 [Perca fluviatilis]	KLC3	ENSG00000104892	0	0.363634
PFLUV_G00017410	potassium channel subfamily K member 6 [Perca fluviatilis]	KCNK6	ENSG00000099337	0	-0.355294
PFLUV_G00017430	LOW QUALITY PROTEIN: neuroblast differentiation-associated protein AHNAK [Perca fluviatilis]	AHNAK	ENSG00000124942	0	0.718244
PFLUV_G00017470	interferon regulatory factor 2-binding protein 1 [Perca fluviatilis]	IRF2BP1	ENSG00000170604	0	0.625388
PFLUV_G00017490	RNA-binding protein Nova-2 isoform X1 [Perca fluviatilis]	NOVA2	ENSG00000104967	0	0.773351
PFLUV_G00017510	echinoderm microtubule-associated protein-like 2 isoform X7 [Perca fluviatilis]	EML2	ENSG00000125746	0	-0.195217
PFLUV_G00017540	polypeptide N-acetylgalactosaminyltransferase 17 [Perca fluviatilis]	GALNT17	ENSG00000185274	0	0.468103
PFLUV_G00017630	claudin-4-like [Perca fluviatilis]	CLDN4	ENSG00000189143	0	0.529891
PFLUV_G00017770	LOW QUALITY PROTEIN: ryanodine receptor 2 [Perca fluviatilis]	RYR2	ENSG00000198626	1	0.553829
PFLUV_G00017830	T-box transcription factor TBX2b isoform X2 [Perca fluviatilis]	TBX2	ENSG00000121068	0	0.475949
PFLUV_G00017920	sigma intracellular receptor 2 [Perca fluviatilis]	TMEM97	ENSG00000109084	0	-0.654862
PFLUV_G00018040	transcobalamin-1-like [Perca fluviatilis]	TCN1	ENSG00000134827	0	-3.33756
PFLUV_G00018100	mitochondrial import inner membrane translocase subunit Tim8 B [Perca fluviatilis]	TIMM8B	ENSG00000150779	1	-0.466671
PFLUV_G00018140	A disintegrin and metalloproteinase with thrombospondin motifs 8-like [Perca fluviatilis]	ADAMTS8	ENSG00000134917	0	0.532511
PFLUV_G00018170	uncharacterized protein C11orf53 homolog isoform X1 [Perca fluviatilis]	C11orf53	ENSG00000150750	0	-0.67239
PFLUV_G00018230	pleckstrin homology-like domain family B member 1 isoform X16 [Perca fluviatilis]	PHLDB1	ENSG00000019144	0	0.701568
PFLUV_G00018380	alpha-2-macroglobulin-like isoform X1 [Perca fluviatilis]	A2M	ENSG00000175899	0	-1.18627
PFLUV_G00018440	tapasin [Perca fluviatilis]	TAPBP	ENSG00000231925	0	-0.389738
PFLUV_G00018450	smoothelin: like [Perca fluviatilis]	SMTNL2	ENSG00000188176	0	-0.35214
PFLUV_G00018470	transmembrane protein 199 [Perca fluviatilis]	TMEM199	ENSG00000244045	0	-0.226407
PFLUV_G00018500	adapter molecule crk [Perca fluviatilis]	CRK	ENSG00000167193	0	0.360109
PFLUV_G00018520	tyrosine 3-monooxygenase/tryptophan 5-monooxygenase activation protein: epsilon polypeptide 1 [Perca fluviatilis]	YWHAE	ENSG00000108953	0	-0.214305
PFLUV_G00018540	unconventional myosin-Ic-like isoform X2 [Perca fluviatilis]	MYO1C	ENSG00000197879	11	0.226271
PFLUV_G00018580	XIAP-associated factor 1 [Perca fluviatilis]	XAF1	ENSG00000132530	0	-0.898061
PFLUV_G00018620	LOW QUALITY PROTEIN: solute carrier family 12 member 9 [Perca fluviatilis]	SLC12A9	ENSG00000146828	0	-0.58973
PFLUV_G00018660	chloride channel protein 2-like isoform X1 [Perca fluviatilis]	CLCN2	ENSG00000114859	0	0.941175
PFLUV_G00018670	chloride channel protein 2-like isoform X3 [Perca fluviatilis]	CLCN2	ENSG00000114859	0	0.520822
PFLUV_G00018710	eukaryotic translation initiation factor 4 gamma 1-like [Perca fluviatilis]	EIF4G1	ENSG00000114867	0	0.17856
PFLUV_G00018750	WD repeat and FYVE domain-containing protein 1 [Perca fluviatilis]	WDFY1	ENSG00000085449	0	0.353429
PFLUV_G00018840	ephrin type-A receptor 4 isoform X1 [Perca fluviatilis]	EPHA4	ENSG00000116106	0	0.975447
PFLUV_G00019030	integral membrane protein 2Ca [Perca fluviatilis]	ITM2C	ENSG00000135916	0	-0.662503
PFLUV_G00019150	proteasome 20S subunit alpha 6: like [Perca fluviatilis]	PSMA6	ENSG00000100902	0	-0.464003
PFLUV_G00019250	zinc finger FYVE domain-containing protein 1 [Perca fluviatilis]	ZFYVE1	ENSG00000165861	0	-0.216423
PFLUV_G00019380	beta-secretase 1 [Perca fluviatilis]	BACE1	ENSG00000186318	0	0.568045
PFLUV_G00019490	limbic system-associated membrane protein isoform X1 [Perca fluviatilis]	LSAMP	ENSG00000185565	0	0.483036
PFLUV_G00019560	tumor protein p53-inducible protein 13 [Perca fluviatilis]	TP53I13	ENSG00000167543	0	0.233225
PFLUV_G00019600	solute carrier family 6 member 4a [Perca fluviatilis]	SLC6A4	ENSG00000108576	0	0.551845
PFLUV_G00019610	bleomycin hydrolase [Perca fluviatilis]	BLMH	ENSG00000108578	0	-0.306744
PFLUV_G00019720	von Willebrand factor A domain-containing protein 7 isoform X1 [Perca fluviatilis]	VWA7	ENSG00000204396	0	-1.26101
PFLUV_G00019770	RAC-beta serine/threonine-protein kinase [Perca fluviatilis]	AKT2	ENSG00000105221	0	0.356009
PFLUV_G00019780	probable ATP-dependent RNA helicase DHX40 [Perca fluviatilis]	DHX40	ENSG00000108406	1	-0.285187
PFLUV_G00019790	zona pellucida sperm-binding protein 4-like isoform X2 [Perca fluviatilis]	ZP4	ENSG00000116996	1	-0.870905
PFLUV_G00019800	uncharacterized protein LOC120572205 isoform X5 [Perca fluviatilis]	N/A	N/A	2	-1.05028
PFLUV_G00019820	lymphocyte antigen 6D [Perca fluviatilis]	LY6D	ENSG00000167656	0	-0.599918
PFLUV_G00019830	SAM domain-containing protein SAMSN-1a isoform X3 [Perca fluviatilis]	SAMSN1	ENSG00000155307	0	-0.624125
PFLUV_G00019860	glycerophosphodiester phosphodiesterase domain-containing protein 5 [Perca fluviatilis]	GDPD5	ENSG00000158555	1	0.530902
PFLUV_G00020070	Friend leukemia integration 1 transcription factor isoform X3 [Perca fluviatilis]	FLI1	ENSG00000151702	0	0.387778
PFLUV_G00020080	protein C-ets-1 isoform X3 [Perca fluviatilis]	ETS1	ENSG00000134954	0	-0.370977
PFLUV_G00020110	kin of IRRE-like protein 3 isoform X4 [Perca fluviatilis]	KIRREL3	ENSG00000149571	0	1.40183
PFLUV_G00020130	RNA-binding protein 7 [Perca fluviatilis]	RBM7	ENSG00000076053	0	-0.208649
PFLUV_G00020210	vasodilator-stimulated phosphoprotein [Perca fluviatilis]	VASP	ENSG00000125753	1	-0.140789
PFLUV_G00020260	40S ribosomal protein S25 [Perca fluviatilis]	RPS25	ENSG00000118181	0	-0.354587
PFLUV_G00020290	tumor necrosis factor receptor superfamily member 19-like isoform X3 [Perca fluviatilis]	TNFRSF19	ENSG00000127863	0	0.477492
PFLUV_G00020320	N/A	N/A	N/A	0	-0.556341
PFLUV_G00020500	translocon-associated protein subunit gamma [Perca fluviatilis]	SSR3	ENSG00000114850	0	-0.313776
PFLUV_G00020700	histone-lysine N-methyltransferase MECOM isoform X4 [Perca fluviatilis]	MECOM	ENSG00000085276	0	0.494006
PFLUV_G00020710	multiple epidermal growth factor-like domains protein 6 [Perca fluviatilis]	MEGF6	ENSG00000162591	0	-0.734172
PFLUV_G00020740	mitochondrial fission factor homolog B isoform X1 [Perca fluviatilis]	MFF	ENSG00000168958	0	-0.203136
PFLUV_G00020830	E3 ubiquitin-protein ligase TRIP12 isoform X1 [Perca fluviatilis]	TRIP12	ENSG00000153827	0	0.121807
PFLUV_G00020840	zinc finger and BTB domain-containing protein 38 [Perca fluviatilis]	ZBTB38	ENSG00000177311	0	-0.371325
PFLUV_G00020880	frizzled-9b [Perca fluviatilis]	FZD9	ENSG00000188763	0	0.585986
PFLUV_G00020900	B-cell CLL/lymphoma 7 protein family member B-B [Perca fluviatilis]	BCL7B	ENSG00000106635	0	-0.314248
PFLUV_G00020910	huntingtin-interacting protein 1 isoform X3 [Perca fluviatilis]	HIP1	ENSG00000127946	0	0.40904
PFLUV_G00020920	hypothetical protein FQN60_004794: partial [Etheostoma spectabile]	N/A	N/A	0	0.502595
PFLUV_G00020960	matrix metalloproteinase-28 isoform X1 [Perca fluviatilis]	MMP28	ENSG00000271447	0	0.595621
PFLUV_G00021010	START domain-containing protein 10 [Perca fluviatilis]	STARD10	ENSG00000214530	0	-0.360319
PFLUV_G00021140	NADPH oxidase 4 isoform X2 [Perca fluviatilis]	NOX4	ENSG00000086991	0	0.490331
PFLUV_G00021190	dipeptidyl peptidase 1 [Perca fluviatilis]	CTSC	ENSG00000109861	0	-0.369785
PFLUV_G00021210	frizzled-4 [Perca fluviatilis]	FZD4	ENSG00000174804	0	0.529527
PFLUV_G00021230	cytoplasmic dynein 2 heavy chain 1 isoform X2 [Perca fluviatilis]	DYNC2H1	ENSG00000187240	0	0.361609
PFLUV_G00021340	protein FAM168A isoform X2 [Perca fluviatilis]	FAM168A	ENSG00000054965	0	0.192428
PFLUV_G00021370	rho guanine nucleotide exchange factor 17-like [Perca fluviatilis]	ARHGEF17	ENSG00000110237	0	0.395239
PFLUV_G00021410	F-BAR and double SH3 domains protein 2-like isoform X1 [Perca fluviatilis]	FCHSD2	ENSG00000137478	0	0.512593
PFLUV_G00021460	NACHT and WD repeat domain-containing protein 2 isoform X1 [Perca fluviatilis]	NWD2	ENSG00000174145	0	0.500068
PFLUV_G00021540	biogenesis of lysosome-related organelles complex 1 subunit 3 [Perca fluviatilis]	BLOC1S3	ENSG00000189114	1	-0.45348
PFLUV_G00021550	trafficking protein particle complex subunit 6B: like [Perca fluviatilis]	TRAPPC6A	ENSG00000007255	1	-0.199123
PFLUV_G00021630	refilin B [Perca fluviatilis]	RFLNB	ENSG00000183688	2	0.432505
PFLUV_G00021820	RILP-like protein 1 isoform X1 [Perca fluviatilis]	RILPL1	ENSG00000188026	0	-0.19053
PFLUV_G00021860	apoptosis inducing factor mitochondria associated 4 [Perca fluviatilis]	AIFM3	ENSG00000183773	0	0.47609
PFLUV_G00021930	septin 4b isoform X5 [Perca fluviatilis]	SEPTIN4	ENSG00000108387	0	0.381493
PFLUV_G00021940	LIM domain kinase 1a isoform X1 [Perca fluviatilis]	LIMK1	ENSG00000106683	0	-0.486295
PFLUV_G00021950	elastin a isoform X1 [Perca fluviatilis]	ELN	ENSG00000049540	0	0.606985
PFLUV_G00022060	melanoma cell adhesion molecule b isoform X6 [Perca fluviatilis]	MCAM	ENSG00000076706	0	0.46299
PFLUV_G00022070	E3 ubiquitin-protein ligase CBL [Perca fluviatilis]	CBL	ENSG00000110395	0	-0.239149
PFLUV_G00022110	rho guanine nucleotide exchange factor 12 isoform X1 [Perca fluviatilis]	ARHGEF12	ENSG00000196914	0	0.311994
PFLUV_G00022310	mediator of RNA polymerase II transcription subunit 29 [Perca fluviatilis]	MED29	ENSG00000063322	0	-0.347335
PFLUV_G00022370	uncharacterized protein LOC120574897 [Perca fluviatilis]	N/A	N/A	0	-0.559438
PFLUV_G00022460	Down syndrome cell adhesion molecule-like protein 1 homolog isoform X1 [Perca fluviatilis]	DSCAML1	ENSG00000177103	0	0.896816
PFLUV_G00022540	prolyl hydroxylase EGLN2 [Perca fluviatilis]	EGLN2	ENSG00000269858	1	0.595525
PFLUV_G00022580	rho GTPase-activating protein 35 [Perca fluviatilis]	ARHGAP35	ENSG00000160007	1	0.450863
PFLUV_G00022710	bone morphogenetic protein 16 [Perca fluviatilis]	BMP4	ENSG00000125378	0	0.433327
PFLUV_G00022790	transcription factor p65 isoform X1 [Perca fluviatilis]	RELA	ENSG00000173039	0	-0.390302
PFLUV_G00023060	SH2B adapter protein 2 [Perca fluviatilis]	SH2B2	ENSG00000160999	0	0.433306
PFLUV_G00023080	syntaxin-1A isoform X3 [Perca fluviatilis]	STX1A	ENSG00000106089	0	1.01126
PFLUV_G00023100	caspase a-like [Perca fluviatilis]	CASP1	ENSG00000137752	0	-0.380406
PFLUV_G00023170	60S ribosomal export protein NMD3 [Perca fluviatilis]	NMD3	ENSG00000169251	0	-0.23377
PFLUV_G00023240	uncharacterized protein si:dkeyp-97b10.3 isoform X1 [Perca fluviatilis]	N/A	N/A	0	-0.380006
PFLUV_G00023300	P2Y purinoceptor 13-like [Perca fluviatilis]	P2RY13	ENSG00000181631	0	-0.426074
PFLUV_G00023320	immunoglobulin superfamily member 10 [Perca fluviatilis]	IGSF10	ENSG00000152580	2	1.06717
PFLUV_G00024010	thymocyte nuclear protein 1 [Perca fluviatilis]	THYN1	ENSG00000151500	0	-0.310608
PFLUV_G00024020	vacuolar protein sorting-associated protein 26B [Perca fluviatilis]	VPS26B	ENSG00000151502	0	-0.176591
PFLUV_G00024260	LOW QUALITY PROTEIN: replication protein A 70 kDa DNA-binding subunit [Perca fluviatilis]	RPA1	ENSG00000132383	0	-0.409482
PFLUV_G00024370	nucleoredoxin [Perca fluviatilis]	NXN	ENSG00000167693	1	0.335833
PFLUV_G00024570	dehydrogenase/reductase SDR family member 11-like [Perca fluviatilis]	DHRS11	ENSG00000278535	1	-0.272098
PFLUV_G00024650	diablo homolog: mitochondrial-like [Perca fluviatilis]	DIABLO	ENSG00000184047	0	-0.353506
PFLUV_G00024710	roundabout homolog 1 isoform X5 [Perca fluviatilis]	ROBO1	ENSG00000169855	3	0.344166
PFLUV_G00024850	protein furry homolog isoform X12 [Perca fluviatilis]	FRY	ENSG00000073910	1	0.491387
PFLUV_G00024890	stAR-related lipid transfer protein 13 isoform X1 [Perca fluviatilis]	STARD13	ENSG00000133121	0	0.423586
PFLUV_G00024920	LOW QUALITY PROTEIN: neurobeachin [Perca fluviatilis]	NBEA	ENSG00000172915	0	0.630854
PFLUV_G00024960	spartin b isoform X1 [Perca fluviatilis]	SPART	ENSG00000133104	4	0.320464
PFLUV_G00024990	short transient receptor potential channel 4-like [Perca fluviatilis]	TRPC4	ENSG00000133107	0	0.477485
PFLUV_G00025050	LOW QUALITY PROTEIN: protocadherin-16-like [Perca fluviatilis]	DCHS1	ENSG00000166341	0	0.617052
PFLUV_G00025060	LOW QUALITY PROTEIN: protocadherin-16-like [Perca fluviatilis]	DCHS1	ENSG00000166341	0	0.96109
PFLUV_G00025100	claudin-17-like [Perca fluviatilis]	CLDN17	ENSG00000156282	0	0.348506
PFLUV_G00025120	claudin-8 [Perca fluviatilis]	CLDN8	ENSG00000156284	0	-0.594012
PFLUV_G00025320	RCC1 and BTB domain-containing protein 2 isoform X1 [Perca fluviatilis]	RCBTB2	ENSG00000136161	0	-0.164099
PFLUV_G00025420	LOW QUALITY PROTEIN: teneurin-4 [Perca fluviatilis]	TENM4	ENSG00000149256	0	0.854221
PFLUV_G00025440	N/A	N/A	N/A	0	-0.25043
PFLUV_G00025480	short transient receptor potential channel 6 [Perca fluviatilis]	TRPC6	ENSG00000137672	0	-1.49299
PFLUV_G00025500	LOW QUALITY PROTEIN: rho GTPase-activating protein 42 [Perca fluviatilis]	ARHGAP42	ENSG00000165895	0	0.341336
PFLUV_G00026050	uncharacterized protein LOC120575327 [Perca fluviatilis]	N/A	N/A	0	-0.94759
PFLUV_G00026080	neurofibromin isoform X3 [Perca fluviatilis]	NF1	ENSG00000196712	0	0.3101
PFLUV_G00026140	ephexin-1 [Perca fluviatilis]	NGEF	ENSG00000066248	0	0.356535
PFLUV_G00026440	unconventional myosin-XVIIIa isoform X8 [Perca fluviatilis]	MYO18A	ENSG00000196535	0	0.185907
PFLUV_G00026460	unconventional myosin-XVIIIa isoform X11 [Perca fluviatilis]	MYO18A	ENSG00000196535	0	0.491596
PFLUV_G00026510	CUE domain-containing protein 1b isoform X1 [Perca fluviatilis]	CUEDC1	ENSG00000180891	0	0.451111
PFLUV_G00026850	cell adhesion molecule-related/down-regulated by oncogenes [Perca fluviatilis]	CDON	ENSG00000064309	13	0.463115
PFLUV_G00026940	C-Jun-amino-terminal kinase-interacting protein 1 isoform X2 [Perca fluviatilis]	MAPK8IP1	ENSG00000121653	0	0.639838
PFLUV_G00026970	synaptosomal-associated protein 25-A-like isoform X1 [Perca fluviatilis]	SNAP25	ENSG00000132639	0	-0.753996
PFLUV_G00027030	aminopeptidase Ey-like [Perca fluviatilis]	ANPEP	ENSG00000166825	6	-0.636034
PFLUV_G00027170	homeobox-containing protein 1-like isoform X1 [Perca fluviatilis]	HMBOX1	ENSG00000147421	0	0.272897
PFLUV_G00027380	dnaJ homolog subfamily A member 2a [Perca fluviatilis]	DNAJA2	ENSG00000069345	0	-0.237263
PFLUV_G00027410	phosphorylase b kinase regulatory subunit beta isoform X3 [Perca fluviatilis]	PHKB	ENSG00000102893	1	0.333081
PFLUV_G00027480	adhesion G-protein coupled receptor G1 isoform X1 [Perca fluviatilis]	ADGRG1	ENSG00000205336	0	-0.495344
PFLUV_G00027570	adhesion G-protein coupled receptor G2-like [Perca fluviatilis]	ADGRG2	ENSG00000173698	0	-0.45407
PFLUV_G00027590	7-dehydrocholesterol reductase [Perca fluviatilis]	DHCR7	ENSG00000172893	0	-0.403822
PFLUV_G00027650	LOW QUALITY PROTEIN: zinc finger protein 507 [Perca fluviatilis]	ZNF507	ENSG00000168813	0	0.288874
PFLUV_G00027820	protein FADD [Perca fluviatilis]	CASP8	ENSG00000064012	0	-0.471221
PFLUV_G00028040	docking protein 4 [Perca fluviatilis]	DOK4	ENSG00000125170	0	0.507502
PFLUV_G00028050	N/A	N/A	N/A	0	0.656273
PFLUV_G00028090	gamma-taxilin-like [Perca fluviatilis]	TXLNG	ENSG00000086712	0	0.404218
PFLUV_G00028110	hepatoma-derived growth factor-related protein 3 isoform X1 [Perca fluviatilis]	HDGFL3	ENSG00000166503	0	0.668551
PFLUV_G00028470	A disintegrin and metalloproteinase with thrombospondin motifs 17 [Perca fluviatilis]	ADAMTS17	ENSG00000140470	0	0.630028
PFLUV_G00028510	leucine-rich repeat serine/threonine-protein kinase 1 isoform X1 [Perca fluviatilis]	LRRK1	ENSG00000154237	3	0.412981
PFLUV_G00028540	selenoprotein S [Perca fluviatilis]	SELENOS	ENSG00000131871	0	-0.251203
PFLUV_G00028780	vacuolar protein sorting-associated protein 35 [Perca fluviatilis]	VPS35	ENSG00000069329	0	-0.12436
PFLUV_G00028970	maspardin [Perca fluviatilis]	SPG21	ENSG00000090487	0	-0.282694
PFLUV_G00029100	TNF receptor-associated factor 6 isoform X2 [Perca fluviatilis]	TRAF6	ENSG00000175104	0	-0.227775
PFLUV_G00029270	potassium voltage-gated channel subfamily A member 1 [Perca fluviatilis]	KCNA1	ENSG00000111262	0	0.707644
PFLUV_G00029380	proteasome subunit alpha type-4-like [Perca fluviatilis]	PSMA4	ENSG00000041357	0	-0.378715
PFLUV_G00029410	40S ribosomal protein S17-like [Perca fluviatilis]	RPS17L	ENSG00000182774	0	-0.348982
PFLUV_G00029470	unconventional myosin-IXAa isoform X3 [Perca fluviatilis]	MYO9A	ENSG00000066933	0	0.45157
PFLUV_G00029490	GRAM domain-containing protein 2A isoform X3 [Perca fluviatilis]	GRAMD2A	ENSG00000175318	6	0.659362
PFLUV_G00029560	LOW QUALITY PROTEIN: A disintegrin and metalloproteinase with thrombospondin motifs 7 [Perca fluviatilis]	ADAMTS7	ENSG00000136378	0	0.76387
PFLUV_G00029590	coronin-2B isoform X1 [Perca fluviatilis]	CORO2B	ENSG00000103647	0	0.644176
PFLUV_G00029640	kinesin-like protein KIF23 isoform X1 [Perca fluviatilis]	KIF23	ENSG00000137807	0	-0.699936
PFLUV_G00029690	uveal autoantigen with coiled-coil domains and ankyrin repeats isoform X1 [Perca fluviatilis]	UACA	ENSG00000137831	5	0.223745
PFLUV_G00029730	E3 SUMO-protein ligase PIAS1 [Perca fluviatilis]	PIAS1	ENSG00000033800	0	0.307306
PFLUV_G00029780	transmembrane protein 208 [Perca fluviatilis]	TMEM208	ENSG00000168701	0	-0.183458
PFLUV_G00029790	zinc transporter ZIP1 isoform X1 [Perca fluviatilis]	SLC39A1	ENSG00000143570	0	-0.412315
PFLUV_G00029840	muscle-specific beta 1 integrin binding protein 2 isoform X1 [Perca fluviatilis]	NMRK1	ENSG00000106733	4	-0.262346
PFLUV_G00029850	biogenesis of lysosome-related organelles complex 1 subunit 6 [Perca fluviatilis]	BLOC1S6	ENSG00000104164	0	-0.228964
PFLUV_G00029880	spermatogenesis-associated protein 5-like protein 1 isoform X2 [Perca fluviatilis]	SPATA5L1	ENSG00000171763	0	-0.329474
PFLUV_G00029920	COP9 signalosome complex subunit 2 isoform X1 [Perca fluviatilis]	COPS2	ENSG00000166200	0	-0.212437
PFLUV_G00029950	fibrillin-1 isoform X1 [Perca fluviatilis]	FBN1	ENSG00000166147	0	0.845313
PFLUV_G00029960	deoxyuridine 5'-triphosphate nucleotidohydrolase: mitochondrial isoform X1 [Perca fluviatilis]	DUT	ENSG00000128951	0	-0.484158
PFLUV_G00030030	gliomedin [Perca fluviatilis]	GLDN	ENSG00000186417	0	-0.386097
PFLUV_G00030180	high affinity cAMP-specific and IBMX-insensitive 3':5'-cyclic phosphodiesterase 8A isoform X1 [Perca fluviatilis]	PDE8A	ENSG00000073417	1	0.648513
PFLUV_G00030510	PEST proteolytic signal-containing nuclear protein-like [Perca fluviatilis]	PCNP	ENSG00000081154	0	-0.174415
PFLUV_G00030520	interleukin-18 receptor 1-like [Perca fluviatilis]	IL18R1	ENSG00000115604	0	-0.44075
PFLUV_G00030530	interleukin-18 receptor accessory protein-like isoform X1 [Perca fluviatilis]	IL18RAP	ENSG00000115607	0	-0.467859
PFLUV_G00030830	protocadherin-17 [Perca fluviatilis]	PCDH17	ENSG00000118946	0	0.517459
PFLUV_G00030840	NTPase KAP family P-loop domain-containing protein 1 isoform X1 [Perca fluviatilis]	NKPD1	ENSG00000179846	0	-0.763519
PFLUV_G00030850	LIM and senescent cell antigen-like-containing domain protein 1 isoform X3 [Perca fluviatilis]	LIMS1	ENSG00000169756	0	-0.191441
PFLUV_G00030890	high mobility group nucleosome-binding domain-containing protein 5-like [Perca flavescens]	HMGN5	ENSG00000198157	0	1.49756
PFLUV_G00030940	growth arrest-specific protein 6 [Perca fluviatilis]	GAS6	ENSG00000183087	0	0.198845
PFLUV_G00030970	tripeptidyl-peptidase 2 isoform X1 [Perca fluviatilis]	TPP2	ENSG00000134900	0	0.33106
PFLUV_G00031040	growth hormone-regulated TBC protein 1-A [Perca fluviatilis]	GRTP1	ENSG00000139835	0	0.359306
PFLUV_G00031060	cullin-4A [Perca fluviatilis]	CUL4A	ENSG00000139842	0	-0.155201
PFLUV_G00031180	LOW QUALITY PROTEIN: LIM domain only protein 7 [Perca fluviatilis]	LMO7	ENSG00000136153	1	-0.369502
PFLUV_G00031290	CKLF-like MARVEL transmembrane domain-containing protein 4 [Perca fluviatilis]	CMTM4	ENSG00000183723	0	0.538939
PFLUV_G00031360	protein CBFA2T3 isoform X3 [Perca fluviatilis]	CBFA2T3	ENSG00000129993	0	0.422488
PFLUV_G00031400	LOW QUALITY PROTEIN: ankyrin repeat domain-containing protein 11 [Perca fluviatilis]	ANKRD11	ENSG00000167522	0	0.373695
PFLUV_G00031460	dihydroorotate dehydrogenase (quinone): mitochondrial [Perca fluviatilis]	DHODH	ENSG00000102967	0	-0.239466
PFLUV_G00031490	U3 small nucleolar ribonucleoprotein protein MPP10 [Perca fluviatilis]	MPHOSPH10	ENSG00000124383	0	-0.272313
PFLUV_G00031520	ribosomal protein: large P2: like [Perca fluviatilis]	RPLP2	ENSG00000177600	0	-0.327598
PFLUV_G00031550	kinesin-like protein KIF18A isoform X1 [Perca fluviatilis]	KIF18A	ENSG00000121621	0	-0.781527
PFLUV_G00031570	leucine-rich repeat-containing G-protein coupled receptor 4 isoform X1 [Perca fluviatilis]	LGR4	ENSG00000205213	0	0.504819
PFLUV_G00031660	cartilage intermediate layer protein 1 [Perca fluviatilis]	CILP	ENSG00000138615	0	1.04261
PFLUV_G00031670	eukaryotic translation initiation factor 3 subunit J-B [Perca fluviatilis]	EIF3J	ENSG00000104131	0	-0.188082
PFLUV_G00031720	tight junction protein ZO-1 isoform X16 [Perca fluviatilis]	TJP1	ENSG00000104067	0	0.329483
PFLUV_G00031740	telomere repeats-binding bouquet formation protein 2 [Perca fluviatilis]	TERB2	ENSG00000167014	0	-0.913709
PFLUV_G00031780	synaptotagmin-7b isoform X3 [Perca fluviatilis]	SYT7	ENSG00000011347	0	1.49389
PFLUV_G00031950	coatomer subunit beta [Perca fluviatilis]	COPB1	ENSG00000129083	1	-0.25018
PFLUV_G00032010	tripartite motif-containing protein 66 isoform X2 [Perca fluviatilis]	TRIM66	ENSG00000166436	0	-0.535063
PFLUV_G00032040	signal peptide: CUB and EGF-like domain-containing protein 2 isoform X1 [Perca fluviatilis]	SCUBE2	ENSG00000175356	0	0.24684
PFLUV_G00032140	RNA polymerase-associated protein CTR9 homolog [Perca fluviatilis]	CTR9	ENSG00000198730	0	-0.145099
PFLUV_G00032160	polypeptide N-acetylgalactosaminyltransferase 18 [Perca fluviatilis]	GALNT18	ENSG00000110328	0	0.285959
PFLUV_G00032190	N/A	N/A	N/A	0	0.872497
PFLUV_G00032210	F-actin-monooxygenase MICAL2 [Perca fluviatilis]	MICAL2	ENSG00000133816	1	0.398896
PFLUV_G00032300	lysine--tRNA ligase isoform X1 [Perca fluviatilis]	KARS1	ENSG00000065427	0	-0.385634
PFLUV_G00032320	60S ribosomal protein L13 [Perca fluviatilis]	RPL13	ENSG00000167526	0	-0.34823
PFLUV_G00032460	PH domain leucine-rich repeat-containing protein phosphatase 2 isoform X1 [Perca fluviatilis]	PHLPP2	ENSG00000040199	0	0.610761
PFLUV_G00032510	unconventional myosin-Ie isoform X1 [Perca fluviatilis]	MYO1E	ENSG00000157483	0	0.236939
PFLUV_G00032610	protein GRINL1A [Perca fluviatilis]	POLR2M	ENSG00000255529	0	0.627696
PFLUV_G00032700	protogenin A isoform X1 [Perca fluviatilis]	PRTG	ENSG00000166450	0	1.01477
PFLUV_G00032790	cleavage and polyadenylation specificity factor subunit 5 isoform X2 [Perca fluviatilis]	NUDT21	ENSG00000167005	0	-0.194134
PFLUV_G00032940	transcription factor E2F4-like isoform X1 [Perca fluviatilis]	E2F4	ENSG00000205250	0	-0.369487
PFLUV_G00032980	tyrosine-protein kinase Fes/Fps isoform X1 [Perca fluviatilis]	FES	ENSG00000182511	0	-0.420758
PFLUV_G00032990	LOW QUALITY PROTEIN: ammonium transporter Rh type C 2-like [Perca fluviatilis]	RHCG	ENSG00000140519	0	-0.607413
PFLUV_G00033000	LOW QUALITY PROTEIN: ammonium transporter Rh type C 2-like [Perca fluviatilis]	RHCG	ENSG00000140519	0	-0.935613
PFLUV_G00033070	programmed cell death protein 5 [Perca fluviatilis]	PDCD5	ENSG00000105185	1	-0.238348
PFLUV_G00033090	cytochrome b-245 light chain [Perca fluviatilis]	CYBA	ENSG00000051523	1	-0.474461
PFLUV_G00033120	differentially expressed in FDCP 8 homolog isoform X1 [Perca fluviatilis]	DEF8	ENSG00000140995	15	-0.290391
PFLUV_G00033130	AFG3-like protein 1 [Perca fluviatilis]	AFG3L2	ENSG00000141385	14	0.4161
PFLUV_G00033240	genetic suppressor element 1 isoform X1 [Perca fluviatilis]	GSE1	ENSG00000131149	0	1.04567
PFLUV_G00033280	centromere protein N [Perca fluviatilis]	CENPN	ENSG00000166451	0	-1.01769
PFLUV_G00033300	chromodomain Y-like protein 2 [Perca fluviatilis]	CDYL2	ENSG00000166446	0	0.287068
PFLUV_G00033370	UPF0606 protein KIAA1549L isoform X1 [Perca fluviatilis]	KIAA1549L	ENSG00000110427	0	0.674377
PFLUV_G00033390	cleavage stimulation factor subunit 3 [Perca fluviatilis]	CSTF3	ENSG00000176102	0	-0.225377
PFLUV_G00033410	glutamine and serine-rich protein 1 isoform X1 [Perca fluviatilis]	QSER1	ENSG00000060749	0	0.178387
PFLUV_G00033430	eukaryotic translation initiation factor 3 subunit M [Perca fluviatilis]	EIF3M	ENSG00000149100	0	-0.290406
PFLUV_G00033510	ribonuclease T2 [Perca fluviatilis]	RNASET2	ENSG00000026297	0	-0.246545
PFLUV_G00033590	hypothetical protein EPR50_G00005730 [Perca flavescens]	N/A	N/A	0	-0.3663
PFLUV_G00033700	uncharacterized protein LOC120556254 [Perca fluviatilis]	N/A	N/A	0	-0.461851
PFLUV_G00033790	26S proteasome regulatory subunit 6A [Perca fluviatilis]	PSMC3	ENSG00000165916	0	-0.481348
PFLUV_G00033800	proteasome subunit beta type-1 [Perca fluviatilis]	PSMB1	ENSG00000008018	0	-0.314091
PFLUV_G00033940	cathepsin B [Perca fluviatilis]	CTSB	ENSG00000164733	0	-0.458912
PFLUV_G00034050	kinesin-like protein KIF26B [Perca fluviatilis]	KIF26B	ENSG00000162849	0	0.625029
PFLUV_G00034120	BTB/POZ domain-containing protein KCTD3 isoform X1 [Perca fluviatilis]	KCTD3	ENSG00000136636	0	0.408368
PFLUV_G00034200	uncharacterized protein LOC120555626 isoform X1 [Perca fluviatilis]	N/A	N/A	0	-0.392736
PFLUV_G00034230	interferon regulatory factor 1-like [Perca fluviatilis]	IRF1	ENSG00000125347	4	-1.43594
PFLUV_G00034240	60S ribosome subunit biogenesis protein NIP7 homolog [Perca fluviatilis]	NIP7	ENSG00000132603	0	-0.315352
PFLUV_G00034250	telomeric repeat binding factor a [Perca fluviatilis]	TERF2	ENSG00000132604	0	-0.240301
PFLUV_G00034460	signal peptidase complex catalytic subunit SEC11A [Perca fluviatilis]	SEC11A	ENSG00000140612	0	-0.306324
PFLUV_G00034560	retinol dehydrogenase 13 [Perca fluviatilis]	RDH13	ENSG00000160439	0	0.401729
PFLUV_G00034580	transmembrane emp24 domain-containing protein 3 [Perca fluviatilis]	TMED3	ENSG00000166557	0	-0.28174
PFLUV_G00034690	selenoprotein W: 2a [Perca fluviatilis]	MIEN1	ENSG00000141741	0	-0.333433
PFLUV_G00034700	bcl-2-like protein 10 [Perca fluviatilis]	BCL2L10	ENSG00000137875	0	-0.563964
PFLUV_G00034760	protein FAM214A isoform X1 [Perca fluviatilis]	FAM214A	ENSG00000047346	0	0.33815
PFLUV_G00034860	ubiquitin-like protein 7b isoform X1 [Perca fluviatilis]	UBL7	ENSG00000138629	0	-0.277478
PFLUV_G00035120	solute carrier family 12 member 4 isoform X1 [Perca fluviatilis]	SLC12A4	ENSG00000124067	0	0.415189
PFLUV_G00035220	chromodomain-helicase-DNA-binding protein 9 isoform X3 [Perca fluviatilis]	CHD9	ENSG00000177200	1	0.194896
PFLUV_G00035280	protein naked cuticle homolog 1 [Perca fluviatilis]	NKD1	ENSG00000140807	0	0.466115
PFLUV_G00035360	LOW QUALITY PROTEIN: Wilms tumor protein 1-interacting protein homolog [Perca fluviatilis]	WTIP	ENSG00000142279	0	0.480682
PFLUV_G00035380	N/A	N/A	N/A	0	0.482926
PFLUV_G00035430	BTB/POZ domain-containing protein kctd15 isoform X2 [Perca fluviatilis]	KCTD15	ENSG00000153885	0	0.381081
PFLUV_G00035450	xaa-Pro dipeptidase [Perca fluviatilis]	PEPD	ENSG00000124299	0	-0.383376
PFLUV_G00035470	leucine-rich repeat-containing protein 49 isoform X1 [Perca fluviatilis]	LRRC49	ENSG00000137821	7	0.792741
PFLUV_G00035540	hypothetical protein EPR50_G00007630 [Perca flavescens]	N/A	N/A	0	1.62293
PFLUV_G00035550	collagen and calcium-binding EGF domain-containing protein 1-like [Perca fluviatilis]	CCBE1	ENSG00000183287	0	0.418404
PFLUV_G00035650	low-density lipoprotein receptor-related protein 4 isoform X1 [Perca fluviatilis]	LRP4	ENSG00000134569	4	0.311967
PFLUV_G00035930	very-long-chain (3R)-3-hydroxyacyl-CoA dehydratase-like [Perca fluviatilis]	HACD3	ENSG00000074696	0	-0.243188
PFLUV_G00035950	C-myc promoter-binding protein-like [Perca fluviatilis]	DENND4A	ENSG00000174485	0	0.721104
PFLUV_G00036210	protein regulator of cytokinesis 1b isoform X2 [Perca fluviatilis]	PRC1	ENSG00000198901	0	-0.598983
PFLUV_G00036220	vacuolar protein sorting-associated protein 33B [Perca fluviatilis]	VPS33B	ENSG00000184056	0	-0.275247
PFLUV_G00036280	ADAMTS-like protein 5 [Perca fluviatilis]	ADAMTSL5	ENSG00000185761	0	0.602346
PFLUV_G00036400	inositol hexakisphosphate and diphosphoinositol-pentakisphosphate kinase 2 isoform X3 [Perca fluviatilis]	PPIP5K2	ENSG00000145725	2	0.199909
PFLUV_G00036410	aggrecan core protein isoform X1 [Perca fluviatilis]	ACAN	ENSG00000157766	0	1.38957
PFLUV_G00036440	cathepsin D [Perca fluviatilis]	CTSD	ENSG00000117984	0	-0.315573
PFLUV_G00036490	26S proteasome non-ATPase regulatory subunit 13 [Perca fluviatilis]	PSMD13	ENSG00000185627	2	-0.27723
PFLUV_G00036570	NAD(P)H dehydrogenase [quinone] 1 [Perca fluviatilis]	NQO1	ENSG00000181019	0	0.568622
PFLUV_G00036680	probable E3 ubiquitin-protein ligase HERC1 isoform X10 [Perca fluviatilis]	HERC2	ENSG00000128731	0	0.381823
PFLUV_G00036710	SH2 domain-containing protein 7 [Perca fluviatilis]	SH2D7	ENSG00000183476	0	-0.530974
PFLUV_G00036800	cysteine--tRNA ligase: cytoplasmic isoform X1 [Perca fluviatilis]	CARS1	ENSG00000110619	0	-0.804307
PFLUV_G00036830	uncharacterized protein LOC120556447 [Perca fluviatilis]	N/A	N/A	0	0.629129
PFLUV_G00036930	SH3 and multiple ankyrin repeat domains protein 2-like [Perca fluviatilis]	SHANK2	ENSG00000162105	0	0.780373
PFLUV_G00037770	katanin p80 WD40 repeat-containing subunit B1 [Perca fluviatilis]	KATNB1	ENSG00000140854	1	0.423017
PFLUV_G00037800	GATOR complex protein WDR59 isoform X2 [Perca fluviatilis]	WDR59	ENSG00000103091	0	0.88771
PFLUV_G00037930	N/A	N/A	N/A	0	-0.931762
PFLUV_G00037970	FH1/FH2 domain-containing protein 1-like [Perca fluviatilis]	FHOD1	ENSG00000135723	2	0.351557
PFLUV_G00038010	LOW QUALITY PROTEIN: EMILIN-1-like [Perca fluviatilis]	EMILIN1	ENSG00000138080	0	0.398468
PFLUV_G00038020	vacuolar protein sorting-associated protein 13C [Perca fluviatilis]	VPS13C	ENSG00000129003	0	-0.415772
PFLUV_G00038120	palmitoyltransferase ZDHHC1 [Perca fluviatilis]	ZDHHC1	ENSG00000159714	0	0.524374
PFLUV_G00038200	N/A	N/A	N/A	0	0.385983
PFLUV_G00038210	LOW QUALITY PROTEIN: DENN/MADD domain containing 6Aa [Perca fluviatilis]	DENND6A	ENSG00000174839	0	0.266877
PFLUV_G00038300	protein TASOR isoform X3 [Perca flavescens]	TASOR	ENSG00000163946	0	0.202379
PFLUV_G00038310	rho guanine nucleotide exchange factor 3 isoform X1 [Perca fluviatilis]	ARHGEF3	ENSG00000163947	0	0.487954
PFLUV_G00038330	40S ribosomal protein S23 [Perca fluviatilis]	RPS23	ENSG00000186468	0	-0.297437
PFLUV_G00038400	protein Wnt-4a isoform X2 [Perca fluviatilis]	WNT4	ENSG00000162552	0	0.433969
PFLUV_G00038460	solute carrier family 41 member 1 [Perca fluviatilis]	SLC41A1	ENSG00000133065	0	0.825002
PFLUV_G00038510	HLA class II histocompatibility antigen: DQ alpha 2 chain-like isoform X1 [Perca fluviatilis]	HLA-DQA2	ENSG00000237541	0	-0.421183
PFLUV_G00038560	adenosylhomocysteinase [Perca fluviatilis]	AHCY	ENSG00000101444	1	-0.390123
PFLUV_G00038860	claudin-19 isoform X1 [Perca fluviatilis]	CLDN19	ENSG00000164007	0	0.471617
PFLUV_G00038890	AP-5 complex subunit beta-1 [Perca fluviatilis]	AP5B1	ENSG00000254470	0	-0.253833
PFLUV_G00038900	kinetochore protein Nuf2 [Perca fluviatilis]	NUF2	ENSG00000143228	0	-0.503934
PFLUV_G00038950	IQ motif and SEC7 domain-containing protein 1 isoform X4 [Perca fluviatilis]	IQSEC1	ENSG00000144711	0	0.380348
PFLUV_G00038980	histone deacetylase 11 isoform X1 [Perca fluviatilis]	HDAC11	ENSG00000163517	0	0.24281
PFLUV_G00039000	fibulin-2 [Perca fluviatilis]	FBLN2	ENSG00000163520	0	0.506066
PFLUV_G00039210	integrin alpha-5-like [Perca fluviatilis]	ITGA5	ENSG00000161638	0	0.461412
PFLUV_G00039350	dolichyl-diphosphooligosaccharide--protein glycosyltransferase subunit 2 isoform X2 [Perca fluviatilis]	RPN2	ENSG00000118705	0	-0.270055
PFLUV_G00039520	LOW QUALITY PROTEIN: forkhead box protein P1-B [Perca fluviatilis]	FOXP1	ENSG00000114861	4	0.447635
PFLUV_G00039670	N-acylethanolamine-hydrolyzing acid amidase-like [Perca fluviatilis]	NAAA	ENSG00000138744	0	-0.310781
PFLUV_G00039680	ADP-ribosylation factor-like 8Bb [Perca fluviatilis]	ARL8B	ENSG00000134108	2	-0.24845
PFLUV_G00039880	GATA binding protein 1a [Perca fluviatilis]	GATA1	ENSG00000102145	0	0.427971
PFLUV_G00039960	tumor protein p53-inducible nuclear protein 2 [Perca fluviatilis]	TP53INP2	ENSG00000078804	0	-0.682684
PFLUV_G00039970	snail family zinc finger 1a [Perca fluviatilis]	SNAI1	ENSG00000124216	0	0.233012
PFLUV_G00040100	opioid growth factor receptor-like [Perca fluviatilis]	OGFR	ENSG00000060491	0	-0.404783
PFLUV_G00040180	mRNA export factor isoform X2 [Perca fluviatilis]	RAE1	ENSG00000101146	0	-0.219561
PFLUV_G00040200	transcriptional adapter 3 [Perca fluviatilis]	TADA3	ENSG00000171148	0	-0.196667
PFLUV_G00040210	actin related protein 2/3 complex: subunit 4: like [Perca fluviatilis]	ARPC4	ENSG00000241553	0	-0.4029
PFLUV_G00040270	protein transport protein Sec61 subunit alpha-like 1 [Perca fluviatilis]	SEC61A1	ENSG00000058262	0	-0.278925
PFLUV_G00040390	dolichyl-diphosphooligosaccharide--protein glycosyltransferase subunit 1 [Perca fluviatilis]	RPN1	ENSG00000163902	0	-0.232802
PFLUV_G00040410	endothelial transcription factor GATA-2a isoform X2 [Perca fluviatilis]	GATA2	ENSG00000179348	0	0.506942
PFLUV_G00040510	scm-like with four MBT domains protein 1 isoform X2 [Perca fluviatilis]	SFMBT1	ENSG00000163935	2	-0.370332
PFLUV_G00040790	A disintegrin and metalloproteinase with thrombospondin motifs 9 [Perca fluviatilis]	ADAMTS9	ENSG00000163638	0	1.226
PFLUV_G00041010	LOW QUALITY PROTEIN: receptor-type tyrosine-protein phosphatase alpha [Perca fluviatilis]	PTPRA	ENSG00000132670	0	0.361237
PFLUV_G00041110	rho-related BTB domain-containing protein 3 [Perca fluviatilis]	RHOBTB3	ENSG00000164292	0	-0.241376
PFLUV_G00041120	Rieske domain-containing protein [Perca fluviatilis]	RFESD	ENSG00000175449	0	0.519415
PFLUV_G00041260	myogenesis-regulating glycosidase [Perca fluviatilis]	MYORG	ENSG00000164976	0	0.631864
PFLUV_G00041400	60S acidic ribosomal protein P0 isoform X1 [Perca fluviatilis]	RPLP0	ENSG00000089157	1	-0.382315
PFLUV_G00041410	golgin subfamily A member 7-like [Perca fluviatilis]	GOLGA7	ENSG00000147533	0	-0.163068
PFLUV_G00041430	lysyl oxidase homolog 2A [Perca fluviatilis]	LOXL2	ENSG00000134013	0	0.728279
PFLUV_G00041510	limbin-like isoform X1 [Perca fluviatilis]	EVC2	ENSG00000173040	0	0.313273
PFLUV_G00041550	rac GTPase-activating protein 1-like [Perca fluviatilis]	RACGAP1	ENSG00000161800	0	-0.598139
PFLUV_G00041610	transmembrane protein adipocyte-associated 1 homolog [Perca fluviatilis]	TPRA1	ENSG00000163870	0	-0.317926
PFLUV_G00041700	protein-glutamine gamma-glutamyltransferase 2 [Perca fluviatilis]	TGM2	ENSG00000198959	8	0.555508
PFLUV_G00041770	tensin-2-like isoform X1 [Perca fluviatilis]	TNS2	ENSG00000111077	0	0.793586
PFLUV_G00041800	vitamin D3 receptor B [Perca fluviatilis]	VDR	ENSG00000111424	0	0.34932
PFLUV_G00041810	histone deacetylase 7-like isoform X1 [Perca fluviatilis]	HDAC7	ENSG00000061273	4	-0.282546
PFLUV_G00041940	ATP-dependent RNA helicase DDX19B [Perca fluviatilis]	DDX19B	ENSG00000157349	0	-0.196046
PFLUV_G00041990	dnaJ homolog subfamily C member 16 [Perca fluviatilis]	DNAJC16	ENSG00000116138	0	0.436518
PFLUV_G00042240	proteasome subunit alpha type-5 [Perca fluviatilis]	PSMA5	ENSG00000143106	0	-0.321998
PFLUV_G00042360	inhibitor of nuclear factor kappa-B kinase subunit epsilon [Perca fluviatilis]	IKBKE	ENSG00000263528	2	-0.239582
PFLUV_G00042400	interleukin-10-like [Perca fluviatilis]	IL10	ENSG00000136634	0	-0.675208
PFLUV_G00042530	uncharacterized protein LOC116385177 isoform X2 [Anarrhichthys ocellatus]	N/A	N/A	0	-1.0132
PFLUV_G00042620	uncharacterized protein zgc:113184 [Perca fluviatilis]	TANK	ENSG00000136560	0	-0.302939
PFLUV_G00042670	uncharacterized protein si:ch211-159e12.5 isoform X1 [Perca fluviatilis]	N/A	N/A	0	1.12386
PFLUV_G00042750	negative elongation factor C/D [Perca fluviatilis]	NELFCD	ENSG00000101158	0	-0.210925
PFLUV_G00042820	advillin [Perca fluviatilis]	AVIL	ENSG00000135407	0	-0.612811
PFLUV_G00042850	premelanosome protein a [Perca fluviatilis]	PMEL	ENSG00000185664	0	-0.638744
PFLUV_G00042870	protein timeless homolog [Perca fluviatilis]	TIMELESS	ENSG00000111602	0	-0.357669
PFLUV_G00042890	matrix metalloproteinase-19 [Perca fluviatilis]	MMP19	ENSG00000123342	0	-0.988683
PFLUV_G00042910	N/A	N/A	N/A	0	-0.213883
PFLUV_G00043150	formylglycine-generating enzyme [Perca fluviatilis]	SUMF1	ENSG00000144455	3	-0.328917
PFLUV_G00043240	methyltransferase-like protein 7A [Perca fluviatilis]	METTL7A	ENSG00000185432	0	0.460573
PFLUV_G00043260	cyclic AMP-dependent transcription factor ATF-1 isoform X1 [Perca fluviatilis]	ATF1	ENSG00000123268	0	-0.2485
PFLUV_G00043300	prefoldin subunit 5 [Perca fluviatilis]	PFDN5	ENSG00000123349	0	-0.335559
PFLUV_G00043310	separin [Perca fluviatilis]	ESPL1	ENSG00000135476	0	-0.614831
PFLUV_G00043410	tachykinin-3b [Perca fluviatilis]	TAC3	ENSG00000166863	0	-0.322159
PFLUV_G00043440	beta-1:4 N-acetylgalactosaminyltransferase 1 [Perca fluviatilis]	B4GALNT1	ENSG00000135454	0	0.704723
PFLUV_G00043500	zinc finger protein Eos-like isoform X1 [Perca fluviatilis]	IKZF4	ENSG00000123411	0	0.374299
PFLUV_G00043520	peptidyl-prolyl cis-trans isomerase FKBP11 [Perca fluviatilis]	FKBP11	ENSG00000134285	0	-0.32107
PFLUV_G00043630	FYVE: RhoGEF and PH domain-containing protein 5-like isoform X2 [Perca fluviatilis]	FGD5	ENSG00000154783	0	0.36463
PFLUV_G00043720	ras-related protein rab7-like [Perca fluviatilis]	RAB7A	ENSG00000075785	0	-0.390098
PFLUV_G00043730	actin-related protein 2/3 complex subunit 4 [Perca fluviatilis]	ARPC4	ENSG00000241553	1	-0.295494
PFLUV_G00043740	6-phosphofructo-2-kinase/fructose-2:6-bisphosphatase 4b isoform X3 [Perca fluviatilis]	PFKFB4	ENSG00000114268	1	0.538014
PFLUV_G00043820	collagen alpha-1(VII) chain isoform X1 [Perca fluviatilis]	COL7A1	ENSG00000114270	0	0.516388
PFLUV_G00043840	guanine nucleotide-binding protein G(i) subunit alpha-2-like [Perca fluviatilis]	GNAI2	ENSG00000114353	1	-0.254413
PFLUV_G00043890	glutathione peroxidase 1b [Perca fluviatilis]	GPX1	ENSG00000233276	0	-0.393194
PFLUV_G00043980	E3 ubiquitin-protein ligase RAD18 isoform X1 [Perca fluviatilis]	RAD18	ENSG00000070950	0	-0.191043
PFLUV_G00044100	AMP deaminase 2 isoform X2 [Perca fluviatilis]	AMPD2	ENSG00000116337	0	0.664982
PFLUV_G00044150	tripartite motif-containing protein 16-like protein isoform X1 [Perca fluviatilis]	TRIM16	ENSG00000221926	0	-0.432231
PFLUV_G00044270	NUAK family SNF1-like kinase 2 [Perca fluviatilis]	NUAK2	ENSG00000163545	0	0.288634
PFLUV_G00044300	LOW QUALITY PROTEIN: cadherin EGF LAG seven-pass G-type receptor 2 [Perca fluviatilis]	CELSR2	ENSG00000143126	0	1.25745
PFLUV_G00044350	von Willebrand factor A domain-containing protein 1-like isoform X1 [Perca fluviatilis]	VWA1	ENSG00000179403	0	0.638614
PFLUV_G00044490	msx2-interacting protein isoform X1 [Perca fluviatilis]	SPEN	ENSG00000065526	0	0.131719
PFLUV_G00044560	rho-related GTP-binding protein RhoA-B [Perca fluviatilis]	RHOA	ENSG00000067560	0	-0.24296
PFLUV_G00044730	PREDICTED: uncharacterized protein LOC106565156 isoform X2 [Salmo salar]	N/A	N/A	0	-0.947217
PFLUV_G00044840	protein disulfide isomerase Creld1 isoform X2 [Perca fluviatilis]	CRELD1	ENSG00000163703	0	-0.505679
PFLUV_G00044880	ubiquitin carboxyl-terminal hydrolase BAP1 isoform X1 [Perca fluviatilis]	BAP1	ENSG00000163930	2	-0.169058
PFLUV_G00044890	helicase ARIP4 [Perca fluviatilis]	RAD54L2	ENSG00000164080	0	0.416936
PFLUV_G00045000	transmembrane prolyl 4-hydroxylase [Perca fluviatilis]	P4HTM	ENSG00000178467	0	0.65847
PFLUV_G00045010	solute carrier family 26 member 6: like isoform X2 [Perca fluviatilis]	SLC26A6	ENSG00000225697	0	0.967064
PFLUV_G00045100	sodium- and chloride-dependent GABA transporter 2-like isoform X1 [Perca fluviatilis]	SLC6A13	ENSG00000010379	1	0.732576
PFLUV_G00045150	UPF0739 protein C1orf74 homolog [Perca fluviatilis]	C1orf74	ENSG00000162757	0	-0.330525
PFLUV_G00045360	receptor-type tyrosine-protein phosphatase gamma isoform X3 [Perca fluviatilis]	PTPRG	ENSG00000144724	2	0.530535
PFLUV_G00045380	hypothetical protein FQN60_009510 [Etheostoma spectabile]	N/A	N/A	2	0.305799
PFLUV_G00045400	protein FAM3C [Perca fluviatilis]	FAM3C	ENSG00000196937	1	-0.478981
PFLUV_G00045430	hypothetical protein D4764_22G0006660 [Takifugu flavidus]	N/A	N/A	0	0.945675
PFLUV_G00045590	testis-expressed protein 264 homolog [Perca fluviatilis]	TEX264	ENSG00000164081	0	-0.47157
PFLUV_G00045610	probable protein BRICK1 [Perca fluviatilis]	BRK1	ENSG00000254999	0	-0.285071
PFLUV_G00045720	sema domain: immunoglobulin domain (Ig): short basic domain: secreted: (semaphorin) 3Fa isoform X2 [Perca fluviatilis]	SEMA3F	ENSG00000001617	2	1.05317
PFLUV_G00045740	ER degradation-enhancing alpha-mannosidase-like protein 1 [Perca fluviatilis]	EDEM1	ENSG00000134109	0	-0.192044
PFLUV_G00045750	ADP-ribosylation factor-like protein 8B-A [Perca fluviatilis]	ARL8B	ENSG00000134108	0	-0.327754
PFLUV_G00045770	tumor necrosis factor receptor superfamily member 4 isoform X3 [Perca fluviatilis]	TNFRSF4	ENSG00000186827	0	-0.669729
PFLUV_G00045870	TAR DNA-binding protein 43 isoform X2 [Perca fluviatilis]	TARDBP	ENSG00000120948	0	0.637743
PFLUV_G00045940	voltage-dependent calcium channel subunit alpha-2/delta-2a isoform X1 [Perca fluviatilis]	CACNA2D2	ENSG00000007402	0	0.568585
PFLUV_G00046000	zinc finger MYND domain-containing protein 10 [Perca fluviatilis]	ZMYND10	ENSG00000004838	0	-1.12382
PFLUV_G00046050	WD repeat-containing protein 82 [Perca fluviatilis]	WDR82	ENSG00000164091	1	-0.252559
PFLUV_G00046060	glycerate kinase isoform X1 [Perca fluviatilis]	GLYCTK	ENSG00000168237	0	-0.227596
PFLUV_G00046100	bromodomain and PHD finger-containing protein 3 isoform X1 [Perca fluviatilis]	BRPF3	ENSG00000096070	0	0.372326
PFLUV_G00046210	epithelial membrane protein 3 [Perca fluviatilis]	EMP3	ENSG00000142227	0	-0.333055
PFLUV_G00046220	coiled-coil domain-containing protein 30 isoform X1 [Perca fluviatilis]	CCDC30	ENSG00000186409	0	0.330343
PFLUV_G00046230	alpha-1:3-galactosyltransferase 2-like [Perca fluviatilis]	A3GALT2	ENSG00000184389	0	0.394281
PFLUV_G00046410	multiple epidermal growth factor-like domains protein 6 isoform X1 [Perca fluviatilis]	MEGF6	ENSG00000162591	0	0.673292
PFLUV_G00046690	nck-associated protein 1-like isoform X1 [Perca fluviatilis]	NCKAP1L	ENSG00000123338	0	-0.379027
PFLUV_G00046700	collagen: type II: alpha 1b isoform X1 [Perca fluviatilis]	COL2A1	ENSG00000139219	0	1.06901
PFLUV_G00046830	sterol O-acyltransferase 2 [Perca fluviatilis]	SOAT2	ENSG00000167780	0	-0.685525
PFLUV_G00046880	rho GTPase-activating protein 15 isoform X4 [Perca fluviatilis]	ARHGAP15	ENSG00000075884	0	-0.286583
PFLUV_G00046900	zinc finger protein GLI1 [Perca fluviatilis]	GLI1	ENSG00000111087	0	0.363087
PFLUV_G00046920	N/A	N/A	N/A	0	0.679855
PFLUV_G00046960	serine hydroxymethyltransferase: mitochondrial [Perca fluviatilis]	SHMT2	ENSG00000182199	0	-0.202997
PFLUV_G00047020	aurora kinase A [Perca fluviatilis]	AURKA	ENSG00000087586	0	-0.683581
PFLUV_G00047040	tubulin beta-1 chain [Perca fluviatilis]	TUBB	ENSG00000196230	0	0.509073
PFLUV_G00047050	guanine nucleotide-binding protein G(s) subunit alpha-like [Perca fluviatilis]	GNAS	ENSG00000087460	0	0.31126
PFLUV_G00047080	importin-9 [Perca fluviatilis]	IPO9	ENSG00000198700	0	-0.151134
PFLUV_G00047200	alpha-1-syntrophin [Perca fluviatilis]	SNTA1	ENSG00000101400	0	0.242233
PFLUV_G00047340	biogenesis of lysosome-related organelles complex 1 subunit 1: partial [Perca fluviatilis]	BLOC1S1	ENSG00000135441	0	-0.354129
PFLUV_G00047360	glutaminase 2b [Perca fluviatilis]	GLS2	ENSG00000135423	0	0.786921
PFLUV_G00047500	LOW QUALITY PROTEIN: protein APCDD1-like [Perca fluviatilis]	APCDD1	ENSG00000154856	0	0.404578
PFLUV_G00047520	protein MANBAL [Perca fluviatilis]	MANBAL	ENSG00000101363	9	-0.287519
PFLUV_G00047530	nuclear factor of activated T-cells: cytoplasmic 2 [Perca fluviatilis]	NFATC2	ENSG00000101096	12	-0.714032
PFLUV_G00047610	F-actin-capping protein subunit alpha-1a [Perca fluviatilis]	CAPZA1	ENSG00000116489	0	-0.368592
PFLUV_G00047640	protein phosphatase 1H [Perca fluviatilis]	PPM1H	ENSG00000111110	0	-0.471949
PFLUV_G00047890	sphingomyelin phosphodiesterase 2 [Perca fluviatilis]	SMPD2	ENSG00000135587	0	-0.267522
PFLUV_G00047950	neuron navigator 1 isoform X5 [Perca fluviatilis]	NAV1	ENSG00000134369	0	0.480004
PFLUV_G00048060	40S ribosomal protein S10 [Perca fluviatilis]	RPS10	ENSG00000124614	0	-0.347003
PFLUV_G00048080	SAM pointed domain-containing Ets transcription factor [Perca fluviatilis]	SPDEF	ENSG00000124664	0	-0.693852
PFLUV_G00048110	ankyrin repeat and SAM domain-containing protein 1A isoform X1 [Perca fluviatilis]	ANKS1A	ENSG00000064999	0	0.824326
PFLUV_G00048180	leucine-rich repeats and immunoglobulin-like domains protein 2 [Perca fluviatilis]	LRIG2	ENSG00000198799	1	0.271738
PFLUV_G00048310	kinesin-like protein KIF17 isoform X1 [Perca fluviatilis]	KIF17	ENSG00000117245	0	-0.597057
PFLUV_G00048330	heterochromatin protein 1-binding protein 3 isoform X1 [Perca fluviatilis]	HP1BP3	ENSG00000127483	0	-0.379696
PFLUV_G00048350	endothelin-converting enzyme 1 [Perca fluviatilis]	ECE1	ENSG00000117298	7	-0.233236
PFLUV_G00048470	immunoglobulin superfamily member 21a isoform X1 [Perca fluviatilis]	IGSF21	ENSG00000117154	31	1.09838
PFLUV_G00048770	arf-GAP with SH3 domain: ANK repeat and PH domain-containing protein 2 isoform X1 [Perca fluviatilis]	N/A	N/A	0	0.553796
PFLUV_G00048970	inositol-pentakisphosphate 2-kinase [Perca fluviatilis]	IPPK	ENSG00000127080	0	0.530488
PFLUV_G00049210	14-3-3 protein beta/alpha-A [Perca fluviatilis]	YWHAB	ENSG00000166913	0	-0.199584
PFLUV_G00049260	sodium- and chloride-dependent taurine transporter-like [Perca fluviatilis]	SLC6A6	ENSG00000131389	0	0.453735
PFLUV_G00049400	chromodomain-helicase-DNA-binding protein 6 [Perca fluviatilis]	CHD6	ENSG00000124177	1	0.451343
PFLUV_G00049420	RIPOR family member 3 [Perca fluviatilis]	RIPOR3	ENSG00000042062	0	0.542483
PFLUV_G00049470	phosphatidylinositol glycan anchor biosynthesis class U protein [Perca fluviatilis]	PIGU	ENSG00000101464	6	0.540619
PFLUV_G00049540	deoxyribonuclease-1-like [Perca fluviatilis]	DNASE1	ENSG00000213918	0	-0.545595
PFLUV_G00049560	protein SEC13 homolog [Perca fluviatilis]	SEC13	ENSG00000157020	0	-0.166743
PFLUV_G00049680	angiopoietin-4 [Perca fluviatilis]	ANGPT4	ENSG00000101280	0	0.86643
PFLUV_G00050210	CCN family member 2-like [Perca fluviatilis]	CCN2	ENSG00000118523	0	0.687703
PFLUV_G00050570	calcium/calmodulin-dependent protein kinase IGa [Perca fluviatilis]	CAMK1G	ENSG00000008118	1	0.682975
PFLUV_G00050650	receptor-type tyrosine-protein phosphatase gamma isoform X2 [Perca fluviatilis]	PTPRG	ENSG00000144724	2	0.673197
PFLUV_G00051080	matrilin-4 isoform X1 [Perca fluviatilis]	MATN4	ENSG00000124159	2	1.05262
PFLUV_G00051140	butyrophilin subfamily 2 member A2-like isoform X1 [Perca fluviatilis]	BTN2A2	ENSG00000124508	0	1.12057
PFLUV_G00051540	mesencephalic astrocyte-derived neurotrophic factor [Perca fluviatilis]	MANF	ENSG00000145050	0	-0.529688
PFLUV_G00051560	LOW QUALITY PROTEIN: poly(rC)-binding protein 4 [Perca fluviatilis]	PCBP4	ENSG00000090097	1	0.934035
PFLUV_G00051580	dystroglycan [Perca fluviatilis]	DAG1	ENSG00000173402	0	0.394714
PFLUV_G00051590	N/A	N/A	N/A	0	0.826855
PFLUV_G00051770	pre-mRNA-splicing factor ISY1 homolog [Perca fluviatilis]	ISY1	ENSG00000240682	0	-0.278957
PFLUV_G00051820	DNA-directed RNA polymerase II subunit RPB11-a [Perca fluviatilis]	POLR2J	ENSG00000005075	0	-0.350234
PFLUV_G00051830	ubiquitin-conjugating enzyme E2 C [Perca fluviatilis]	UBE2C	ENSG00000175063	0	-0.708372
PFLUV_G00051850	small nuclear ribonucleoprotein-associated proteins B and B' [Perca fluviatilis]	SNRPB	ENSG00000125835	0	-0.391069
PFLUV_G00051860	lysosomal protective protein [Perca fluviatilis]	CTSA	ENSG00000064601	0	-0.329098
PFLUV_G00051880	LOW QUALITY PROTEIN: potassium voltage-gated channel subfamily KQT member 2 [Perca fluviatilis]	KCNQ2	ENSG00000075043	0	-0.600333
PFLUV_G00052000	COMM domain-containing protein 7 isoform X1 [Perca fluviatilis]	COMMD7	ENSG00000149600	0	-0.334875
PFLUV_G00052100	dnaJ homolog subfamily C member 5-like [Perca fluviatilis]	DNAJC5	ENSG00000101152	0	0.813823
PFLUV_G00052130	laminin subunit alpha-5 isoform X1 [Perca fluviatilis]	LAMA5	ENSG00000130702	0	0.503834
PFLUV_G00052330	zinc finger protein 665-like [Perca fluviatilis]	ZNF665	ENSG00000197497	0	0.402561
PFLUV_G00052480	N/A	N/A	N/A	0	-0.767983
PFLUV_G00052670	zinc finger protein PLAGL2-like [Perca fluviatilis]	PLAGL2	ENSG00000126003	14	0.980471
PFLUV_G00053030	LOW QUALITY PROTEIN: cerebral cavernous malformations 2 protein-like [Perca fluviatilis]	CCM2L	ENSG00000101331	0	0.577712
PFLUV_G00053040	CDK5 and ABL1 enzyme substrate 2 [Perca fluviatilis]	CABLES2	ENSG00000149679	0	0.445424
PFLUV_G00053070	CMRF35-like molecule 8 isoform X1 [Perca fluviatilis]	CD300A	ENSG00000167851	0	0.905845
PFLUV_G00053090	uncharacterized protein LOC120558791 isoform X3 [Perca fluviatilis]	N/A	N/A	0	0.912752
PFLUV_G00053100	CMRF35-like molecule 6 [Etheostoma spectabile]	CD300C	ENSG00000167850	0	1.66765
PFLUV_G00053140	uncharacterized protein LOC120558796 [Perca fluviatilis]	N/A	N/A	0	1.13989
PFLUV_G00053310	insulin-like growth factor-binding protein 6b [Perca fluviatilis]	IGFBP6	ENSG00000167779	0	-0.576762
PFLUV_G00053350	arf-GAP with GTPase: ANK repeat and PH domain-containing protein 2 isoform X1 [Perca fluviatilis]	AGAP2	ENSG00000135439	0	-0.647818
PFLUV_G00053390	natural resistance-associated macrophage protein 2-like isoform X1 [Perca fluviatilis]	SLC11A2	ENSG00000110911	0	0.568565
PFLUV_G00053450	SAP domain-containing ribonucleoprotein [Perca fluviatilis]	SARNP	ENSG00000205323	0	-0.233915
PFLUV_G00053610	adenosine deaminase [Perca fluviatilis]	ADA	ENSG00000196839	0	-0.43501
PFLUV_G00053630	WNT1-inducible-signaling pathway protein 2 [Perca fluviatilis]	CCN5	ENSG00000064205	0	-0.499873
PFLUV_G00053680	V-type proton ATPase subunit S1-like [Perca fluviatilis]	ATP6AP1	ENSG00000071553	0	-0.180893
PFLUV_G00053800	teashirt homolog 2 [Perca fluviatilis]	TSHZ2	ENSG00000182463	0	0.439087
PFLUV_G00053840	prefoldin subunit 4 [Perca fluviatilis]	PFDN4	ENSG00000101132	0	-0.216353
PFLUV_G00053870	tumor necrosis factor receptor superfamily member 5 isoform X1 [Perca fluviatilis]	CD40	ENSG00000101017	0	-0.383724
PFLUV_G00053950	kelch-like protein 21 [Perca fluviatilis]	KLHL21	ENSG00000162413	2	0.379979
PFLUV_G00053960	synaptotagmin-6 [Perca fluviatilis]	SYT6	ENSG00000134207	0	0.854857
PFLUV_G00053990	adipolin isoform X1 [Perca fluviatilis]	C1QTNF12	ENSG00000184163	0	0.563027
PFLUV_G00054030	N/A	N/A	N/A	0	0.576861
PFLUV_G00054070	lysophosphatidic acid receptor 6 [Perca fluviatilis]	LPAR6	ENSG00000139679	0	-0.480482
PFLUV_G00054210	Basement membrane-specific heparan sulfate proteoglycan core protein [Larimichthys crocea]	HSPG2	ENSG00000142798	0	0.616959
PFLUV_G00054240	transmembrane protein 269 isoform X2 [Perca fluviatilis]	TMEM269	ENSG00000274386	0	0.544196
PFLUV_G00054270	lysine-specific demethylase 9 [Perca fluviatilis]	RSBN1	ENSG00000081019	0	0.673223
PFLUV_G00054360	plexin-A2 isoform X1 [Perca fluviatilis]	PLXNA2	ENSG00000076356	0	0.316027
PFLUV_G00054400	heme transporter hrg1-B isoform X1 [Perca fluviatilis]	SLC48A1	ENSG00000211584	0	-0.354126
PFLUV_G00054650	nuclear envelope integral membrane protein 1 isoform X1 [Perca fluviatilis]	NEMP1	ENSG00000166881	0	-0.400349
PFLUV_G00054670	PAN2-PAN3 deadenylation complex catalytic subunit PAN2 isoform X1 [Perca fluviatilis]	PAN2	ENSG00000135473	0	-0.18756
PFLUV_G00054740	solute carrier family 13 member 3 [Perca fluviatilis]	SLC13A3	ENSG00000158296	0	-0.63402
PFLUV_G00054800	ubiquitin-conjugating enzyme E2 variant 1-like isoform X2 [Perca fluviatilis]	UBE2V1	ENSG00000244687	0	-0.209716
PFLUV_G00054820	tyrosine-protein phosphatase non-receptor type 1-like [Perca fluviatilis]	PTPN1	ENSG00000196396	0	-0.221539
PFLUV_G00054860	RAP1A: member of RAS oncogene family a [Perca fluviatilis]	RAP1A	ENSG00000116473	0	-0.207458
PFLUV_G00055220	G-patch domain and KOW motifs-containing protein isoform X1 [Perca fluviatilis]	GPKOW	ENSG00000068394	0	-0.175184
PFLUV_G00055340	semaphorin-3F-like isoform X1 [Perca fluviatilis]	SEMA3F	ENSG00000001617	0	0.763849
PFLUV_G00055420	matrix remodeling-associated protein 8-like [Perca fluviatilis]	MXRA8	ENSG00000162576	0	0.451037
PFLUV_G00055450	coiled-coil domain-containing protein 187 isoform X1 [Perca fluviatilis]	CCDC187	ENSG00000260220	0	0.280928
PFLUV_G00055530	CMRF35-like molecule 3 [Perca fluviatilis]	CD300LF	ENSG00000186074	0	-0.851969
PFLUV_G00055870	SAM pointed domain-containing Ets transcription factor-like [Perca fluviatilis]	SPDEF	ENSG00000124664	0	-1.6806
PFLUV_G00055900	transcription initiation factor TFIID subunit 11 [Perca fluviatilis]	TAF11	ENSG00000064995	0	-0.374921
PFLUV_G00056090	adenylate cyclase type 6-like isoform X1 [Perca fluviatilis]	ADCY6	ENSG00000174233	1	0.936647
PFLUV_G00056100	N/A	N/A	N/A	0	0.91551
PFLUV_G00056370	B-cadherin [Perca fluviatilis]	N/A	N/A	0	-2.72674
PFLUV_G00056380	cadherin-like protein 26 isoform X1 [Perca fluviatilis]	CDH26	ENSG00000124215	0	-1.06749
PFLUV_G00056390	dysbindin-like isoform X1 [Perca fluviatilis]	DTNBP1	ENSG00000047579	0	-0.955921
PFLUV_G00056520	CCHC-type zinc finger: nucleic acid binding protein a isoform X1 [Perca fluviatilis]	CNBP	ENSG00000169714	1	-0.270961
PFLUV_G00056540	IQ motif and SEC7 domain-containing protein 1-like isoform X8 [Perca fluviatilis]	IQSEC1	ENSG00000144711	4	0.250337
PFLUV_G00056600	protein tyrosine phosphatase domain-containing protein 1 [Perca fluviatilis]	PTPDC1	ENSG00000158079	0	-0.483268
PFLUV_G00056620	protein bicaudal D homolog 2-like isoform X2 [Perca fluviatilis]	BICD2	ENSG00000185963	2	0.249179
PFLUV_G00056630	faciogenital dysplasia [Perca fluviatilis]	FGD1	ENSG00000102302	0	-0.318257
PFLUV_G00056650	serine/threonine-protein kinase WNK2-like isoform X3 [Sander lucioperca]	WNK2	ENSG00000165238	0	0.733739
PFLUV_G00056920	membrane-associated guanylate kinase: WW and PDZ domain-containing protein 1-like isoform X4 [Perca fluviatilis]	MAGI1	ENSG00000151276	0	0.370104
PFLUV_G00057060	BTB/POZ domain-containing protein KCTD6 isoform X1 [Perca fluviatilis]	KCTD6	ENSG00000168301	0	-0.324678
PFLUV_G00057130	sodium- and chloride-dependent taurine transporter-like [Perca fluviatilis]	SLC6A6	ENSG00000131389	0	0.467172
PFLUV_G00057150	60S ribosomal protein L32 [Perca fluviatilis]	RPL32	ENSG00000144713	0	-0.330081
PFLUV_G00057260	solute carrier family 17 member 9b [Perca fluviatilis]	SLC17A9	ENSG00000101194	0	-0.236115
PFLUV_G00057390	hypothetical protein EPR50_G00075300 [Perca flavescens]	N/A	N/A	1	-0.495636
PFLUV_G00057510	1-phosphatidylinositol 4:5-bisphosphate phosphodiesterase gamma-1 isoform X1 [Perca fluviatilis]	PLCG1	ENSG00000124181	0	-0.408125
PFLUV_G00057520	DNA topoisomerase 1 [Perca fluviatilis]	TOP1	ENSG00000198900	0	0.534458
PFLUV_G00057730	F-actin-capping protein subunit alpha-1b [Perca fluviatilis]	CAPZA1	ENSG00000116489	0	-0.16116
PFLUV_G00057750	toll-like receptor 9 [Perca fluviatilis]	TLR9	ENSG00000239732	0	-0.793084
PFLUV_G00057760	ERC protein 2 [Perca fluviatilis]	ERC2	ENSG00000187672	0	0.893843
PFLUV_G00057770	protein Wnt-5a [Perca fluviatilis]	WNT5A	ENSG00000114251	0	0.292555
PFLUV_G00057970	potassium voltage-gated channel subfamily A member 2b [Perca fluviatilis]	KCNA2	ENSG00000177301	0	1.06921
PFLUV_G00058020	leucine-rich repeat-containing G-protein coupled receptor 6 [Perca fluviatilis]	LGR6	ENSG00000133067	0	0.712484
PFLUV_G00058030	transcription factor Spi-B [Perca fluviatilis]	SPIB	ENSG00000269404	0	-0.692068
PFLUV_G00058080	ladinin-1 [Perca fluviatilis]	LAD1	ENSG00000159166	0	-0.328001
PFLUV_G00058320	coatomer subunit zeta-1 [Perca fluviatilis]	COPZ1	ENSG00000111481	0	-0.226513
PFLUV_G00058510	nuclear receptor subfamily 1: group D: member 4a [Perca fluviatilis]	NR1D1	ENSG00000126368	1	-0.337425
PFLUV_G00058560	low-density lipoprotein receptor-related protein 1 isoform X2 [Perca fluviatilis]	LRP1	ENSG00000123384	0	0.405412
PFLUV_G00058600	proliferation-associated protein 2G4b [Perca fluviatilis]	PA2G4	ENSG00000170515	0	-0.233413
PFLUV_G00058720	serine/threonine-protein kinase receptor R3 [Perca fluviatilis]	ACVRL1	ENSG00000139567	0	0.315561
PFLUV_G00058740	rho guanine nucleotide exchange factor 25 isoform X3 [Perca fluviatilis]	ARHGEF25	ENSG00000240771	0	0.234468
PFLUV_G00058850	myosin light polypeptide 6 isoform X4 [Perca fluviatilis]	MYL6	ENSG00000092841	0	-0.23602
PFLUV_G00058910	neural cell adhesion molecule L1.2 isoform X2 [Perca fluviatilis]	L1CAM	ENSG00000198910	0	0.46883
PFLUV_G00058920	E3 ubiquitin-protein ligase HUWE1 isoform X3 [Perca fluviatilis]	HUWE1	ENSG00000086758	1	0.168244
PFLUV_G00058940	N/A	N/A	N/A	0	0.434372
PFLUV_G00058980	N/A	N/A	N/A	0	-0.322462
PFLUV_G00059000	N-alpha-acetyltransferase 10 isoform X2 [Perca fluviatilis]	NAA10	ENSG00000102030	0	-0.396199
PFLUV_G00059040	adenylate cyclase type 6-like [Perca fluviatilis]	ADCY6	ENSG00000174233	0	0.529256
PFLUV_G00059050	voltage-dependent L-type calcium channel subunit beta-4 isoform X1 [Perca fluviatilis]	CACNB4	ENSG00000182389	0	1.09346
PFLUV_G00059210	uncharacterized protein LOC120559491 isoform X3 [Perca fluviatilis]	N/A	N/A	0	-0.536758
PFLUV_G00059260	60S ribosomal protein L10a [Perca fluviatilis]	RPL10A	ENSG00000198755	0	-0.332826
PFLUV_G00059280	LOW QUALITY PROTEIN: innate immunity activator protein [Perca fluviatilis]	INAVA	ENSG00000163362	0	0.501996
PFLUV_G00059430	ragulator complex protein LAMTOR5 [Perca fluviatilis]	LAMTOR5	ENSG00000134248	0	-0.335017
PFLUV_G00059450	monocarboxylate transporter 5 [Perca fluviatilis]	SLC16A4	ENSG00000168679	0	0.969205
PFLUV_G00059540	sortilin 1b [Perca fluviatilis]	SORT1	ENSG00000134243	0	0.366643
PFLUV_G00059550	synaptophysin-like protein 2b [Perca fluviatilis]	SYPL2	ENSG00000143028	0	-0.227024
PFLUV_G00059650	TRAF3-interacting JNK-activating modulator isoform X3 [Perca fluviatilis]	TRAF3IP3	ENSG00000009790	0	-0.489599
PFLUV_G00059660	deoxyribonuclease I-like 1-like isoform X2 [Perca fluviatilis]	DNASE1L1	ENSG00000013563	0	-0.82689
PFLUV_G00059670	uncharacterized protein DDB_G0290685-like isoform X7 [Sander lucioperca]	N/A	N/A	0	-0.600617
PFLUV_G00059800	sterile alpha motif domain-containing protein 11 isoform X1 [Perca fluviatilis]	SAMD11	ENSG00000187634	0	0.364881
PFLUV_G00059850	hairy-related 9 isoform X1 [Perca fluviatilis]	HES4	ENSG00000188290	0	-0.375626
PFLUV_G00060040	exosome component 10 [Perca fluviatilis]	EXOSC10	ENSG00000171824	0	-0.14142
PFLUV_G00060210	5-aminolevulinate synthase: erythroid-specific: mitochondrial [Perca fluviatilis]	ALAS2	ENSG00000158578	0	0.753671
PFLUV_G00060230	tumor necrosis factor receptor superfamily member 1A isoform X1 [Perca fluviatilis]	TNFRSF1A	ENSG00000067182	0	-0.51031
PFLUV_G00060250	coiled-coil domain-containing protein 30 isoform X2 [Perca fluviatilis]	CCDC30	ENSG00000186409	0	0.399768
PFLUV_G00060380	histone-lysine N-methyltransferase PRDM16 isoform X6 [Perca fluviatilis]	PRDM16	ENSG00000142611	0	0.573309
PFLUV_G00060430	protein RER1 isoform X1 [Perca fluviatilis]	RER1	ENSG00000157916	0	-0.215874
PFLUV_G00060520	peptidyl-prolyl cis-trans isomerase H [Perca fluviatilis]	PPIH	ENSG00000171960	0	-0.233211
PFLUV_G00060540	putative oxidoreductase YteT isoform X1 [Perca fluviatilis]	N/A	N/A	0	-0.254435
PFLUV_G00060720	actin-related protein 5 [Perca fluviatilis]	ACTR5	ENSG00000101442	0	0.35324
PFLUV_G00060730	GABA and glycine transporter Solute carrier family 32 member 1 Vesicular [Collichthys lucidus]	SLC32A1	ENSG00000101438	0	-0.652695
PFLUV_G00060740	PRELI domain containing protein 3B-like [Perca fluviatilis]	PRELID3B	ENSG00000101166	0	-0.320376
PFLUV_G00060760	guanine nucleotide-binding protein G(s) subunit alpha [Perca fluviatilis]	GNAS	ENSG00000087460	0	0.165914
PFLUV_G00060840	hypothetical protein EPR50_G00078790 [Perca flavescens]	N/A	N/A	0	-0.240096
PFLUV_G00060930	sema domain: immunoglobulin domain (Ig): short basic domain: secreted: (semaphorin) 3bl isoform X1 [Perca fluviatilis]	SEMA3G	ENSG00000010319	0	0.36758
PFLUV_G00061000	protein kinase: cAMP-dependent: regulatory: type II: alpha A [Perca fluviatilis]	PRKAR2A	ENSG00000114302	0	0.203406
PFLUV_G00061010	monoglyceride lipase isoform X1 [Perca fluviatilis]	MGLL	ENSG00000074416	0	0.322513
PFLUV_G00061110	uncharacterized protein LOC120559343 [Perca fluviatilis]	N/A	N/A	5	-0.405047
PFLUV_G00061230	transmembrane protein 115 [Perca fluviatilis]	TMEM115	ENSG00000126062	0	0.228163
PFLUV_G00061280	N/A	N/A	N/A	0	0.602019
PFLUV_G00061300	protein SOGA1 [Perca fluviatilis]	SOGA1	ENSG00000149639	3	0.238795
PFLUV_G00061330	caspase-9 [Perca fluviatilis]	CASP9	ENSG00000132906	0	-0.331707
PFLUV_G00061530	guanine nucleotide-binding protein G(I)/G(S)/G(T) subunit beta-1 [Perca fluviatilis]	GNB1	ENSG00000078369	0	-0.158845
PFLUV_G00061610	ephrin type-A receptor 2 isoform X1 [Perca fluviatilis]	EPHA2	ENSG00000142627	0	0.20204
PFLUV_G00061660	dolichyl-diphosphooligosaccharide--protein glycosyltransferase 48 kDa subunit [Perca fluviatilis]	DDOST	ENSG00000244038	0	-0.239606
PFLUV_G00061700	uncharacterized protein LOC120559132 [Perca fluviatilis]	N/A	N/A	0	-0.613871
PFLUV_G00061770	SUZ domain-containing protein 1 [Perca fluviatilis]	SZRD1	ENSG00000055070	0	-0.205867
PFLUV_G00061830	pre-mRNA-splicing factor SPF27 [Perca fluviatilis]	BCAS2	ENSG00000116752	0	-0.210304
PFLUV_G00061880	mitogen-activated protein kinase 13 [Perca fluviatilis]	MAPK13	ENSG00000156711	0	-0.380222
PFLUV_G00061920	LOW QUALITY PROTEIN: serine/threonine-protein kinase mTOR [Perca fluviatilis]	MTOR	ENSG00000198793	1	0.349903
PFLUV_G00061940	LOW QUALITY PROTEIN: agrin [Perca fluviatilis]	AGRN	ENSG00000188157	0	0.703504
PFLUV_G00061950	LOW QUALITY PROTEIN: agrin [Perca fluviatilis]	AGRN	ENSG00000188157	3	0.716849
PFLUV_G00062160	beta-catenin-like protein 1 [Perca fluviatilis]	CTNNBL1	ENSG00000132792	0	-0.178223
PFLUV_G00062180	protein-glutamine gamma-glutamyltransferase 5-like [Perca fluviatilis]	TGM5	ENSG00000104055	1	0.521029
PFLUV_G00062250	vitamin D3 receptor A isoform X3 [Perca fluviatilis]	VDR	ENSG00000111424	0	0.255007
PFLUV_G00062300	LOW QUALITY PROTEIN: plexin-A1-like [Perca fluviatilis]	PLXNA1	ENSG00000114554	0	1.26826
PFLUV_G00062320	LOW QUALITY PROTEIN: plexin-A1-like [Perca fluviatilis]	PLXNA1	ENSG00000114554	0	0.610698
PFLUV_G00062340	carbohydrate sulfotransferase 11-like isoform X5 [Perca fluviatilis]	CHST11	ENSG00000171310	0	-0.393526
PFLUV_G00062450	keratin: type I cytoskeletal 18 isoform X1 [Perca fluviatilis]	KRT18	ENSG00000111057	1	-0.748039
PFLUV_G00062620	kelch domain-containing protein 8B-like [Perca fluviatilis]	KLHDC8B	ENSG00000185909	0	0.846869
PFLUV_G00062650	laminin subunit beta-2 isoform X2 [Perca fluviatilis]	LAMB2	ENSG00000172037	3	0.265688
PFLUV_G00062660	laminin subunit beta-2 isoform X1 [Perca fluviatilis]	LAMB2	ENSG00000172037	3	0.533195
PFLUV_G00062730	collagen alpha-1(XX) chain isoform X1 [Perca fluviatilis]	COL20A1	ENSG00000101203	0	0.536532
PFLUV_G00062740	dolichol-phosphate mannosyltransferase subunit 1 [Perca fluviatilis]	DPM1	ENSG00000000419	0	-0.212636
PFLUV_G00062800	PREDICTED: protein FAM110B-like [Lepisosteus oculatus]	FAM110B	ENSG00000169122	0	0.533403
PFLUV_G00062930	zinc finger protein PLAGL2 isoform X1 [Perca fluviatilis]	PLAGL2	ENSG00000126003	0	0.836361
PFLUV_G00063180	60S ribosomal protein L10 [Perca fluviatilis]	RPL10	ENSG00000147403	2	-0.318399
PFLUV_G00063260	v-ski avian sarcoma viral oncogene homolog a [Perca fluviatilis]	SKI	ENSG00000157933	0	0.43572
PFLUV_G00063300	1-phosphatidylinositol 4:5-bisphosphate phosphodiesterase eta-2a isoform X2 [Perca fluviatilis]	PLCH2	ENSG00000149527	0	0.625223
PFLUV_G00063330	LOW QUALITY PROTEIN: N-acylglucosamine 2-epimerase [Perca fluviatilis]	RENBP	ENSG00000102032	0	-0.305114
PFLUV_G00063370	DENN/MADD domain containing 2Da isoform X1 [Perca fluviatilis]	DENND2D	ENSG00000162777	0	-0.286881
PFLUV_G00063470	uncharacterized protein KIAA2013 homolog [Perca fluviatilis]	KIAA2013	ENSG00000116685	0	0.348856
PFLUV_G00063510	60S ribosomal protein L22 isoform X2 [Perca fluviatilis]	RPL22	ENSG00000116251	0	-0.252508
PFLUV_G00063620	chloride transport protein 6 [Perca fluviatilis]	CLCN6	ENSG00000011021	0	0.459104
PFLUV_G00063670	DNA repair protein RAD51 homolog 3 [Perca fluviatilis]	RAD51C	ENSG00000108384	0	-0.468433
PFLUV_G00063730	uncharacterized protein ccdc120a [Perca fluviatilis]	CCDC120	ENSG00000147144	0	0.753888
PFLUV_G00063770	SRSF protein kinase 3 [Perca fluviatilis]	SRPK3	ENSG00000184343	0	0.299979
PFLUV_G00063900	LOW QUALITY PROTEIN: histone deacetylase 6 [Perca fluviatilis]	HDAC6	ENSG00000094631	0	0.314086
PFLUV_G00063980	LOW QUALITY PROTEIN: host cell factor 1b [Perca fluviatilis]	HCFC1	ENSG00000172534	0	-0.287788
PFLUV_G00064050	OTU domain-containing protein 5-A [Perca fluviatilis]	OTUD5	ENSG00000068308	0	0.279235
PFLUV_G00064100	sodium- and chloride-dependent creatine transporter 1-like [Perca fluviatilis]	SLC6A8	ENSG00000130821	0	0.585459
PFLUV_G00064110	sodium- and chloride-dependent creatine transporter 1-like [Perca fluviatilis]	SLC6A8	ENSG00000130821	0	1.25288
PFLUV_G00064150	plexin A3 [Perca fluviatilis]	PLXNA3	ENSG00000130827	0	0.747282
PFLUV_G00064210	tyrosine-protein phosphatase non-receptor type 18 isoform X1 [Perca fluviatilis]	PTPN18	ENSG00000072135	0	-0.623668
PFLUV_G00064290	macrophage mannose receptor 1-like [Perca fluviatilis]	MRC1	ENSG00000260314	0	-2.00827
PFLUV_G00064310	myosin-7B-like [Perca fluviatilis]	MYH7B	ENSG00000078814	0	0.589796
PFLUV_G00064320	LOW QUALITY PROTEIN: inositol 1:4:5-trisphosphate receptor type 3 [Perca fluviatilis]	ITPR3	ENSG00000096433	1	0.377921
PFLUV_G00064440	uncharacterized protein LOC120559079 [Perca fluviatilis]	N/A	N/A	0	-1.21311
PFLUV_G00064500	uncharacterized protein LOC120558546 isoform X2 [Perca fluviatilis]	N/A	N/A	1	-0.634786
PFLUV_G00064510	sodium/hydrogen exchanger 9B1-like [Perca fluviatilis]	SLC9B1	ENSG00000164037	0	-0.819835
PFLUV_G00064520	uncharacterized protein LOC120558559 [Perca fluviatilis]	N/A	N/A	0	-1.19221
PFLUV_G00064620	ER degradation-enhancing alpha-mannosidase-like protein 2 isoform X1 [Perca fluviatilis]	EDEM2	ENSG00000088298	0	0.43957
PFLUV_G00064630	macrophage mannose receptor 1-like isoform X1 [Perca fluviatilis]	MRC1	ENSG00000260314	0	-1.08734
PFLUV_G00064710	myoD family inhibitor domain-containing protein [Perca fluviatilis]	MDFIC	ENSG00000135272	0	1.26759
PFLUV_G00064860	replication factor C subunit 2 [Perca fluviatilis]	RFC2	ENSG00000049541	0	-0.46895
PFLUV_G00064890	LOW QUALITY PROTEIN: ubiquitin carboxyl-terminal hydrolase 11-like [Perca fluviatilis]	USP11	ENSG00000102226	0	-0.236663
PFLUV_G00065050	E3 ubiquitin-protein ligase DTX1 isoform X1 [Perca fluviatilis]	DTX1	ENSG00000135144	0	-0.598939
PFLUV_G00065070	sodium-dependent phosphate transporter 1-A [Perca fluviatilis]	SLC20A1	ENSG00000144136	0	0.411915
PFLUV_G00065250	solute carrier family 15 member 4 [Perca fluviatilis]	SLC15A4	ENSG00000139370	0	-0.235062
PFLUV_G00065340	adhesion G-protein coupled receptor D1 isoform X1 [Perca fluviatilis]	ADGRD1	ENSG00000111452	0	0.676024
PFLUV_G00065370	E1A-binding protein p400 isoform X4 [Perca fluviatilis]	EP400	ENSG00000183495	0	0.284221
PFLUV_G00065380	nuclear receptor corepressor 2 isoform X6 [Perca fluviatilis]	NCOR2	ENSG00000196498	0	0.223505
PFLUV_G00065440	fibroblast growth factor receptor 1-A isoform X4 [Perca fluviatilis]	FGFR1	ENSG00000077782	0	0.225806
PFLUV_G00065810	beta-1:3-galactosyltransferase 2 [Perca fluviatilis]	B3GALT2	ENSG00000162630	0	0.356045
PFLUV_G00065820	LOW QUALITY PROTEIN: tenascin [Perca fluviatilis]	TNC	ENSG00000041982	0	0.687868
PFLUV_G00065930	tight junction protein ZO-2-like isoform X7 [Perca fluviatilis]	TJP2	ENSG00000119139	0	0.182169
PFLUV_G00065980	AT-rich interactive domain-containing protein 3A isoform X1 [Perca fluviatilis]	ARID3A	ENSG00000116017	0	0.626817
PFLUV_G00066010	ubiquitin-conjugating enzyme E2 L3 [Perca fluviatilis]	UBE2L3	ENSG00000185651	1	-0.245362
PFLUV_G00066030	adenylate kinase isoenzyme 6 [Perca fluviatilis]	AK6	ENSG00000085231	0	-0.162273
PFLUV_G00066180	leukocyte surface antigen CD53-like [Perca fluviatilis]	CD53	ENSG00000143119	0	-0.530954
PFLUV_G00066200	39S ribosomal protein L41: mitochondrial [Perca fluviatilis]	MRPL41	ENSG00000182154	0	-0.270024
PFLUV_G00066270	60S ribosomal protein L35 [Perca fluviatilis]	RPL35	ENSG00000136942	0	-0.316821
PFLUV_G00066430	ARVCF delta catenin family member b isoform X2 [Perca fluviatilis]	ARVCF	ENSG00000099889	2	0.402697
PFLUV_G00066490	semaphorin-4C [Perca fluviatilis]	SEMA4C	ENSG00000168758	1	0.518077
PFLUV_G00066540	AP-3 complex subunit mu-2 [Perca fluviatilis]	AP3M2	ENSG00000070718	0	-0.197359
PFLUV_G00066550	methylcytosine dioxygenase TET3 isoform X1 [Perca fluviatilis]	TET3	ENSG00000187605	0	0.297513
PFLUV_G00066580	beta-adducin [Perca fluviatilis]	ADD2	ENSG00000075340	0	0.599088
PFLUV_G00066640	rho GTPase-activating protein 25 isoform X3 [Perca fluviatilis]	ARHGAP25	ENSG00000163219	0	-0.573039
PFLUV_G00066710	nucleolysin TIA-1-like [Perca fluviatilis]	TIA1	ENSG00000116001	3	-0.320151
PFLUV_G00066820	sushi domain-containing protein 1 isoform X1 [Perca fluviatilis]	SUSD1	ENSG00000106868	0	0.700191
PFLUV_G00066880	cytospin-A isoform X1 [Perca fluviatilis]	SPECC1L	ENSG00000100014	0	0.266262
PFLUV_G00066920	sarcoplasmic/endoplasmic reticulum calcium ATPase 2 isoform X2 [Perca fluviatilis]	ATP2A2	ENSG00000174437	0	0.309885
PFLUV_G00067060	ras-related protein Rab-35b isoform X1 [Perca fluviatilis]	RAB35	ENSG00000111737	0	-0.236781
PFLUV_G00067100	condensin complex subunit 2 [Perca fluviatilis]	NCAPH	ENSG00000121152	0	-0.650224
PFLUV_G00067330	ATP-binding cassette sub-family B member 9-like [Perca fluviatilis]	ABCB9	ENSG00000150967	0	0.534866
PFLUV_G00067350	protein phosphatase 3: catalytic subunit: gamma isozyme: a isoform X1 [Perca fluviatilis]	PPP3CC	ENSG00000120910	0	0.456251
PFLUV_G00067450	lysyl oxidase homolog 2b isoform X1 [Perca fluviatilis]	LOXL2	ENSG00000134013	0	0.420066
PFLUV_G00067460	cytochrome b ascorbate-dependent protein 3 isoform X1 [Perca fluviatilis]	CYB561A3	ENSG00000162144	0	-0.34541
PFLUV_G00067470	hematopoietic death receptor isoform X1 [Perca fluviatilis]	TNFRSF10A	ENSG00000104689	0	0.457876
PFLUV_G00067600	stromal cell-derived factor 2-like protein 1 [Perca fluviatilis]	SDF2L1	ENSG00000128228	0	-0.58805
PFLUV_G00067610	MARVEL domain-containing protein 2b [Perca fluviatilis]	MARVELD2	ENSG00000152939	0	0.49027
PFLUV_G00067790	dipeptidyl peptidase 2 [Perca fluviatilis]	DPP7	ENSG00000176978	0	-0.330458
PFLUV_G00067870	histone-lysine N-methyltransferase EHMT1a [Perca fluviatilis]	EHMT1	ENSG00000181090	0	-0.309068
PFLUV_G00067940	FK506-binding protein 15 isoform X3 [Perca fluviatilis]	FKBP15	ENSG00000119321	4	-0.198118
PFLUV_G00067960	LIM domain transcription factor LMO4 [Perca fluviatilis]	LMO4	ENSG00000143013	0	0.500705
PFLUV_G00067970	tubulin beta-2b chain [Perca fluviatilis]	TUBB2B	ENSG00000137285	0	-0.302126
PFLUV_G00068220	uncharacterized protein PB18E9.04c-like isoform X1 [Perca fluviatilis]	WASF2	ENSG00000158195	0	0.363708
PFLUV_G00068400	adenylate kinase 8 isoform X1 [Perca fluviatilis]	AK8	ENSG00000165695	0	-0.457513
PFLUV_G00068710	chromaffin granule amine transporter [Perca fluviatilis]	SLC18A1	ENSG00000036565	0	-0.818437
PFLUV_G00068720	peptidyl-prolyl cis-trans isomerase A [Perca fluviatilis]	PPIA	ENSG00000196262	0	-0.441659
PFLUV_G00068740	oxoglutarate (alpha-ketoglutarate) dehydrogenase a (lipoamide) isoform X2 [Perca fluviatilis]	OGDH	ENSG00000105953	0	0.396441
PFLUV_G00068760	DNA excision repair protein ERCC-6-like [Perca fluviatilis]	ERCC6	ENSG00000225830	0	-0.859704
PFLUV_G00068870	actin filament-associated protein 1-like 1 isoform X1 [Perca fluviatilis]	AFAP1L1	ENSG00000157510	2	0.478147
PFLUV_G00068880	dematin-like isoform X3 [Perca fluviatilis]	DMTN	ENSG00000158856	3	0.777983
PFLUV_G00068910	signal recognition particle 19 kDa protein [Perca fluviatilis]	SRP19	ENSG00000153037	0	-0.24793
PFLUV_G00068920	serine/threonine-protein phosphatase 2A catalytic subunit beta isoform [Perca fluviatilis]	PPP2CB	ENSG00000104695	0	-0.220931
PFLUV_G00068930	shieldin complex subunit 3 [Perca fluviatilis]	SHLD3	ENSG00000253251	0	-0.382523
PFLUV_G00068940	phosphatidylinositol 3-kinase regulatory subunit alpha-like isoform X1 [Perca fluviatilis]	PIK3R1	ENSG00000145675	3	-0.246433
PFLUV_G00068950	LOW QUALITY PROTEIN: protein mono-ADP-ribosyltransferase PARP14-like [Perca fluviatilis]	PARP14	ENSG00000173193	1	-0.41923
PFLUV_G00069020	uncharacterized protein LOC120561471 [Perca fluviatilis]	RNF225	ENSG00000269855	0	-0.788793
PFLUV_G00069220	rho related BTB domain containing 4 isoform X1 [Perca fluviatilis]	RHOBTB1	ENSG00000072422	0	0.453122
PFLUV_G00069230	drebrin-like protein A isoform X2 [Perca fluviatilis]	DBN1	ENSG00000113758	0	-0.263733
PFLUV_G00069300	hypothetical protein EPR50_G00049550 [Perca flavescens]	N/A	N/A	0	-1.00505
PFLUV_G00069310	DNA repair protein XRCC4-like [Perca fluviatilis]	XRCC4	ENSG00000152422	0	-0.253494
PFLUV_G00069390	hypothetical protein FQN60_017795 [Etheostoma spectabile]	N/A	N/A	0	0.341818
PFLUV_G00069510	phosphatidylinositol 4-phosphate 5-kinase type-1 beta [Perca fluviatilis]	PIP5K1B	ENSG00000107242	0	-0.341596
PFLUV_G00069560	centromere protein H [Perca fluviatilis]	CENPH	ENSG00000153044	0	-0.520703
PFLUV_G00069740	ectopic P granules protein 5 homolog [Perca fluviatilis]	EPG5	ENSG00000152223	1	0.265313
PFLUV_G00069840	pleckstrin homology domain-containing family A member 2 [Perca fluviatilis]	PLEKHA2	ENSG00000169499	0	-0.173053
PFLUV_G00069900	acyl-CoA dehydrogenase family member 11-like [Perca fluviatilis]	ACAD11	ENSG00000240303	0	-0.359349
PFLUV_G00070020	galactosylceramide sulfotransferase [Perca fluviatilis]	GAL3ST1	ENSG00000128242	0	0.606155
PFLUV_G00070180	ARF GTPase-activating protein GIT2a isoform X4 [Perca fluviatilis]	GIT2	ENSG00000139436	0	-0.240634
PFLUV_G00070190	ankyrin repeat domain-containing protein 13A [Perca fluviatilis]	ANKRD13A	ENSG00000076513	0	-0.174451
PFLUV_G00070250	Glutamyl-tRNA(Gln) amidotransferase subunit C: mitochondrial [Larimichthys crocea]	GATC	ENSG00000257218	0	-0.484655
PFLUV_G00070390	WSC domain-containing protein 2 [Perca fluviatilis]	WSCD2	ENSG00000075035	13	0.240571
PFLUV_G00070500	GAS2-like protein 2A [Perca fluviatilis]	GAS2L1	ENSG00000185340	6	0.230034
PFLUV_G00070530	oxysterol-binding protein 2 isoform X4 [Perca fluviatilis]	OSBP2	ENSG00000184792	3	-0.336049
PFLUV_G00070590	eukaryotic translation initiation factor 4E-binding protein 1-like [Perca fluviatilis]	EIF4EBP1	ENSG00000187840	1	-0.191558
PFLUV_G00070610	ankyrin-1a isoform X14 [Perca fluviatilis]	ANK1	ENSG00000029534	2	0.764237
PFLUV_G00070690	UPF0561 protein C2orf68 homolog isoform X1 [Perca fluviatilis]	C2orf68	ENSG00000168887	0	-0.395346
PFLUV_G00070740	smoothelin isoform X3 [Perca fluviatilis]	SMTN	ENSG00000183963	0	0.480974
PFLUV_G00070770	MOB kinase activator 1A [Perca fluviatilis]	MOB1A	ENSG00000114978	0	-0.257205
PFLUV_G00070800	membrane-associated phosphatidylinositol transfer protein 2-like isoform X2 [Perca fluviatilis]	PITPNM2	ENSG00000090975	0	0.347799
PFLUV_G00070980	uncharacterized protein LOC120561473 isoform X1 [Perca fluviatilis]	N/A	N/A	0	0.841248
PFLUV_G00071050	vacuolar protein sorting-associated protein 13A [Perca fluviatilis]	VPS13A	ENSG00000197969	0	0.64714
PFLUV_G00071060	vacuolar protein sorting-associated protein 13A [Perca fluviatilis]	VPS13A	ENSG00000197969	6	0.262467
PFLUV_G00071070	guanine nucleotide-binding protein subunit alpha-14 isoform X1 [Perca fluviatilis]	GNA14	ENSG00000156049	0	-0.481534
PFLUV_G00071180	PDZ and LIM domain protein 5a isoform X4 [Perca fluviatilis]	PDLIM5	ENSG00000163110	0	0.402656
PFLUV_G00071290	cytosolic carboxypeptidase 1 isoform X1 [Perca fluviatilis]	AGTPBP1	ENSG00000135049	1	0.235862
PFLUV_G00071370	queuosine salvage protein [Perca fluviatilis]	C9orf64	ENSG00000165118	0	-0.419639
PFLUV_G00071430	ras and EF-hand domain-containing protein isoform X2 [Perca fluviatilis]	RASEF	ENSG00000165105	0	-0.632056
PFLUV_G00071470	RNA-binding protein MEX3B-like [Perca fluviatilis]	MEX3B	ENSG00000183496	0	0.366441
PFLUV_G00071480	transmembrane emp24 domain-containing protein 7 [Perca fluviatilis]	TMED7	ENSG00000134970	0	-0.122195
PFLUV_G00071520	E3 ubiquitin-protein ligase TRIM36 isoform X8 [Perca fluviatilis]	TRIM36	ENSG00000152503	1	-0.382096
PFLUV_G00071530	serine-rich coiled-coil domain-containing protein 1 isoform X2 [Perca fluviatilis]	CCSER1	ENSG00000184305	5	0.443959
PFLUV_G00071580	protein atonal homolog 1a [Perca fluviatilis]	ATOH1	ENSG00000172238	0	-2.36528
PFLUV_G00071620	tetraspanin 36 [Perca fluviatilis]	TSPAN3	ENSG00000140391	0	-0.387181
PFLUV_G00071750	zinc finger SWIM domain-containing protein 6 isoform X3 [Perca fluviatilis]	ZSWIM6	ENSG00000130449	0	0.301186
PFLUV_G00071770	phosphoglucomutase-like protein 5 [Perca fluviatilis]	PGM5	ENSG00000154330	2	0.42158
PFLUV_G00071950	growth hormone receptor a [Perca fluviatilis]	GHR	ENSG00000112964	7	0.648664
PFLUV_G00072000	ephrin-A5b isoform X1 [Perca fluviatilis]	EFNA5	ENSG00000184349	0	0.253251
PFLUV_G00072280	ataxin-2 isoform X1 [Perca fluviatilis]	ATXN2	ENSG00000204842	0	0.243837
PFLUV_G00072370	COMM domain-containing protein 10 [Perca fluviatilis]	COMMD10	ENSG00000145781	0	-0.391869
PFLUV_G00072380	AP-3 complex subunit sigma-1 isoform X1 [Perca fluviatilis]	AP3S1	ENSG00000177879	0	-0.463225
PFLUV_G00072560	DNA mismatch repair protein Msh3 isoform X2 [Perca fluviatilis]	MSH3	ENSG00000113318	0	-0.413783
PFLUV_G00072670	proliferating cell nuclear antigen [Perca fluviatilis]	PCNA	ENSG00000132646	0	-0.463498
PFLUV_G00072770	phospholipid phosphatase 5 [Perca fluviatilis]	PLPP5	ENSG00000147535	0	-0.195623
PFLUV_G00072790	claudin 5a [Perca fluviatilis]	N/A	N/A	0	0.478056
PFLUV_G00072840	ubiquitin recognition factor in ER-associated degradation protein 1 [Perca fluviatilis]	UFD1	ENSG00000070010	0	-0.255163
PFLUV_G00072870	hypothetical protein EPR50_G00052850 [Perca flavescens]	N/A	N/A	0	-0.274935
PFLUV_G00072880	dynein light chain 1: cytoplasmic [Perca fluviatilis]query id	DYNLL1	ENSG00000088986	0	-0.238376
PFLUV_G00072940	SH2 domain-containing protein 6 [Perca fluviatilis]	SH2D6	ENSG00000152292	0	-0.471583
PFLUV_G00072970	somatomedin-B and thrombospondin type-1 domain-containing protein isoform X1 [Perca fluviatilis]	SBSPON	ENSG00000164764	0	0.379723
PFLUV_G00072980	synaptosomal-associated protein 29 [Perca fluviatilis]	SNAP29	ENSG00000099940	0	-0.235621
PFLUV_G00073040	protease-associated domain-containing protein 1-like [Perca fluviatilis]	PRADC1	ENSG00000135617	0	-0.172795
PFLUV_G00073050	transcription factor BTF3-like [Perca fluviatilis]	BTF3	ENSG00000145741	0	-0.280253
PFLUV_G00073160	polyadenylate-binding protein-interacting protein 1 [Perca fluviatilis]	PAIP1	ENSG00000172239	0	-0.208454
PFLUV_G00073170	LOW QUALITY PROTEIN: integrin alpha-2 [Perca fluviatilis]	ITGA2	ENSG00000164171	0	0.718221
PFLUV_G00073180	LOW QUALITY PROTEIN: integrin alpha-2 [Perca fluviatilis]	ITGA2	ENSG00000164171	0	0.289121
PFLUV_G00073240	LOW QUALITY PROTEIN: chondroitin sulfate proteoglycan 4 [Perca fluviatilis]	CSPG4	ENSG00000173546	0	0.650758
PFLUV_G00073330	proheparin-binding EGF-like growth factor [Perca fluviatilis]	HBEGF	ENSG00000113070	0	0.765146
PFLUV_G00073670	embigin [Perca fluviatilis]	EMB	ENSG00000170571	0	-0.604285
PFLUV_G00073920	phosphatidylinositol polyphosphate 5-phosphatase type IV [Perca fluviatilis]	INPP5E	ENSG00000148384	0	0.231702
PFLUV_G00073940	neurogenic locus notch homolog protein 1-like isoform X1 [Perca fluviatilis]	NOTCH1	ENSG00000148400	0	0.362644
PFLUV_G00073980	uncharacterized protein LOC120560482 isoform X1 [Perca fluviatilis]	N/A	N/A	0	-0.978195
PFLUV_G00073990	potassium channel subfamily T member 1 [Perca fluviatilis]	KCNT1	ENSG00000107147	0	-0.633805
PFLUV_G00074040	collagen alpha-1(XXVII) chain B isoform X1 [Perca fluviatilis]	COL27A1	ENSG00000196739	3	0.41787
PFLUV_G00074060	peptidyl-prolyl cis-trans isomerase-like 3 [Perca fluviatilis]	PPIL3	ENSG00000240344	0	-0.256333
PFLUV_G00074070	volume-regulated anion channel subunit LRRC8A [Perca fluviatilis]	LRRC8A	ENSG00000136802	0	0.206883
PFLUV_G00074370	sin3 histone deacetylase corepressor complex component SDS3 isoform X2 [Perca fluviatilis]	SUDS3	ENSG00000111707	0	-0.280742
PFLUV_G00074440	E3 ubiquitin-protein ligase znrf3 isoform X1 [Perca fluviatilis]	ZNRF3	ENSG00000183579	0	0.264084
PFLUV_G00074540	histone H2A.V [Perca fluviatilis]	H2AZ2	ENSG00000105968	0	-0.365756
PFLUV_G00074570	cytoskeleton-associated protein 2-like [Perca fluviatilis]	CKAP2	ENSG00000136108	0	-0.424293
PFLUV_G00074670	LOW QUALITY PROTEIN: death-associated protein kinase 1 [Perca fluviatilis]	DAPK1	ENSG00000196730	0	0.286774
PFLUV_G00074710	KN motif and ankyrin repeat domain-containing protein 1a [Perca fluviatilis]	KANK1	ENSG00000107104	0	0.220514
PFLUV_G00074850	RING-type E3 ubiquitin-protein ligase PPIL2 [Perca fluviatilis]	PPIL2	ENSG00000100023	1	-0.218259
PFLUV_G00074920	protein unc-13 homolog B-like isoform X10 [Perca fluviatilis]	UNC13B	ENSG00000198722	0	1.03754
PFLUV_G00074950	iporin isoform X1 [Perca fluviatilis]	RUSC2	ENSG00000198853	0	0.262524
PFLUV_G00074990	C-C motif chemokine 19-like [Perca fluviatilis]	CCR7	ENSG00000126353	0	-1.79993
PFLUV_G00075010	uncharacterized protein LOC120561398 isoform X1 [Perca fluviatilis]	N/A	N/A	0	0.413525
PFLUV_G00075020	WD repeat and FYVE domain-containing protein 3 isoform X8 [Perca fluviatilis]	WDFY3	ENSG00000163625	0	0.506221
PFLUV_G00075030	phosphatidate cytidylyltransferase 2 [Perca fluviatilis]	CDS2	ENSG00000101290	0	0.420886
PFLUV_G00075060	uncharacterized protein LOC120560373 [Perca fluviatilis]	N/A	N/A	0	-0.2688
PFLUV_G00075070	ras-GEF domain-containing family member 1B-A isoform X1 [Perca fluviatilis]	RASGEF1B	ENSG00000138670	0	-0.490909
PFLUV_G00075190	LOW QUALITY PROTEIN: extracellular matrix protein FRAS1 [Perca fluviatilis]	FRAS1	ENSG00000138759	0	0.462538
PFLUV_G00075360	stromelysin-3 [Perca fluviatilis]	MMP11	ENSG00000099953	0	0.613565
PFLUV_G00075370	trichohyalin-like [Perca fluviatilis]	TCHH	ENSG00000159450	0	0.744112
PFLUV_G00075440	probable G-protein coupled receptor 21 [Perca fluviatilis]	GPR21	ENSG00000188394	0	0.750533
PFLUV_G00075470	SH2 domain containing 3Cb isoform X2 [Perca fluviatilis]	SH2D3C	ENSG00000095370	0	-0.467043
PFLUV_G00075720	putative histone-lysine N-methyltransferase PRDM6 [Perca fluviatilis]	PRDM6	ENSG00000061455	0	0.497678
PFLUV_G00075820	type-2 ice-structuring protein-like [Perca fluviatilis]	N/A	N/A	0	-0.76655
PFLUV_G00075980	GDNF family receptor alpha-2-like isoform X1 [Perca fluviatilis]	GFRA2	ENSG00000168546	0	0.442038
PFLUV_G00076080	tetratricopeptide repeat protein 37 [Perca fluviatilis]	TTC37	ENSG00000198677	0	-0.148421
PFLUV_G00076130	adhesion G protein-coupled receptor A2 [Perca fluviatilis]	ADGRA2	ENSG00000020181	0	0.455836
PFLUV_G00076160	putative aspartate aminotransferase: cytoplasmic 2 isoform X1 [Perca fluviatilis]	GOT1L1	ENSG00000169154	0	0.79941
PFLUV_G00076170	adrenoceptor beta 3a [Perca fluviatilis]	ADRB3	ENSG00000188778	0	0.654167
PFLUV_G00076330	long-chain-fatty-acid--CoA ligase 1 [Perca fluviatilis]	ACSL1	ENSG00000151726	1	-0.555586
PFLUV_G00076360	phosphatidylethanolamine-binding protein 4 isoform X1 [Perca fluviatilis]	PEBP4	ENSG00000134020	0	-0.579176
PFLUV_G00076410	mitoferrin-1 [Perca fluviatilis]	SLC25A37	ENSG00000147454	0	0.845311
PFLUV_G00076600	AT-rich interactive domain-containing protein 5A isoform X1 [Perca fluviatilis]	ARID5A	ENSG00000196843	0	-0.615758
PFLUV_G00076680	N/A	N/A	N/A	0	0.675477
PFLUV_G00076690	N/A	N/A	N/A	0	-0.40851
PFLUV_G00076730	LOW QUALITY PROTEIN: tetratricopeptide repeat protein 28-like [Perca fluviatilis]	TTC28	ENSG00000100154	0	0.656565
PFLUV_G00076740	LOW QUALITY PROTEIN: tetratricopeptide repeat protein 28-like [Perca fluviatilis]	TTC28	ENSG00000100154	1	0.808209
PFLUV_G00076820	probable E3 ubiquitin-protein ligase HECTD4 isoform X3 [Perca fluviatilis]	HECTD4	ENSG00000173064	0	0.236371
PFLUV_G00077210	U6 snRNA-associated Sm-like protein LSm1 [Perca fluviatilis]	LSM1	ENSG00000175324	2	-0.21229
PFLUV_G00077660	caspase recruitment domain-containing protein 9 [Perca fluviatilis]	CARD9	ENSG00000187796	0	-0.501811
PFLUV_G00077710	rap guanine nucleotide exchange factor 1b isoform X11 [Perca fluviatilis]	RAPGEF1	ENSG00000107263	0	-0.53848
PFLUV_G00077820	uncharacterized protein LOC120560219 [Perca fluviatilis]	N/A	N/A	0	-1.06437
PFLUV_G00077840	scavenger receptor cysteine-rich type 1 protein M160-like [Perca fluviatilis]	CD163L1	ENSG00000177675	0	-0.977525
PFLUV_G00077890	mediator of RNA polymerase II transcription subunit 27 [Perca fluviatilis]	MED27	ENSG00000160563	0	-0.231341
PFLUV_G00078300	vacuolar protein sorting-associated protein 13B isoform X2 [Perca fluviatilis]	VPS13B	ENSG00000132549	0	0.403094
PFLUV_G00078410	E3 ubiquitin-protein ligase UBR5 isoform X6 [Perca fluviatilis]	UBR5	ENSG00000104517	0	0.132619
PFLUV_G00078450	protein spire homolog 1 [Perca fluviatilis]	SPIRE1	ENSG00000134278	0	1.05096
PFLUV_G00078480	uncharacterized protein si:dkey-29h14.10 [Perca fluviatilis]	N/A	N/A	0	-0.812648
PFLUV_G00078640	protein MMS22-like [Perca fluviatilis]	MMS22L	ENSG00000146263	0	-0.730453
PFLUV_G00078810	protein dopey-1 [Perca fluviatilis]	DOP1A	ENSG00000083097	0	0.265358
PFLUV_G00078850	LOW QUALITY PROTEIN: inhibitor of Bruton tyrosine kinase [Perca fluviatilis]	IBTK	ENSG00000005700	0	0.183112
PFLUV_G00078900	dual specificity protein kinase Ttk [Perca fluviatilis]	TTK	ENSG00000112742	0	-0.609692
PFLUV_G00079280	palmitoyltransferase ZDHHC3-like isoform X4 [Perca fluviatilis]	ZDHHC3	ENSG00000163812	0	0.344472
PFLUV_G00079420	pituitary tumor-transforming gene 1 protein-interacting protein [Perca fluviatilis]	PTTG1IP	ENSG00000183255	0	-0.224754
PFLUV_G00079440	frizzled-1 [Perca fluviatilis]	FZD1	ENSG00000157240	0	0.634615
PFLUV_G00079450	E3 ubiquitin-protein ligase znrf2 isoform X1 [Perca fluviatilis]	ZNRF2	ENSG00000180233	0	0.290641
PFLUV_G00079470	ectonucleotide pyrophosphatase/phosphodiesterase family member 2 isoform X2 [Perca fluviatilis]	ENPP2	ENSG00000136960	4	0.613599
PFLUV_G00079500	IgGFc-binding protein-like [Perca fluviatilis]	FCGBP	ENSG00000275395	0	-0.880475
PFLUV_G00079510	dysbindin-A-like [Perca fluviatilis]	DTNBP1	ENSG00000047579	0	-0.305539
PFLUV_G00079550	RNA-binding protein 42 [Perca fluviatilis]	RBM42	ENSG00000126254	1	-0.250389
PFLUV_G00079560	protoporphyrinogen oxidase [Perca fluviatilis]	PPOX	ENSG00000143224	1	0.3432
PFLUV_G00079590	phosphatidylinositol-3-phosphatase SAC1-B [Perca fluviatilis]	SACM1L	ENSG00000211456	0	0.499524
PFLUV_G00079720	RWD domain-containing protein 1 [Perca fluviatilis]	RWDD1	ENSG00000111832	0	-0.248522
PFLUV_G00079780	zinc finger-containing ubiquitin peptidase 1 [Perca fluviatilis]	ZUP1	ENSG00000153975	0	-0.345009
PFLUV_G00079860	TGF-beta receptor type-2-like [Perca fluviatilis]	TGFBR2	ENSG00000163513	0	-0.229093
PFLUV_G00079900	transforming growth factor beta-2 proprotein [Perca fluviatilis]	TGFB2	ENSG00000092969	1	0.449808
PFLUV_G00079910	RRP15-like protein [Perca fluviatilis]	RRP15	ENSG00000067533	1	-0.23366
PFLUV_G00080830	syntaxin-12-like [Perca fluviatilis]	STX12	ENSG00000117758	0	0.648704
PFLUV_G00081020	R-spondin-2 [Perca fluviatilis]	RSPO2	ENSG00000147655	0	0.484323
PFLUV_G00081060	plectin-like isoform X9 [Perca fluviatilis]	PLEC	ENSG00000178209	0	0.559754
PFLUV_G00081210	teashirt homolog 1-like [Perca fluviatilis]	TSHZ1	ENSG00000179981	0	0.24471
PFLUV_G00081250	hypothetical protein EPR50_G00068190 [Perca flavescens]	N/A	N/A	0	0.524472
PFLUV_G00081270	derlin-1 [Perca fluviatilis]	DERL1	ENSG00000136986	0	-0.223456
PFLUV_G00081300	fucolectin-4-like [Perca fluviatilis]	N/A	N/A	0	-1.26945
PFLUV_G00081380	synapse differentiation-inducing gene protein 1-like [Perca fluviatilis]	SYNDIG1	ENSG00000101463	0	-0.186602
PFLUV_G00081450	serine protease hepsin [Perca fluviatilis]	HPN	ENSG00000105707	0	-1.02785
PFLUV_G00081550	maestro heat-like repeat-containing protein family member 1 isoform X1 [Perca fluviatilis]	MROH1	ENSG00000179832	0	0.451833
PFLUV_G00081720	histidine triad nucleotide-binding protein 3 [Perca fluviatilis]	HINT3	ENSG00000111911	0	-0.353989
PFLUV_G00081740	R-spondin-3 isoform X2 [Perca fluviatilis]	RSPO3	ENSG00000146374	0	0.784937
PFLUV_G00081830	protein LRATD2 [Perca fluviatilis]	LRATD2	ENSG00000168672	0	0.349391
PFLUV_G00081840	E3 SUMO-protein ligase NSE2 isoform X1 [Perca fluviatilis]	NSMCE2	ENSG00000156831	0	-0.253296
PFLUV_G00081870	double-strand-break repair protein rad21 homolog A-like [Perca fluviatilis]	RAD21	ENSG00000164754	0	-0.209985
PFLUV_G00081910	ankyrin repeat and IBR domain-containing protein 1-like isoform X2 [Perca fluviatilis]	ANKIB1	ENSG00000001629	0	0.233838
PFLUV_G00081950	5-azacytidine-induced protein 2 [Perca fluviatilis]	AZI2	ENSG00000163512	0	-0.254406
PFLUV_G00082030	C-C chemokine receptor type 2 isoform X1 [Perca fluviatilis]	CCR2	ENSG00000121807	0	-0.810899
PFLUV_G00082240	transmembrane protein 65-like [Perca fluviatilis]	TMEM65	ENSG00000164983	2	0.550703
PFLUV_G00082270	collectin-10 isoform X1 [Perca fluviatilis]	COLEC10	ENSG00000184374	0	0.829839
PFLUV_G00082280	tumor necrosis factor receptor superfamily member 11B-like isoform X1 [Perca fluviatilis]	TNFRSF11B	ENSG00000164761	0	-0.251272
PFLUV_G00082320	secretagogin-like [Perca fluviatilis]	SCGN	ENSG00000079689	0	-0.819212
PFLUV_G00082480	sister chromatid cohesion protein DCC1 [Perca fluviatilis]	DSCC1	ENSG00000136982	0	-0.512617
PFLUV_G00082580	CUB domain-containing protein 1a [Perca fluviatilis]	CDCP1	ENSG00000163814	0	0.279948
PFLUV_G00082710	AT-rich interactive domain-containing protein 1A isoform X4 [Perca fluviatilis]	ARID1A	ENSG00000117713	0	0.184521
PFLUV_G00082790	phosphatase and actin regulator 4B isoform X2 [Perca fluviatilis]	PHACTR4	ENSG00000204138	0	0.246814
PFLUV_G00082800	endothelin-2 [Perca fluviatilis]	EDN2	ENSG00000127129	0	-1.66696
PFLUV_G00082850	membrane progestin receptor alpha-B [Perca fluviatilis]	PAQR7	ENSG00000182749	2	0.434248
PFLUV_G00083090	intermediate conductance calcium-activated potassium channel protein 4 isoform X1 [Perca fluviatilis]	KCNN4	ENSG00000104783	0	-0.238016
PFLUV_G00083110	urokinase plasminogen activator surface receptor-like [Perca fluviatilis]	PLAUR	ENSG00000011422	0	-1.36143
PFLUV_G00083190	myelin-associated glycoprotein-like isoform X1 [Perca fluviatilis]	MAG	ENSG00000105695	0	-0.496327
PFLUV_G00083250	protein lin-37 homolog isoform X1 [Perca fluviatilis]	LIN37	ENSG00000267796	0	-0.26261
PFLUV_G00083290	histone-lysine N-methyltransferase 2A isoform X1 [Perca fluviatilis]	KMT2A	ENSG00000118058	0	0.220375
PFLUV_G00083340	kirre like nephrin family adhesion molecule 3: like isoform X1 [Perca fluviatilis]	KIRREL2	ENSG00000126259	0	0.599962
PFLUV_G00083510	PREDICTED: uncharacterized protein LOC109084860 isoform X1 [Cyprinus carpio]	N/A	N/A	0	-0.846535
PFLUV_G00083520	TYRO protein tyrosine kinase-binding protein [Perca fluviatilis]	TYROBP	ENSG00000011600	0	-0.385459
PFLUV_G00083580	titin-like isoform X1 [Perca fluviatilis]	TTN	ENSG00000155657	0	0.605944
PFLUV_G00083660	FH1/FH2 domain-containing protein 3 [Perca fluviatilis]	FHOD3	ENSG00000134775	0	0.318346
PFLUV_G00083750	histone deacetylase 9-B isoform X11 [Perca fluviatilis]	HDAC9	ENSG00000048052	0	0.484689
PFLUV_G00083760	serine/threonine-protein phosphatase 6 regulatory ankyrin repeat subunit A [Perca fluviatilis]	ANKRD28	ENSG00000206560	0	0.165579
PFLUV_G00083810	beta-chimaerin isoform X1 [Perca fluviatilis]	CHN2	ENSG00000106069	0	-0.546381
PFLUV_G00083920	src kinase-associated phosphoprotein 2 [Perca fluviatilis]	SKAP2	ENSG00000005020	0	-0.344912
PFLUV_G00084030	glutamate receptor: ionotropic: N-methyl D-aspartate-associated protein 1b (glutamate binding) [Perca fluviatilis]	GRINA	ENSG00000178719	0	-0.194366
PFLUV_G00084120	pachytene checkpoint protein 2 homolog isoform X1 [Perca fluviatilis]	TRIP13	ENSG00000071539	0	-0.638378
PFLUV_G00084230	histone-lysine N-methyltransferase SETD2 isoform X2 [Perca fluviatilis]	SETD2	ENSG00000181555	0	0.184378
PFLUV_G00084320	integrin alpha-8 [Perca fluviatilis]	ITGA8	ENSG00000077943	0	0.456275
PFLUV_G00084430	potassium-transporting ATPase alpha chain 1 [Perca fluviatilis]	ATP4A	ENSG00000105675	0	0.784194
PFLUV_G00084470	diacylglycerol O-acyltransferase 1b [Perca fluviatilis]	DGAT1	ENSG00000185000	0	-0.286736
PFLUV_G00084550	protein transport protein Sec61 subunit beta [Perca fluviatilis]	SEC61B	ENSG00000106803	0	-0.382743
PFLUV_G00084630	uncharacterized protein si:ch211-197h24.6 isoform X1 [Perca fluviatilis]	N/A	N/A	0	-0.238166
PFLUV_G00084670	DNA repair and recombination protein RAD54B [Perca fluviatilis]	RAD54B	ENSG00000197275	1	-0.591163
PFLUV_G00084720	tyrosine-protein phosphatase non-receptor type 3: partial [Perca fluviatilis]	PTPN3	ENSG00000070159	0	0.204186
PFLUV_G00085000	serum amyloid P-component-like [Perca fluviatilis]	APCS	ENSG00000132703	0	-0.310932
PFLUV_G00085010	26S proteasome non-ATPase regulatory subunit 4-like [Perca fluviatilis]	PSMD4	ENSG00000159352	0	-0.292958
PFLUV_G00085030	otoancorin [Perca fluviatilis]	OTOA	ENSG00000155719	0	-1.0393
PFLUV_G00085040	RIIa domain-containing protein 1 [Perca fluviatilis]	RIIAD1	ENSG00000178796	0	-0.890233
PFLUV_G00085060	phospholipid-transporting ATPase ID isoform X1 [Perca fluviatilis]	ATP8B2	ENSG00000143515	0	-0.445509
PFLUV_G00085100	protein C1orf43 homolog isoform X1 [Perca fluviatilis]	C1orf43	ENSG00000143612	0	-0.390551
PFLUV_G00085280	keratinocyte-associated protein 2 isoform X2 [Perca fluviatilis]	KRTCAP2	ENSG00000163463	0	-0.308553
PFLUV_G00085300	S100 calcium binding protein W [Perca fluviatilis]	S100A1	ENSG00000160678	0	-0.264683
PFLUV_G00085320	sorting nexin-27b isoform X1 [Perca fluviatilis]	SNX27	ENSG00000143376	0	0.378352
PFLUV_G00085420	histone-lysine N-methyltransferase ASH1L-like isoform X1 [Perca fluviatilis]	ASH1L	ENSG00000116539	0	0.220088
PFLUV_G00085430	hypothetical protein EPR50_G00064190 [Perca flavescens]	N/A	N/A	0	0.65677
PFLUV_G00085490	integrin alpha-10 [Perca fluviatilis]	ITGA10	ENSG00000143127	0	0.602359
PFLUV_G00085570	thrombospondin type-1 domain-containing protein 4 [Perca fluviatilis]	THSD4	ENSG00000187720	0	0.411637
PFLUV_G00085760	60S ribosomal protein L18 [Perca fluviatilis]	RPL18	ENSG00000063177	0	-0.346626
PFLUV_G00085890	40S ribosomal protein S9 [Perca fluviatilis]	RPS9	ENSG00000170889	0	-0.311619
PFLUV_G00085910	leukocyte receptor cluster member 8 homolog [Perca fluviatilis]	LENG8	ENSG00000167615	0	0.174696
PFLUV_G00085940	uncharacterized protein zgc:174888 [Perca fluviatilis]	N/A	N/A	0	-0.559191
PFLUV_G00085970	protein tweety homolog 1 isoform X1 [Perca fluviatilis]	TTYH1	ENSG00000167614	0	-0.537488
PFLUV_G00085990	ubiquitin-conjugating enzyme E2 S [Perca fluviatilis]	UBE2S	ENSG00000108106	0	-0.348838
PFLUV_G00086180	ubiquitin-like protein ATG12 [Perca flavescens]	ATG12	ENSG00000145782	0	-0.417546
PFLUV_G00086190	isochorismatase domain-containing protein 2 [Perca fluviatilis]	ISOC2	ENSG00000063241	0	-0.368929
PFLUV_G00086330	transient receptor potential cation channel subfamily V member 6 isoform X1 [Perca fluviatilis]	TRPV6	ENSG00000165125	2	0.769552
PFLUV_G00086420	caspase-2 isoform X1 [Perca fluviatilis]	CASP2	ENSG00000106144	0	-0.200413
[truncated: 3,601 more rows]

## Sheet: Table S4
Table S4. List of gene ontology (GO) terms with significant enrichment among the differentially expressed genes in P. pluviatilis (N - is the total number of genes; B - is the total number of genes associated with a specific GO term; n - is the number of genes in the top of the input list; b - is the number of genes in the intersection; Enrichment=(b/n)/(B/N)).
Tissue	P-value	N	B	n	b	Fold enrichment	GO accession	Term type	Description
gill	4.29755e-26	12033	3857	3436	1370	1.24392	GO:0007165	GO:BP	signal transduction
gill	2.67191e-25	12033	1091	3436	479	1.53756	GO:0007155	GO:BP	cell adhesion
gill	9.97752e-25	12033	5741	3436	1917	1.16938	GO:0050896	GO:BP	response to stimulus
gill	2.88357e-23	12033	4920	3436	1672	1.19012	GO:0051716	GO:BP	cellular response to stimulus
gill	6.34931e-23	12033	4178	3436	1451	1.21624	GO:0023052	GO:BP	signaling
gill	1.072e-22	12033	4259	3436	1474	1.21202	GO:0007154	GO:BP	cell communication
gill	4.05489e-22	12033	1008	3436	440	1.52867	GO:0006955	GO:BP	immune response
gill	6.56701e-21	12033	1588	3436	633	1.39596	GO:0002376	GO:BP	immune system process
gill	7.27214e-20	12033	1990	3436	760	1.33746	GO:0007166	GO:BP	cell surface receptor signaling pathway
gill	9.72364e-20	12033	2911	3436	1050	1.26319	GO:0048583	GO:BP	regulation of response to stimulus
gill	1.75021e-19	12033	1608	3436	634	1.38078	GO:0048584	GO:BP	positive regulation of response to stimulus
gill	3.66864e-18	12033	1827	3436	700	1.34178	GO:0009605	GO:BP	response to external stimulus
gill	8.01087e-18	12033	7069	3436	2254	1.11665	GO:0050794	GO:BP	regulation of cellular process
gill	1.0851e-17	12033	7536	3436	2382	1.10693	GO:0050789	GO:BP	regulation of biological process
gill	5.12002e-17	12033	568	3436	267	1.6462	GO:0050776	GO:BP	regulation of immune response
gill	5.22043e-17	12033	210	3436	126	2.10122	GO:0002768	GO:BP	immune response-regulating cell surface receptor signaling pathway
gill	1.55189e-16	12033	4494	3436	1510	1.1767	GO:0048518	GO:BP	positive regulation of biological process
gill	1.55882e-16	12033	2068	3436	770	1.30395	GO:0035556	GO:BP	intracellular signal transduction
gill	2.18985e-16	12033	982	3436	412	1.46929	GO:0002682	GO:BP	regulation of immune system process
gill	2.53878e-16	12033	675	3436	304	1.57721	GO:0002684	GO:BP	positive regulation of immune system process
gill	3.08663e-16	12033	4834	3436	1608	1.16493	GO:0032501	GO:BP	multicellular organismal process
gill	3.86031e-16	12033	195	3436	118	2.11918	GO:0002429	GO:BP	immune response-activating cell surface receptor signaling pathway
gill	2.09221e-15	12033	4027	3436	1365	1.18706	GO:0048522	GO:BP	positive regulation of cellular process
gill	3.0673e-15	12033	7788	3436	2437	1.09585	GO:0065007	GO:BP	biological regulation
gill	6.44331e-15	12033	294	3436	157	1.87014	GO:0002764	GO:BP	immune response-regulating signaling pathway
gill	5.55698e-14	12033	279	3436	149	1.87026	GO:0002757	GO:BP	immune response-activating signaling pathway
gill	7.56695e-14	12033	643	3436	285	1.55222	GO:0098609	GO:BP	cell-cell adhesion
gill	8.33872e-14	12033	4181	3436	1401	1.17349	GO:0048856	GO:BP	anatomical structure development
gill	1.33975e-13	12033	139	3436	89	2.24231	GO:0050851	GO:BP	antigen receptor-mediated signaling pathway
gill	1.78791e-13	12033	666	3436	292	1.53543	GO:0045321	GO:BP	leukocyte activation
gill	2.47646e-13	12033	4520	3436	1498	1.16063	GO:0032502	GO:BP	developmental process
gill	3.28589e-13	12033	434	3436	207	1.67033	GO:0050778	GO:BP	positive regulation of immune response
gill	3.44914e-13	12033	777	3436	330	1.48735	GO:0001775	GO:BP	cell activation
gill	4.49509e-13	12033	2256	3436	812	1.26049	GO:0009966	GO:BP	regulation of signal transduction
gill	6.53028e-13	12033	584	3436	261	1.56512	GO:0030155	GO:BP	regulation of cell adhesion
gill	1.16281e-12	12033	3022	3436	1046	1.21215	GO:0030154	GO:BP	cell differentiation
gill	1.3371e-12	12033	1161	3436	458	1.38151	GO:0016477	GO:BP	cell migration
gill	1.93168e-12	12033	1160	3436	457	1.37968	GO:0009967	GO:BP	positive regulation of signal transduction
gill	2.16252e-12	12033	3047	3436	1052	1.20911	GO:0048869	GO:BP	cellular developmental process
gill	3.43834e-12	12033	1254	3436	487	1.36004	GO:0048870	GO:BP	cell motility
gill	1.02423e-11	12033	320	3436	160	1.75102	GO:0002253	GO:BP	activation of immune response
gill	3.39014e-11	12033	557	3436	246	1.54668	GO:0046649	GO:BP	lymphocyte activation
gill	5.40837e-11	12033	1350	3436	513	1.33077	GO:1902531	GO:BP	regulation of intracellular signal transduction
gill	5.47502e-11	12033	1028	3436	407	1.38651	GO:0040011	GO:BP	locomotion
gill	6.02599e-11	12033	1137	3436	443	1.36447	GO:0044093	GO:BP	positive regulation of molecular function
gill	1.00087e-10	12033	2547	3436	889	1.22234	GO:0010646	GO:BP	regulation of cell communication
gill	1.19455e-10	12033	2542	3436	887	1.22199	GO:0023051	GO:BP	regulation of signaling
gill	1.53394e-10	12033	457	3436	208	1.59393	GO:0006935	GO:BP	chemotaxis
gill	1.79609e-10	12033	3438	3436	1158	1.17957	GO:0007275	GO:BP	multicellular organism development
gill	2.03356e-10	12033	458	3436	208	1.59044	GO:0042330	GO:BP	taxis
gill	2.56712e-10	12033	361	3436	172	1.66856	GO:0045785	GO:BP	positive regulation of cell adhesion
gill	4.10512e-10	12033	1292	3436	490	1.32817	GO:0010647	GO:BP	positive regulation of cell communication
gill	5.62719e-10	12033	1294	3436	490	1.32612	GO:0023056	GO:BP	positive regulation of signaling
gill	6.07851e-10	12033	2033	3436	725	1.24888	GO:0048468	GO:BP	cell development
gill	6.31343e-10	12033	2123	3436	753	1.24213	GO:0051239	GO:BP	regulation of multicellular organismal process
gill	9.00234e-10	12033	392	3436	182	1.62595	GO:0002252	GO:BP	immune effector process
gill	1.80919e-09	12033	143	3436	84	2.05714	GO:0002181	GO:BP	cytoplasmic translation
gill	2.02535e-09	12033	750	3436	307	1.4335	GO:1902533	GO:BP	positive regulation of intracellular signal transduction
gill	3.38765e-09	12033	2962	3436	1006	1.18942	GO:0048731	GO:BP	system development
gill	3.3972e-09	12033	460	3436	205	1.56069	GO:0050865	GO:BP	regulation of cell activation
gill	3.43311e-09	12033	1315	3436	493	1.31293	GO:0022008	GO:BP	neurogenesis
gill	1.10898e-08	12033	2605	3436	894	1.20185	GO:0042221	GO:BP	response to chemical
gill	1.24588e-08	12033	1157	3436	439	1.32878	GO:0051240	GO:BP	positive regulation of multicellular organismal process
gill	1.29275e-08	12033	721	3436	294	1.42802	GO:0032101	GO:BP	regulation of response to external stimulus
gill	1.31024e-08	12033	783	3436	315	1.40887	GO:0000902	GO:BP	cell morphogenesis
gill	1.82842e-08	12033	375	3436	172	1.60627	GO:0042110	GO:BP	T cell activation
gill	2.13995e-08	12033	578	3436	244	1.47837	GO:0034330	GO:BP	cell junction organization
gill	3.67196e-08	12033	1011	3436	389	1.34747	GO:0044419	GO:BP	biological process involved in interspecies interaction between organisms
gill	4.56877e-08	12033	1442	3436	528	1.2823	GO:0071310	GO:BP	cellular response to organic substance
gill	5.8819e-08	12033	204	3436	106	1.81969	GO:0097485	GO:BP	neuron projection guidance
gill	5.8819e-08	12033	204	3436	106	1.81969	GO:0007411	GO:BP	axon guidance
gill	5.96119e-08	12033	1968	3436	693	1.23319	GO:0051128	GO:BP	regulation of cellular component organization
gill	6.2424e-08	12033	676	3436	276	1.42983	GO:0030029	GO:BP	actin filament-based process
gill	7.32384e-08	12033	819	3436	324	1.38542	GO:0051241	GO:BP	negative regulation of multicellular organismal process
gill	1.02662e-07	12033	1902	3436	671	1.23547	GO:0007399	GO:BP	nervous system development
gill	1.16731e-07	12033	335	3436	155	1.62035	GO:0022407	GO:BP	regulation of cell-cell adhesion
gill	1.2273e-07	12033	2087	3436	728	1.2216	GO:0009653	GO:BP	anatomical structure morphogenesis
gill	1.25947e-07	12033	418	3436	185	1.54994	GO:0002694	GO:BP	regulation of leukocyte activation
gill	1.30192e-07	12033	311	3436	146	1.64404	GO:0019221	GO:BP	cytokine-mediated signaling pathway
gill	1.45634e-07	12033	610	3436	252	1.44674	GO:0030036	GO:BP	actin cytoskeleton organization
gill	2.15748e-07	12033	1022	3436	389	1.33297	GO:0006952	GO:BP	defense response
gill	2.76859e-07	12033	722	3436	289	1.40178	GO:0022603	GO:BP	regulation of anatomical structure morphogenesis
gill	2.95873e-07	12033	869	3436	338	1.36213	GO:0051707	GO:BP	response to other organism
gill	3.01886e-07	12033	788	3436	311	1.38215	GO:0031175	GO:BP	neuron projection development
gill	3.3965e-07	12033	1182	3436	440	1.30363	GO:0007010	GO:BP	cytoskeleton organization
gill	3.5061e-07	12033	870	3436	338	1.36056	GO:0043207	GO:BP	response to external biotic stimulus
gill	4.41091e-07	12033	280	3436	133	1.66347	GO:0002250	GO:BP	adaptive immune response
gill	5.04462e-07	12033	225	3436	112	1.74324	GO:0022409	GO:BP	positive regulation of cell-cell adhesion
gill	6.11202e-07	12033	100	3436	61	2.13624	GO:0050852	GO:BP	T cell receptor signaling pathway
gill	7.46962e-07	12033	1887	3436	661	1.22673	GO:0050793	GO:BP	regulation of developmental process
gill	8.52732e-07	12033	833	3436	324	1.36214	GO:0043085	GO:BP	positive regulation of catalytic activity
gill	9.30854e-07	12033	891	3436	343	1.34815	GO:0048666	GO:BP	neuron development
gill	1.0762e-06	12033	901	3436	346	1.34484	GO:0009607	GO:BP	response to biotic stimulus
gill	1.45408e-06	12033	806	3436	314	1.36432	GO:0040012	GO:BP	regulation of locomotion
gill	1.55463e-06	12033	1143	3436	424	1.29909	GO:0048699	GO:BP	generation of neurons
gill	1.63892e-06	12033	451	3436	193	1.49865	GO:0002521	GO:BP	leukocyte differentiation
gill	1.81636e-06	12033	353	3436	158	1.56748	GO:0051249	GO:BP	regulation of lymphocyte activation
gill	2.02673e-06	12033	1452	3436	522	1.259	GO:0008283	GO:BP	cell population proliferation
gill	2.43777e-06	12033	1875	3436	654	1.22151	GO:0065009	GO:BP	regulation of molecular function
gill	2.69219e-06	12033	456	3436	194	1.4899	GO:0040017	GO:BP	positive regulation of locomotion
gill	2.95363e-06	12033	744	3436	292	1.37446	GO:0030334	GO:BP	regulation of cell migration
gill	3.71587e-06	12033	641	3436	257	1.40409	GO:0098542	GO:BP	defense response to other organism
gill	4.00562e-06	12033	1184	3436	435	1.28664	GO:0006468	GO:BP	protein phosphorylation
gill	5.08824e-06	12033	569	3436	232	1.4279	GO:0042327	GO:BP	positive regulation of phosphorylation
gill	6.42735e-06	12033	1225	3436	447	1.27789	GO:0042127	GO:BP	regulation of cell population proliferation
gill	7.65586e-06	12033	574	3436	233	1.42156	GO:0071345	GO:BP	cellular response to cytokine stimulus
gill	7.77637e-06	12033	1905	3436	660	1.2133	GO:0070887	GO:BP	cellular response to chemical stimulus
gill	8.03656e-06	12033	4858	3436	1541	1.11088	GO:0016043	GO:BP	cellular component organization
gill	8.38794e-06	12033	268	3436	125	1.63341	GO:0002696	GO:BP	positive regulation of leukocyte activation
gill	9.9544e-06	12033	1998	3436	688	1.20591	GO:0010033	GO:BP	response to organic substance
gill	1.1966e-05	12033	200	3436	99	1.73351	GO:0032943	GO:BP	mononuclear cell proliferation
gill	1.19946e-05	12033	509	3436	210	1.44485	GO:0045087	GO:BP	innate immune response
gill	1.20771e-05	12033	434	3436	184	1.48473	GO:0030335	GO:BP	positive regulation of cell migration
gill	1.22742e-05	12033	237	3436	113	1.66975	GO:0002697	GO:BP	regulation of immune effector process
gill	1.2875e-05	12033	195	3436	97	1.74204	GO:0046651	GO:BP	lymphocyte proliferation
gill	1.61379e-05	12033	646	3436	256	1.3878	GO:0097435	GO:BP	supramolecular fiber organization
gill	1.77563e-05	12033	165	3436	85	1.80408	GO:0008154	GO:BP	actin polymerization or depolymerization
gill	1.80311e-05	12033	1086	3436	400	1.28988	GO:0030182	GO:BP	neuron differentiation
gill	2.04285e-05	12033	271	3436	125	1.61533	GO:0007159	GO:BP	leukocyte cell-cell adhesion
gill	2.10861e-05	12033	541	3436	220	1.42412	GO:0048858	GO:BP	cell projection morphogenesis
gill	2.12127e-05	12033	168	3436	86	1.79271	GO:0002274	GO:BP	myeloid leukocyte activation
gill	2.18186e-05	12033	780	3436	300	1.34694	GO:2000145	GO:BP	regulation of cell motility
gill	2.37963e-05	12033	2739	3436	911	1.16479	GO:0006950	GO:BP	response to stress
gill	2.39875e-05	12033	310	3436	139	1.57027	GO:0032535	GO:BP	regulation of cellular component size
gill	2.50057e-05	12033	536	3436	218	1.42434	GO:0120039	GO:BP	plasma membrane bounded cell projection morphogenesis
gill	2.71505e-05	12033	513	3436	210	1.43358	GO:0001934	GO:BP	positive regulation of protein phosphorylation
gill	2.79421e-05	12033	294	3436	133	1.58425	GO:0018212	GO:BP	peptidyl-tyrosine modification
gill	2.84252e-05	12033	522	3436	213	1.42899	GO:0048812	GO:BP	neuron projection morphogenesis
gill	2.87735e-05	12033	221	3436	106	1.67971	GO:0070661	GO:BP	leukocyte proliferation
gill	3.42966e-05	12033	485	3436	200	1.44414	GO:0001817	GO:BP	regulation of cytokine production
gill	3.49451e-05	12033	488	3436	201	1.44244	GO:0001816	GO:BP	cytokine production
gill	3.69405e-05	12033	1349	3436	482	1.25128	GO:0050790	GO:BP	regulation of catalytic activity
gill	3.85458e-05	12033	445	3436	186	1.46377	GO:2000147	GO:BP	positive regulation of cell motility
gill	4.5214e-05	12033	293	3436	132	1.57771	GO:0018108	GO:BP	peptidyl-tyrosine phosphorylation
gill	5.31486e-05	12033	239	3436	112	1.64112	GO:0051251	GO:BP	positive regulation of lymphocyte activation
gill	5.48852e-05	12033	375	3436	161	1.50354	GO:0007015	GO:BP	actin filament organization
gill	6.21209e-05	12033	158	3436	81	1.79535	GO:0050670	GO:BP	regulation of lymphocyte proliferation
gill	6.21787e-05	12033	54	3436	37	2.39954	GO:0050853	GO:BP	B cell receptor signaling pathway
gill	7.3156e-05	12033	580	3436	231	1.39478	GO:0000165	GO:BP	MAPK cascade
gill	7.38168e-05	12033	161	3436	82	1.78365	GO:0032944	GO:BP	regulation of mononuclear cell proliferation
gill	7.67661e-05	12033	405	3436	171	1.47864	GO:0090066	GO:BP	regulation of anatomical structure size
gill	7.7358e-05	12033	174	3436	87	1.75102	GO:0070663	GO:BP	regulation of leukocyte proliferation
gill	7.82991e-05	12033	640	3436	251	1.37346	GO:0034097	GO:BP	response to cytokine
gill	7.87087e-05	12033	782	3436	298	1.33454	GO:0007167	GO:BP	enzyme-linked receptor protein signaling pathway
gill	8.15747e-05	12033	354	3436	153	1.51359	GO:0050808	GO:BP	synapse organization
gill	8.39203e-05	12033	560	3436	224	1.40081	GO:0032990	GO:BP	cell part morphogenesis
gill	8.78607e-05	12033	190	3436	93	1.71416	GO:1903039	GO:BP	positive regulation of leukocyte cell-cell adhesion
gill	0.000104172	12033	720	3436	277	1.34731	GO:0030097	GO:BP	hemopoiesis
gill	0.000105217	12033	514	3436	208	1.41717	GO:0006954	GO:BP	inflammatory response
gill	0.000112765	12033	3863	3436	1240	1.12413	GO:0048519	GO:BP	negative regulation of biological process
gill	0.00011348	12033	302	3436	134	1.55388	GO:0031589	GO:BP	cell-substrate adhesion
gill	0.000116582	12033	1100	3436	400	1.27347	GO:0051247	GO:BP	positive regulation of protein metabolic process
gill	0.000118989	12033	280	3436	126	1.57592	GO:0050867	GO:BP	positive regulation of cell activation
gill	0.000130305	12033	1293	3436	461	1.2486	GO:0009719	GO:BP	response to endogenous stimulus
gill	0.000130828	12033	625	3436	245	1.3728	GO:0045937	GO:BP	positive regulation of phosphate metabolic process
gill	0.000130828	12033	625	3436	245	1.3728	GO:0010562	GO:BP	positive regulation of phosphorus metabolic process
gill	0.000133848	12033	1189	3436	428	1.26062	GO:0120036	GO:BP	plasma membrane bounded cell projection organization
gill	0.000154546	12033	472	3436	193	1.43198	GO:0048667	GO:BP	cell morphogenesis involved in neuron differentiation
gill	0.00015916	12033	525	3436	211	1.40749	GO:0007169	GO:BP	transmembrane receptor protein tyrosine kinase signaling pathway
gill	0.000164442	12033	2147	3436	725	1.18257	GO:0065008	GO:BP	regulation of biological quality
gill	0.000171986	12033	82	3436	49	2.09268	GO:0001906	GO:BP	cell killing
gill	0.000172972	12033	496	3436	201	1.41917	GO:0043408	GO:BP	regulation of MAPK cascade
gill	0.000181726	12033	1439	3436	506	1.23143	GO:0012501	GO:BP	programmed cell death
gill	0.00018462	12033	1220	3436	437	1.25442	GO:0030030	GO:BP	cell projection organization
gill	0.000202006	12033	355	3436	152	1.49946	GO:1903131	GO:BP	mononuclear cell differentiation
gill	0.000205161	12033	249	3436	114	1.60334	GO:1903037	GO:BP	regulation of leukocyte cell-cell adhesion
gill	0.000209934	12033	1114	3436	403	1.26689	GO:0071495	GO:BP	cellular response to endogenous stimulus
gill	0.000216138	12033	241	3436	111	1.61297	GO:0002443	GO:BP	leukocyte mediated immunity
gill	0.000238055	12033	255	3436	116	1.59308	GO:0050863	GO:BP	regulation of T cell activation
gill	0.000247992	12033	683	3436	263	1.34852	GO:0008284	GO:BP	positive regulation of cell population proliferation
gill	0.000310124	12033	320	3436	139	1.5212	GO:1902903	GO:BP	regulation of supramolecular fiber organization
gill	0.000319161	12033	377	3436	159	1.47699	GO:0032103	GO:BP	positive regulation of response to external stimulus
gill	0.000334353	12033	435	3436	179	1.44107	GO:0007264	GO:BP	small GTPase mediated signal transduction
gill	0.000336336	12033	1403	3436	493	1.23058	GO:0006915	GO:BP	apoptotic process
gill	0.000342962	12033	5034	3436	1577	1.09708	GO:0071840	GO:BP	cellular component organization or biogenesis
gill	0.000371212	12033	725	3436	276	1.33319	GO:0031401	GO:BP	positive regulation of protein modification process
gill	0.0003785	12033	318	3436	138	1.51975	GO:0030098	GO:BP	lymphocyte differentiation
gill	0.000405142	12033	533	3436	212	1.39293	GO:0000904	GO:BP	cell morphogenesis involved in differentiation
gill	0.000436782	12033	1383	3436	486	1.23065	GO:0016310	GO:BP	phosphorylation
gill	0.000451163	12033	130	3436	68	1.83183	GO:0008064	GO:BP	regulation of actin polymerization or depolymerization
gill	0.00049092	12033	174	3436	85	1.71077	GO:0002449	GO:BP	lymphocyte mediated immunity
gill	0.000599665	12033	377	3436	158	1.4677	GO:0009617	GO:BP	response to bacterium
gill	0.000628187	12033	759	3436	286	1.31961	GO:0000278	GO:BP	mitotic cell cycle
gill	0.000680571	12033	1070	3436	386	1.26335	GO:0080134	GO:BP	regulation of response to stress
gill	0.000709842	12033	149	3436	75	1.76277	GO:0002703	GO:BP	regulation of leukocyte mediated immunity
gill	0.000725526	12033	375	3436	157	1.46619	GO:0007409	GO:BP	axonogenesis
gill	0.00075057	12033	899	3436	331	1.2894	GO:0051130	GO:BP	positive regulation of cellular component organization
gill	0.000781029	12033	64	3436	40	2.18877	GO:0001909	GO:BP	leukocyte mediated cytotoxicity
gill	0.000884475	12033	481	3436	193	1.40518	GO:0031347	GO:BP	regulation of defense response
gill	0.000918264	12033	3481	3436	1119	1.12576	GO:0048523	GO:BP	negative regulation of cellular process
gill	0.000986977	12033	1155	3436	412	1.24921	GO:0031399	GO:BP	regulation of protein modification process
gill	0.00101216	12033	132	3436	68	1.80408	GO:0030832	GO:BP	regulation of actin filament length
gill	0.00104671	12033	429	3436	175	1.42857	GO:0051345	GO:BP	positive regulation of hydrolase activity
gill	0.00116527	12033	453	3436	183	1.41473	GO:0051493	GO:BP	regulation of cytoskeleton organization
gill	0.00117923	12033	415	3436	170	1.43457	GO:0061564	GO:BP	axon development
gill	0.00119525	12033	174	3436	84	1.69064	GO:0050870	GO:BP	positive regulation of T cell activation
gill	0.00120636	12033	100	3436	55	1.92612	GO:0008037	GO:BP	cell recognition
gill	0.00141117	12033	988	3436	358	1.26896	GO:0033043	GO:BP	regulation of organelle organization
gill	0.00168011	12033	141	3436	71	1.76344	GO:0030041	GO:BP	actin filament polymerization
gill	0.00184482	12033	1895	3436	640	1.18275	GO:0051246	GO:BP	regulation of protein metabolic process
gill	0.0019759	12033	536	3436	210	1.37207	GO:0051301	GO:BP	cell division
gill	0.00211686	12033	1565	3436	538	1.2039	GO:0008219	GO:BP	cell death
gill	0.00212119	12033	645	3436	246	1.33566	GO:0032989	GO:BP	cellular component morphogenesis
gill	0.00220659	12033	360	3436	150	1.45918	GO:0001667	GO:BP	ameboidal-type cell migration
gill	0.00228803	12033	184	3436	87	1.65585	GO:0006909	GO:BP	phagocytosis
gill	0.00233516	12033	802	3436	297	1.29689	GO:0001932	GO:BP	regulation of protein phosphorylation
gill	0.00247254	12033	275	3436	120	1.52816	GO:0051056	GO:BP	regulation of small GTPase mediated signal transduction
gill	0.00271041	12033	66	3436	40	2.12245	GO:1905818	GO:BP	regulation of chromosome separation
gill	0.00328858	12033	530	3436	207	1.36778	GO:0120035	GO:BP	regulation of plasma membrane bounded cell projection organization
gill	0.00346473	12033	1074	3436	383	1.24886	GO:2000026	GO:BP	regulation of multicellular organismal development
gill	0.00352037	12033	917	3436	333	1.27173	GO:0048646	GO:BP	anatomical structure formation involved in morphogenesis
gill	0.0039765	12033	235	3436	105	1.56474	GO:1902105	GO:BP	regulation of leukocyte differentiation
gill	0.00399282	12033	893	3436	325	1.27454	GO:0042325	GO:BP	regulation of phosphorylation
gill	0.00436385	12033	343	3436	143	1.46003	GO:0034329	GO:BP	cell junction assembly
gill	0.00459768	12033	541	3436	210	1.35939	GO:0031344	GO:BP	regulation of cell projection organization
gill	0.00470412	12033	272	3436	118	1.51927	GO:0031349	GO:BP	positive regulation of defense response
gill	0.00563101	12033	228	3436	102	1.5667	GO:0110053	GO:BP	regulation of actin filament organization
gill	0.00625801	12033	403	3436	163	1.41646	GO:0051347	GO:BP	positive regulation of transferase activity
gill	0.0062712	12033	564	3436	217	1.34742	GO:0006897	GO:BP	endocytosis
gill	0.00634767	12033	640	3436	242	1.32421	GO:0060284	GO:BP	regulation of cell development
gill	0.00648894	12033	925	3436	334	1.26452	GO:1901701	GO:BP	cellular response to oxygen-containing compound
gill	0.00651211	12033	1197	3436	420	1.22879	GO:0042592	GO:BP	homeostatic process
gill	0.00686483	12033	302	3436	128	1.48431	GO:0032956	GO:BP	regulation of actin cytoskeleton organization
gill	0.00697818	12033	114	3436	59	1.81246	GO:0030833	GO:BP	regulation of actin filament polymerization
gill	0.00766198	12033	140	3436	69	1.726	GO:0042098	GO:BP	T cell proliferation
gill	0.00781777	12033	1285	3436	447	1.21822	GO:1901700	GO:BP	response to oxygen-containing compound
gill	0.00796797	12033	317	3436	133	1.46931	GO:0002683	GO:BP	negative regulation of immune system process
gill	0.00838126	12033	191	3436	88	1.6135	GO:0002460	GO:BP	adaptive immune response based on somatic recombination of immune receptors built from immunoglobulin superfamily domains
gill	0.00948661	12033	4117	3436	1296	1.10241	GO:0060255	GO:BP	regulation of macromolecule metabolic process
gill	0.0100771	12033	347	3436	143	1.4432	GO:0043410	GO:BP	positive regulation of MAPK cascade
gill	0.0103279	12033	2573	3436	839	1.14194	GO:0010604	GO:BP	positive regulation of macromolecule metabolic process
gill	0.0103338	12033	189	3436	87	1.61205	GO:0050730	GO:BP	regulation of peptidyl-tyrosine phosphorylation
gill	0.0105673	12033	90	3436	49	1.90666	GO:0034341	GO:BP	response to type II interferon
gill	0.0107181	12033	304	3436	128	1.47454	GO:0001819	GO:BP	positive regulation of cytokine production
gill	0.0109878	12033	128	3436	64	1.75102	GO:0050731	GO:BP	positive regulation of peptidyl-tyrosine phosphorylation
gill	0.0111073	12033	48	3436	31	2.26173	GO:0038093	GO:BP	Fc receptor signaling pathway
gill	0.0114027	12033	690	3436	257	1.30438	GO:0051093	GO:BP	negative regulation of developmental process
gill	0.0115272	12033	687	3436	256	1.30498	GO:0051336	GO:BP	regulation of hydrolase activity
gill	0.0118664	12033	565	3436	216	1.33883	GO:0048871	GO:BP	multicellular organismal-level homeostasis
gill	0.0132103	12033	404	3436	162	1.40428	GO:0043068	GO:BP	positive regulation of programmed cell death
gill	0.0135717	12033	1105	3436	389	1.23284	GO:0043067	GO:BP	regulation of programmed cell death
gill	0.0140294	12033	337	3436	139	1.44446	GO:0032970	GO:BP	regulation of actin filament-based process
gill	0.0154899	12033	643	3436	241	1.31258	GO:1903047	GO:BP	mitotic cell cycle process
gill	0.0157806	12033	129	3436	64	1.73744	GO:0008360	GO:BP	regulation of cell shape
gill	0.0158091	12033	246	3436	107	1.52324	GO:0045088	GO:BP	regulation of innate immune response
gill	0.0161387	12033	303	3436	127	1.46785	GO:1903706	GO:BP	regulation of hemopoiesis
gill	0.0170096	12033	309	3436	129	1.46202	GO:0002831	GO:BP	regulation of response to biotic stimulus
gill	0.0180034	12033	255	3436	110	1.51068	GO:0010631	GO:BP	epithelial cell migration
gill	0.018247	12033	1406	3436	482	1.20056	GO:0007049	GO:BP	cell cycle
gill	0.0189022	12033	1223	3436	425	1.21698	GO:0048585	GO:BP	negative regulation of response to stimulus
gill	0.019578	12033	127	3436	63	1.73723	GO:0002819	GO:BP	regulation of adaptive immune response
gill	0.0203971	12033	104	3436	54	1.81837	GO:0002706	GO:BP	regulation of lymphocyte mediated immunity
gill	0.0207543	12033	496	3436	192	1.35563	GO:0048514	GO:BP	blood vessel morphogenesis
gill	0.0208514	12033	208	3436	93	1.56581	GO:0042113	GO:BP	B cell activation
gill	0.0210012	12033	267	3436	114	1.49525	GO:0050900	GO:BP	leukocyte migration
gill	0.0210476	12033	36	3436	25	2.43197	GO:0048846	GO:BP	axon extension involved in axon guidance
gill	0.0210476	12033	36	3436	25	2.43197	GO:0048002	GO:BP	antigen processing and presentation of peptide antigen
gill	0.0210476	12033	36	3436	25	2.43197	GO:1902284	GO:BP	neuron projection extension involved in neuron projection guidance
gill	0.0217251	12033	65	3436	38	2.04734	GO:0032609	GO:BP	type II interferon production
gill	0.0217251	12033	65	3436	38	2.04734	GO:0032649	GO:BP	regulation of type II interferon production
gill	0.0222425	12033	395	3436	158	1.40081	GO:0043065	GO:BP	positive regulation of apoptotic process
gill	0.0223324	12033	34	3436	24	2.47203	GO:0010591	GO:BP	regulation of lamellipodium assembly
gill	0.0228131	12033	256	3436	110	1.50478	GO:0090132	GO:BP	epithelium migration
gill	0.0228276	12033	1180	3436	411	1.21978	GO:0045595	GO:BP	regulation of cell differentiation
gill	0.023777	12033	425	3436	168	1.38433	GO:0001525	GO:BP	angiogenesis
gill	0.0251043	12033	70	3436	40	2.00116	GO:0051304	GO:BP	chromosome separation
gill	0.0252628	12033	87	3436	47	1.89191	GO:1905477	GO:BP	positive regulation of protein localization to membrane
gill	0.0255089	12033	265	3436	113	1.49332	GO:0043062	GO:BP	extracellular structure organization
gill	0.0255089	12033	265	3436	113	1.49332	GO:0030198	GO:BP	extracellular matrix organization
gill	0.0257578	12033	567	3436	215	1.32793	GO:0001568	GO:BP	blood vessel development
gill	0.0292926	12033	45	3436	29	2.25687	GO:0032729	GO:BP	positive regulation of type II interferon production
gill	0.0318484	12033	193	3436	87	1.57864	GO:0010632	GO:BP	regulation of epithelial cell migration
gill	0.0330398	12033	791	3436	287	1.27065	GO:0044087	GO:BP	regulation of cellular component biogenesis
gill	0.0343912	12033	454	3436	177	1.36533	GO:0010942	GO:BP	positive regulation of cell death
gill	0.0352963	12033	327	3436	134	1.43509	GO:0000280	GO:BP	nuclear division
gill	0.0365821	12033	188	3436	85	1.58337	GO:0007160	GO:BP	cell-matrix adhesion
gill	0.0372545	12033	227	3436	99	1.52732	GO:0002237	GO:BP	response to molecule of bacterial origin
gill	0.0374227	12033	1003	3436	354	1.23601	GO:0051174	GO:BP	regulation of phosphorus metabolic process
gill	0.038071	12033	591	3436	222	1.31549	GO:0001944	GO:BP	vasculature development
gill	0.0395392	12033	161	3436	75	1.63138	GO:0000070	GO:BP	mitotic sister chromatid segregation
gill	0.0400991	12033	116	3436	58	1.75102	GO:0042129	GO:BP	regulation of T cell proliferation
gill	0.0401559	12033	267	3436	113	1.48214	GO:0045229	GO:BP	external encapsulating structure organization
gill	0.0420481	12033	50	3436	31	2.17126	GO:0031341	GO:BP	regulation of cell killing
gill	0.0445487	12033	1225	3436	423	1.20927	GO:0010941	GO:BP	regulation of cell death
gill	0.0447227	12033	132	3436	64	1.69796	GO:0010952	GO:BP	positive regulation of peptidase activity
gill	0.0475968	12033	1002	3436	353	1.23375	GO:0019220	GO:BP	regulation of phosphate metabolic process
gill	0.0497348	12033	231	3436	100	1.51603	GO:0140014	GO:BP	mitotic nuclear division
gill	0.0497641	12033	114	3436	57	1.75102	GO:0051783	GO:BP	regulation of nuclear division
gill	9.82778e-37	12033	3765	3436	1388	1.29106	GO:0071944	GO:CC	cell periphery
gill	1.59249e-29	12033	3426	3436	1254	1.28183	GO:0005886	GO:CC	plasma membrane
gill	2.26114e-19	12033	2519	3436	926	1.28737	GO:0005576	GO:CC	extracellular region
gill	3.71083e-19	12033	2817	3436	1018	1.26556	GO:0031982	GO:CC	vesicle
gill	5.98529e-18	12033	759	3436	339	1.56415	GO:0070161	GO:CC	anchoring junction
gill	6.45506e-18	12033	2073	3436	778	1.31432	GO:0005615	GO:CC	extracellular space
gill	6.08925e-16	12033	557	3436	260	1.6347	GO:0009986	GO:CC	cell surface
gill	1.05109e-15	12033	1709	3436	651	1.33401	GO:0030054	GO:CC	cell junction
gill	2.13666e-14	12033	1493	3436	575	1.34874	GO:0070062	GO:CC	extracellular exosome
gill	3.40508e-14	12033	1508	3436	579	1.34462	GO:1903561	GO:CC	extracellular vesicle
gill	4.03231e-14	12033	1509	3436	579	1.34372	GO:0043230	GO:CC	extracellular organelle
gill	4.03231e-14	12033	1509	3436	579	1.34372	GO:0065010	GO:CC	extracellular membrane-bounded organelle
gill	1.68864e-13	12033	85	3436	63	2.59563	GO:0022626	GO:CC	cytosolic ribosome
gill	5.57171e-12	12033	225	3436	123	1.91445	GO:0009897	GO:CC	external side of plasma membrane
gill	1.09375e-11	12033	394	3436	188	1.67102	GO:0098552	GO:CC	side of membrane
gill	1.05009e-10	12033	385	3436	182	1.65551	GO:0005925	GO:CC	focal adhesion
gill	1.39945e-10	12033	394	3436	185	1.64436	GO:0030055	GO:CC	cell-substrate junction
gill	2.97352e-09	12033	1835	3436	659	1.25768	GO:0097708	GO:CC	intracellular vesicle
gill	4.57699e-09	12033	1832	3436	657	1.25592	GO:0031410	GO:CC	cytoplasmic vesicle
gill	3.20467e-07	12033	279	3436	133	1.66943	GO:0043235	GO:CC	receptor complex
gill	8.08783e-07	12033	4267	3436	1377	1.13014	GO:0005829	GO:CC	cytosol
gill	8.2769e-07	12033	6246	3436	1948	1.09221	GO:0016020	GO:CC	membrane
gill	4.67078e-06	12033	242	3436	116	1.67866	GO:0045121	GO:CC	membrane raft
gill	6.4573e-06	12033	243	3436	116	1.67175	GO:0098857	GO:CC	membrane microdomain
gill	8.04213e-06	12033	38	3436	30	2.76477	GO:0022627	GO:CC	cytosolic small ribosomal subunit
gill	1.11919e-05	12033	408	3436	175	1.5021	GO:0031012	GO:CC	extracellular matrix
gill	1.41385e-05	12033	409	3436	175	1.49843	GO:0030312	GO:CC	external encapsulating structure
gill	1.80259e-05	12033	376	3436	163	1.51817	GO:0098797	GO:CC	plasma membrane protein complex
gill	2.77096e-05	12033	718	3436	279	1.36082	GO:0099503	GO:CC	secretory vesicle
gill	2.96881e-05	12033	45	3436	33	2.56816	GO:0022625	GO:CC	cytosolic large ribosomal subunit
gill	4.2938e-05	12033	411	3436	174	1.48261	GO:0005911	GO:CC	cell-cell junction
gill	8.37458e-05	12033	4244	3436	1353	1.11646	GO:0032991	GO:CC	protein-containing complex
gill	8.55956e-05	12033	1082	3436	395	1.27847	GO:0045202	GO:CC	synapse
gill	9.79956e-05	12033	1661	3436	577	1.21654	GO:0042995	GO:CC	cell projection
gill	0.000114793	12033	316	3436	139	1.54045	GO:0062023	GO:CC	collagen-containing extracellular matrix
gill	0.000757704	12033	1571	3436	543	1.21044	GO:0120025	GO:CC	plasma membrane bounded cell projection
gill	0.000851073	12033	591	3436	230	1.36289	GO:0030141	GO:CC	secretory granule
gill	0.00110716	12033	905	3436	332	1.28473	GO:0098590	GO:CC	plasma membrane region
gill	0.00220022	12033	979	3436	354	1.26631	GO:0043005	GO:CC	neuron projection
gill	0.0106977	12033	11542	3436	3344	1.01463	GO:0110165	GO:CC	cellular anatomical entity
gill	0.0122602	12033	1733	3436	584	1.18014	GO:0005856	GO:CC	cytoskeleton
gill	0.0393928	12033	93	3436	49	1.84516	GO:0005604	GO:CC	basement membrane
gill	4.0389e-13	12033	923	3436	380	1.44179	GO:0005102	GO:MF	signaling receptor binding
gill	3.74009e-11	12033	628	3436	271	1.51123	GO:0038023	GO:MF	signaling receptor activity
gill	3.74009e-11	12033	628	3436	271	1.51123	GO:0060089	GO:MF	molecular transducer activity
gill	3.40751e-10	12033	482	3436	216	1.56938	GO:0004888	GO:MF	transmembrane signaling receptor activity
gill	2.06688e-08	12033	1666	3436	601	1.26334	GO:0019899	GO:MF	enzyme binding
gill	5.7742e-08	12033	1029	3436	394	1.34092	GO:0044877	GO:MF	protein-containing complex binding
gill	6.06923e-08	12033	460	3436	201	1.53024	GO:0050839	GO:MF	cell adhesion molecule binding
gill	4.47527e-06	12033	513	3436	213	1.45406	GO:0005198	GO:MF	structural molecule activity
gill	0.000215889	12033	890	3436	331	1.30244	GO:0140677	GO:MF	molecular function activator activity
gill	0.00029155	12033	549	3436	218	1.39061	GO:0019901	GO:MF	protein kinase binding
gill	0.000454011	12033	10095	3436	2984	1.03517	GO:0005515	GO:MF	protein binding
gill	0.000602869	12033	616	3436	239	1.35874	GO:0019900	GO:MF	kinase binding
gill	0.00133081	12033	1358	3436	475	1.22494	GO:0098772	GO:MF	molecular function regulator activity
gill	0.00523884	12033	184	3436	86	1.63682	GO:0051015	GO:MF	actin filament binding
gill	0.0143676	12033	291	3436	123	1.48024	GO:0045296	GO:MF	cadherin binding
gill	0.0150376	12033	816	3436	297	1.27464	GO:0008092	GO:MF	cytoskeletal protein binding
gill	0.0347529	12033	958	3436	340	1.24289	GO:0030234	GO:MF	enzyme regulator activity
spleen	3.12646e-18	11307	1510	748	197	1.97213	GO:0002376	GO:BP	immune system process
spleen	4.79583e-14	11307	966	748	137	2.14382	GO:0006955	GO:BP	immune response
spleen	1.87785e-11	11307	948	748	129	2.05697	GO:0002682	GO:BP	regulation of immune system process
spleen	4.07193e-09	11307	276	748	55	3.01231	GO:0002250	GO:BP	adaptive immune response
spleen	5.66563e-09	11307	655	748	95	2.19244	GO:0002684	GO:BP	positive regulation of immune system process
spleen	3.05013e-08	11307	551	748	83	2.27705	GO:0050776	GO:BP	regulation of immune response
spleen	1.60485e-06	11307	491	748	73	2.24744	GO:0045087	GO:BP	innate immune response
spleen	2.25885e-06	11307	618	748	85	2.0791	GO:0098542	GO:BP	defense response to other organism
spleen	3.66279e-06	11307	830	748	104	1.89409	GO:0043207	GO:BP	response to external biotic stimulus
spleen	3.66279e-06	11307	830	748	104	1.89409	GO:0051707	GO:BP	response to other organism
spleen	1.15005e-05	11307	363	748	58	2.41528	GO:0042110	GO:BP	T cell activation
spleen	1.26598e-05	11307	973	748	115	1.78661	GO:0006952	GO:BP	defense response
spleen	1.36425e-05	11307	423	748	64	2.2871	GO:0050778	GO:BP	positive regulation of immune response
spleen	2.75341e-05	11307	638	748	84	1.99024	GO:0045321	GO:BP	leukocyte activation
spleen	2.89802e-05	11307	860	748	104	1.82802	GO:0009607	GO:BP	response to biotic stimulus
spleen	5.39946e-05	11307	540	748	74	2.07149	GO:0046649	GO:BP	lymphocyte activation
spleen	0.000102467	11307	18	748	11	9.23775	GO:0002474	GO:BP	antigen processing and presentation of peptide antigen via MHC class I
spleen	0.000114966	11307	317	748	51	2.43196	GO:0002253	GO:BP	activation of immune response
spleen	0.000240101	11307	963	748	110	1.72668	GO:0044419	GO:BP	biological process involved in interspecies interaction between organisms
spleen	0.000472348	11307	5386	748	431	1.20964	GO:0050896	GO:BP	response to stimulus
spleen	0.000512627	11307	745	748	90	1.82613	GO:0001775	GO:BP	cell activation
spleen	0.00101456	11307	233	748	40	2.59507	GO:0051251	GO:BP	positive regulation of lymphocyte activation
spleen	0.00105814	11307	65	748	19	4.41861	GO:0019882	GO:BP	antigen processing and presentation
spleen	0.00131384	11307	173	748	33	2.88346	GO:0002449	GO:BP	lymphocyte mediated immunity
spleen	0.00172357	11307	343	748	51	2.24761	GO:0051249	GO:BP	regulation of lymphocyte activation
spleen	0.00217897	11307	1712	748	167	1.47455	GO:0009605	GO:BP	response to external stimulus
spleen	0.00228356	11307	249	748	41	2.48903	GO:0050863	GO:BP	regulation of T cell activation
spleen	0.00247206	11307	460	748	62	2.03742	GO:0001817	GO:BP	regulation of cytokine production
spleen	0.00265259	11307	1964	748	186	1.43159	GO:0035556	GO:BP	intracellular signal transduction
spleen	0.00282688	11307	289	748	45	2.35375	GO:0002764	GO:BP	immune response-regulating signaling pathway
spleen	0.00296378	11307	170	748	32	2.84542	GO:0050870	GO:BP	positive regulation of T cell activation
spleen	0.0031485	11307	463	748	62	2.02421	GO:0001816	GO:BP	cytokine production
spleen	0.00326726	11307	206	748	36	2.64169	GO:0002768	GO:BP	immune response-regulating cell surface receptor signaling pathway
spleen	0.00366273	11307	402	748	56	2.10575	GO:0002694	GO:BP	regulation of leukocyte activation
spleen	0.00495908	11307	275	748	43	2.36364	GO:0002757	GO:BP	immune response-activating signaling pathway
spleen	0.00730728	11307	379	748	53	2.11389	GO:0002252	GO:BP	immune effector process
spleen	0.00779892	11307	260	748	41	2.38373	GO:0002696	GO:BP	positive regulation of leukocyte activation
spleen	0.00782447	11307	7061	748	532	1.13891	GO:0050789	GO:BP	regulation of biological process
spleen	0.00787149	11307	464	748	61	1.98727	GO:0031347	GO:BP	regulation of defense response
spleen	0.00792441	11307	35	748	13	5.61463	GO:0048002	GO:BP	antigen processing and presentation of peptide antigen
spleen	0.00863831	11307	9	748	7	11.7571	GO:0002483	GO:BP	antigen processing and presentation of endogenous peptide antigen
spleen	0.00866609	11307	687	748	81	1.78227	GO:0032101	GO:BP	regulation of response to external stimulus
spleen	0.00920108	11307	233	748	38	2.46532	GO:0002443	GO:BP	leukocyte mediated immunity
spleen	0.00978951	11307	554	748	69	1.88272	GO:0030155	GO:BP	regulation of cell adhesion
spleen	0.0171469	11307	442	748	58	1.98359	GO:0050865	GO:BP	regulation of cell activation
spleen	0.0185836	11307	1081	748	113	1.58015	GO:0051240	GO:BP	positive regulation of multicellular organismal process
spleen	0.0195063	11307	193	748	33	2.58465	GO:0002429	GO:BP	immune response-activating cell surface receptor signaling pathway
spleen	0.0198036	11307	4447	748	359	1.22032	GO:0032501	GO:BP	multicellular organismal process
spleen	0.0200286	11307	240	748	38	2.39342	GO:0045088	GO:BP	regulation of innate immune response
spleen	0.0206149	11307	299	748	44	2.22447	GO:0002831	GO:BP	regulation of response to biotic stimulus
spleen	0.0232761	11307	7295	748	544	1.12725	GO:0065007	GO:BP	biological regulation
spleen	0.0244187	11307	271	748	41	2.28697	GO:0050867	GO:BP	positive regulation of cell activation
spleen	0.0253501	11307	186	748	32	2.60066	GO:1903039	GO:BP	positive regulation of leukocyte cell-cell adhesion
spleen	0.0265028	11307	363	748	50	2.08214	GO:0032103	GO:BP	positive regulation of response to external stimulus
spleen	0.0268103	11307	322	748	46	2.15947	GO:0022407	GO:BP	regulation of cell-cell adhesion
spleen	0.0271696	11307	7	748	6	12.9568	GO:0019885	GO:BP	antigen processing and presentation of endogenous peptide antigen via MHC class I
spleen	0.0292962	11307	263	748	40	2.29906	GO:0031349	GO:BP	positive regulation of defense response
spleen	0.0292962	11307	263	748	40	2.29906	GO:0007159	GO:BP	leukocyte cell-cell adhesion
spleen	0.0306104	11307	1067	748	111	1.57255	GO:0016477	GO:BP	cell migration
spleen	0.0316828	11307	102	748	22	3.26038	GO:0002706	GO:BP	regulation of lymphocyte mediated immunity
spleen	0.0329059	11307	216	748	35	2.4494	GO:0022409	GO:BP	positive regulation of cell-cell adhesion
spleen	0.0374231	11307	28	748	11	5.93855	GO:0030261	GO:BP	chromosome condensation
spleen	0.0484388	11307	339	748	47	2.09577	GO:0045785	GO:BP	positive regulation of cell adhesion
spleen	0.00012561	11307	3415	748	299	1.32351	GO:0071944	GO:CC	cell periphery
spleen	0.000295249	11307	3133	748	277	1.33649	GO:0005886	GO:CC	plasma membrane
spleen	0.000967311	11307	377	748	55	2.2053	GO:0098552	GO:CC	side of membrane
spleen	0.00351767	11307	1932	748	183	1.43182	GO:0005615	GO:CC	extracellular space
spleen	0.0036718	11307	216	748	37	2.58937	GO:0009897	GO:CC	external side of plasma membrane
spleen	0.0265453	11307	1427	748	140	1.48303	GO:0070062	GO:CC	extracellular exosome
spleen	0.0271696	11307	7	748	6	12.9568	GO:0042824	GO:CC	MHC class I peptide loading complex
spleen	0.044899	11307	1440	748	140	1.46964	GO:1903561	GO:CC	extracellular vesicle
spleen	0.0467251	11307	1441	748	140	1.46862	GO:0065010	GO:CC	extracellular membrane-bounded organelle
spleen	0.0467251	11307	1441	748	140	1.46862	GO:0043230	GO:CC	extracellular organelle
spleen	0.00415292	11307	1612	748	158	1.48162	GO:0019899	GO:MF	enzyme binding
olfactory rosette	5.09122e-14	12335	1008	592	114	2.35647	GO:0006955	GO:BP	immune response
olfactory rosette	3.26464e-12	12335	1572	592	148	1.96167	GO:0002376	GO:BP	immune system process
olfactory rosette	9.33309e-10	12335	1018	592	105	2.14911	GO:0006952	GO:BP	defense response
olfactory rosette	1.90072e-09	12335	971	592	101	2.1673	GO:0002682	GO:BP	regulation of immune system process
olfactory rosette	2.55141e-09	12335	670	592	79	2.4568	GO:0002684	GO:BP	positive regulation of immune system process
olfactory rosette	6.28506e-09	12335	391	592	56	2.98421	GO:0002252	GO:BP	immune effector process
olfactory rosette	2.07759e-07	12335	870	592	89	2.13151	GO:0043207	GO:BP	response to external biotic stimulus
olfactory rosette	2.07759e-07	12335	870	592	89	2.13151	GO:0051707	GO:BP	response to other organism
olfactory rosette	3.00468e-07	12335	1834	592	150	1.70416	GO:0009605	GO:BP	response to external stimulus
olfactory rosette	7.89228e-07	12335	1010	592	97	2.0011	GO:0044419	GO:BP	biological process involved in interspecies interaction between organisms
olfactory rosette	1.50026e-06	12335	902	592	89	2.05589	GO:0009607	GO:BP	response to biotic stimulus
olfactory rosette	2.78124e-06	12335	1109	592	102	1.9164	GO:0007155	GO:BP	cell adhesion
olfactory rosette	5.45581e-06	12335	1153	592	104	1.87941	GO:0051240	GO:BP	positive regulation of multicellular organismal process
olfactory rosette	5.77371e-06	12335	267	592	40	3.12152	GO:0050900	GO:BP	leukocyte migration
olfactory rosette	7.11305e-06	12335	767	592	78	2.11893	GO:0001775	GO:BP	cell activation
olfactory rosette	1.14017e-05	12335	550	592	62	2.3488	GO:0046649	GO:BP	lymphocyte activation
olfactory rosette	2.49578e-05	12335	658	592	69	2.18495	GO:0045321	GO:BP	leukocyte activation
olfactory rosette	3.0667e-05	12335	647	592	68	2.18989	GO:0098542	GO:BP	defense response to other organism
olfactory rosette	3.17093e-05	12335	564	592	62	2.2905	GO:0050776	GO:BP	regulation of immune response
olfactory rosette	3.6842e-05	12335	2093	592	158	1.57292	GO:0051239	GO:BP	regulation of multicellular organismal process
olfactory rosette	6.88372e-05	12335	4253	592	273	1.33747	GO:0048856	GO:BP	anatomical structure development
olfactory rosette	7.14813e-05	12335	232	592	35	3.14338	GO:0002697	GO:BP	regulation of immune effector process
olfactory rosette	9.63132e-05	12335	159	592	28	3.66926	GO:0032944	GO:BP	regulation of mononuclear cell proliferation
olfactory rosette	0.000134149	12335	670	592	68	2.11471	GO:0098609	GO:BP	cell-cell adhesion
olfactory rosette	0.000139816	12335	371	592	46	2.58346	GO:0042110	GO:BP	T cell activation
olfactory rosette	0.000154224	12335	504	592	56	2.31513	GO:0006954	GO:BP	inflammatory response
olfactory rosette	0.000189969	12335	4609	592	289	1.3065	GO:0032502	GO:BP	developmental process
olfactory rosette	0.000218681	12335	4936	592	305	1.28748	GO:0032501	GO:BP	multicellular organismal process
olfactory rosette	0.000229306	12335	5822	592	348	1.24544	GO:0050896	GO:BP	response to stimulus
olfactory rosette	0.000240168	12335	155	592	27	3.62952	GO:0050670	GO:BP	regulation of lymphocyte proliferation
olfactory rosette	0.000271837	12335	431	592	50	2.41719	GO:0050778	GO:BP	positive regulation of immune response
olfactory rosette	0.000326432	12335	281	592	38	2.8177	GO:0002250	GO:BP	adaptive immune response
olfactory rosette	0.000590862	12335	172	592	28	3.39193	GO:0070663	GO:BP	regulation of leukocyte proliferation
olfactory rosette	0.000818104	12335	514	592	55	2.22955	GO:0045087	GO:BP	innate immune response
olfactory rosette	0.000960021	12335	1168	592	98	1.74824	GO:0016477	GO:BP	cell migration
olfactory rosette	0.000981599	12335	198	592	30	3.15699	GO:0032943	GO:BP	mononuclear cell proliferation
olfactory rosette	0.00131054	12335	452	592	50	2.30488	GO:0050865	GO:BP	regulation of cell activation
olfactory rosette	0.00181974	12335	192	592	29	3.14713	GO:0046651	GO:BP	lymphocyte proliferation
olfactory rosette	0.00222732	12335	29	592	11	7.90337	GO:0042119	GO:BP	neutrophil activation
olfactory rosette	0.00239858	12335	573	592	58	2.10907	GO:0006897	GO:BP	endocytosis
olfactory rosette	0.00279301	12335	1064	592	90	1.76246	GO:2000026	GO:BP	regulation of multicellular organismal development
olfactory rosette	0.00318091	12335	1035	592	88	1.77158	GO:0040011	GO:BP	locomotion
olfactory rosette	0.00494259	12335	156	592	25	3.33913	GO:0097529	GO:BP	myeloid leukocyte migration
olfactory rosette	0.00801374	12335	241	592	32	2.76663	GO:0002443	GO:BP	leukocyte mediated immunity
olfactory rosette	0.00814065	12335	98	592	19	4.03966	GO:0097530	GO:BP	granulocyte migration
olfactory rosette	0.00888912	12335	218	592	30	2.86736	GO:0070661	GO:BP	leukocyte proliferation
olfactory rosette	0.00906174	12335	411	592	45	2.28133	GO:0002694	GO:BP	regulation of leukocyte activation
olfactory rosette	0.00911893	12335	3094	592	203	1.36708	GO:0048869	GO:BP	cellular developmental process
olfactory rosette	0.0104446	12335	151	592	24	3.31171	GO:0050866	GO:BP	negative regulation of cell activation
olfactory rosette	0.010538	12335	794	592	71	1.86318	GO:0051241	GO:BP	negative regulation of multicellular organismal process
olfactory rosette	0.0106682	12335	346	592	40	2.4088	GO:0051249	GO:BP	regulation of lymphocyte activation
olfactory rosette	0.0108557	12335	320	592	38	2.47429	GO:0002253	GO:BP	activation of immune response
olfactory rosette	0.0110558	12335	185	592	27	3.04095	GO:0006909	GO:BP	phagocytosis
olfactory rosette	0.0113775	12335	719	592	66	1.91264	GO:0032101	GO:BP	regulation of response to external stimulus
olfactory rosette	0.0126026	12335	3069	592	201	1.36464	GO:0030154	GO:BP	cell differentiation
olfactory rosette	0.0128312	12335	1298	592	102	1.63736	GO:0048870	GO:BP	cell motility
olfactory rosette	0.0132286	12335	210	592	29	2.87737	GO:0060326	GO:BP	cell chemotaxis
olfactory rosette	0.0147856	12335	34	592	11	6.74111	GO:0036230	GO:BP	granulocyte activation
olfactory rosette	0.0159759	12335	83	592	17	4.26764	GO:0001906	GO:BP	cell killing
olfactory rosette	0.0164688	12335	133	592	22	3.44658	GO:0002695	GO:BP	negative regulation of leukocyte activation
olfactory rosette	0.0190559	12335	66	592	15	4.73549	GO:0002698	GO:BP	negative regulation of immune effector process
olfactory rosette	0.0204049	12335	479	592	49	2.13146	GO:0001817	GO:BP	regulation of cytokine production
olfactory rosette	0.0212856	12335	114	592	20	3.65546	GO:0042129	GO:BP	regulation of T cell proliferation
olfactory rosette	0.0245889	12335	482	592	49	2.1182	GO:0001816	GO:BP	cytokine production
olfactory rosette	0.0263518	12335	292	592	35	2.49748	GO:0002764	GO:BP	immune response-regulating signaling pathway
olfactory rosette	0.0313228	12335	374	592	41	2.28418	GO:0009617	GO:BP	response to bacterium
olfactory rosette	0.0317626	12335	138	592	22	3.3217	GO:0042098	GO:BP	T cell proliferation
olfactory rosette	0.0324347	12335	458	592	47	2.13821	GO:0042330	GO:BP	taxis
olfactory rosette	0.0324347	12335	458	592	47	2.13821	GO:0006935	GO:BP	chemotaxis
olfactory rosette	0.0329208	12335	269	592	33	2.55611	GO:0007159	GO:BP	leukocyte cell-cell adhesion
olfactory rosette	0.0348812	12335	335	592	38	2.3635	GO:0022407	GO:BP	regulation of cell-cell adhesion
olfactory rosette	0.0361059	12335	208	592	28	2.80487	GO:0002768	GO:BP	immune response-regulating cell surface receptor signaling pathway
olfactory rosette	0.0423335	12335	311	592	36	2.4119	GO:0019221	GO:BP	cytokine-mediated signaling pathway
olfactory rosette	0.0438558	12335	247	592	31	2.61506	GO:1903037	GO:BP	regulation of leukocyte cell-cell adhesion
olfactory rosette	0.0448924	12335	53	592	13	5.11075	GO:0050853	GO:BP	B cell receptor signaling pathway
olfactory rosette	0.0455982	12335	4326	592	263	1.26674	GO:0007154	GO:BP	cell communication
olfactory rosette	5.11612e-23	12335	3863	592	310	1.67207	GO:0071944	GO:CC	cell periphery
olfactory rosette	9.06005e-20	12335	3535	592	284	1.67396	GO:0005886	GO:CC	plasma membrane
olfactory rosette	5.68263e-09	12335	562	592	70	2.59525	GO:0009986	GO:CC	cell surface
olfactory rosette	1.0767e-08	12335	2524	592	195	1.60977	GO:0005576	GO:CC	extracellular region
olfactory rosette	1.21012e-08	12335	221	592	40	3.77125	GO:0009897	GO:CC	external side of plasma membrane
olfactory rosette	8.71062e-06	12335	2071	592	159	1.59969	GO:0005615	GO:CC	extracellular space
olfactory rosette	1.45312e-05	12335	396	592	50	2.63083	GO:0098552	GO:CC	side of membrane
olfactory rosette	1.56644e-05	12335	6412	592	381	1.23808	GO:0016020	GO:CC	membrane
olfactory rosette	2.3225e-05	12335	2866	592	202	1.46856	GO:0031982	GO:CC	vesicle
olfactory rosette	0.00134112	12335	1506	592	118	1.63258	GO:0070062	GO:CC	extracellular exosome
olfactory rosette	0.00234509	12335	1521	592	118	1.61648	GO:1903561	GO:CC	extracellular vesicle
olfactory rosette	0.00243295	12335	1522	592	118	1.61542	GO:0043230	GO:CC	extracellular organelle
olfactory rosette	0.00243295	12335	1522	592	118	1.61542	GO:0065010	GO:CC	extracellular membrane-bounded organelle
olfactory rosette	0.0109403	12335	764	592	69	1.8818	GO:0070161	GO:CC	anchoring junction
olfactory rosette	0.0350148	12335	417	592	44	2.19854	GO:0005911	GO:CC	cell-cell junction
olfactory rosette	5.42163e-06	12335	924	592	89	2.00695	GO:0005102	GO:MF	signaling receptor binding
olfactory rosette	9.1875e-05	12335	84	592	20	4.96099	GO:0140375	GO:MF	immune receptor activity
olfactory rosette	0.00010953	12335	624	592	65	2.17043	GO:0038023	GO:MF	signaling receptor activity
olfactory rosette	0.00010953	12335	624	592	65	2.17043	GO:0060089	GO:MF	molecular transducer activity
olfactory rosette	0.000484435	12335	479	592	53	2.30546	GO:0004888	GO:MF	transmembrane signaling receptor activity
whole eye	7.99563e-06	12735	1007	434	74	2.15631	GO:0006955	GO:BP	immune response
whole eye	3.20886e-05	12735	1924	434	114	1.73864	GO:0009605	GO:BP	response to external stimulus
whole eye	3.23795e-05	12735	197	434	27	4.02167	GO:0007601	GO:BP	visual perception
whole eye	4.5624e-05	12735	200	434	27	3.96135	GO:0050953	GO:BP	sensory perception of light stimulus
whole eye	9.27248e-05	12735	1588	434	98	1.81086	GO:0002376	GO:BP	immune system process
whole eye	0.000378505	12735	59	434	14	6.96282	GO:0009583	GO:BP	detection of light stimulus
whole eye	0.000584764	12735	982	434	68	2.03192	GO:0002682	GO:BP	regulation of immune system process
whole eye	0.000791028	12735	424	434	39	2.69903	GO:0007600	GO:BP	sensory perception
whole eye	0.00120021	12735	311	434	32	3.01925	GO:0002683	GO:BP	negative regulation of immune system process
whole eye	0.00162715	12735	564	434	46	2.39325	GO:0050776	GO:BP	regulation of immune response
whole eye	0.00322189	12735	393	434	36	2.68794	GO:0002252	GO:BP	immune effector process
whole eye	0.00351664	12735	276	434	29	3.08317	GO:0002250	GO:BP	adaptive immune response
whole eye	0.00366548	12735	677	434	51	2.2105	GO:0002684	GO:BP	positive regulation of immune system process
whole eye	0.00494346	12735	909	434	62	2.00141	GO:0009607	GO:BP	response to biotic stimulus
whole eye	0.00498744	12735	644	434	49	2.23264	GO:0098542	GO:BP	defense response to other organism
whole eye	0.00655016	12735	84	434	15	5.23988	GO:0001906	GO:BP	cell killing
whole eye	0.00680005	12735	875	434	60	2.01211	GO:0051707	GO:BP	response to other organism
whole eye	0.00736391	12735	877	434	60	2.00752	GO:0043207	GO:BP	response to external biotic stimulus
whole eye	0.0114184	12735	65	434	13	5.86866	GO:0001909	GO:BP	leukocyte mediated cytotoxicity
whole eye	0.0118571	12735	243	434	26	3.13961	GO:0002443	GO:BP	leukocyte mediated immunity
whole eye	0.0141222	12735	381	434	34	2.61856	GO:0009617	GO:BP	response to bacterium
whole eye	0.0212354	12735	104	434	16	4.51436	GO:0006959	GO:BP	humoral immune response
whole eye	0.0219246	12735	1035	434	66	1.87117	GO:0006952	GO:BP	defense response
whole eye	0.0233819	12735	1015	434	65	1.87913	GO:0044419	GO:BP	biological process involved in interspecies interaction between organisms
whole eye	0.0313899	12735	431	434	36	2.45095	GO:0050778	GO:BP	positive regulation of immune response
whole eye	0.0377679	12735	194	434	22	3.32759	GO:0002460	GO:BP	adaptive immune response based on somatic recombination of immune receptors built from immunoglobulin superfamily domains
whole eye	0.00656131	12735	108	434	17	4.61886	GO:0097733	GO:CC	photoreceptor cell cilium
whole eye	0.00905103	12735	86	434	15	5.11802	GO:0001750	GO:CC	photoreceptor outer segment
whole eye	0.0151422	12735	141	434	19	3.95406	GO:0097730	GO:CC	non-motile cilium
whole eye	0.0214883	12735	117	434	17	4.26356	GO:0097731	GO:CC	9+0 non-motile cilium
whole eye	0.00444374	12735	545	434	44	2.369	GO:0016491	GO:MF	oxidoreductase activity
liver	3.81385e-12	10546	561	219	47	4.0344	GO:1903047	GO:BP	mitotic cell cycle process
liver	2.49958e-11	10546	663	219	50	3.63162	GO:0000278	GO:BP	mitotic cell cycle
liver	3.1011e-11	10546	32	219	14	21.0679	GO:0006270	GO:BP	DNA replication initiation
liver	5.12489e-10	10546	126	219	22	8.40806	GO:0006261	GO:BP	DNA-templated DNA replication
liver	8.34638e-10	10546	889	219	56	3.0334	GO:0022402	GO:BP	cell cycle process
liver	9.42583e-10	10546	57	219	16	13.5173	GO:1905818	GO:BP	regulation of chromosome separation
liver	1.56176e-09	10546	436	219	38	4.19702	GO:0051276	GO:BP	chromosome organization
liver	3.06802e-09	10546	61	219	16	12.6309	GO:0051304	GO:BP	chromosome separation
liver	2.88804e-08	10546	1246	219	65	2.51211	GO:0007049	GO:BP	cell cycle
liver	5.08716e-08	10546	265	219	28	5.0881	GO:0000280	GO:BP	nuclear division
liver	6.6133e-08	10546	10	219	8	38.5242	GO:0000727	GO:BP	double-strand break repair via break-induced replication
liver	8.74e-08	10546	100	219	18	8.66795	GO:0051983	GO:BP	regulation of chromosome segregation
liver	1.19487e-07	10546	216	219	25	5.57352	GO:0098813	GO:BP	nuclear chromosome segregation
liver	3.14054e-07	10546	467	219	36	3.71218	GO:0051301	GO:BP	cell division
liver	5.114e-07	10546	175	219	22	6.0538	GO:0000819	GO:BP	sister chromatid segregation
liver	6.41945e-07	10546	143	219	20	6.735	GO:0000070	GO:BP	mitotic sister chromatid segregation
liver	7.57888e-07	10546	113	219	18	7.67075	GO:0007093	GO:BP	mitotic cell cycle checkpoint signaling
liver	1.20812e-06	10546	201	219	23	5.5103	GO:0140014	GO:BP	mitotic nuclear division
liver	1.30724e-06	10546	516	219	37	3.45299	GO:0010564	GO:BP	regulation of cell cycle process
liver	1.5497e-06	10546	305	219	28	4.42081	GO:0048285	GO:BP	organelle fission
liver	2.27326e-06	10546	153	219	20	6.2948	GO:0000075	GO:BP	cell cycle checkpoint signaling
liver	3.29771e-06	10546	293	219	27	4.43751	GO:0007059	GO:BP	chromosome segregation
liver	4.10752e-06	10546	14	219	8	27.5173	GO:0030174	GO:BP	regulation of DNA-templated DNA replication initiation
liver	5.28986e-06	10546	216	219	23	5.12764	GO:0006260	GO:BP	DNA replication
liver	1.93497e-05	10546	23	219	9	18.8434	GO:0051984	GO:BP	positive regulation of chromosome segregation
liver	2.20348e-05	10546	41	219	11	12.9197	GO:0090329	GO:BP	regulation of DNA-templated DNA replication
liver	2.32777e-05	10546	11	219	7	30.6443	GO:1902969	GO:BP	mitotic DNA replication
liver	3.15091e-05	10546	17	219	8	22.6613	GO:0006268	GO:BP	DNA unwinding involved in DNA replication
liver	5.787e-05	10546	164	219	19	5.57896	GO:0090068	GO:BP	positive regulation of cell cycle process
liver	9.57239e-05	10546	208	219	21	4.86183	GO:0033044	GO:BP	regulation of chromosome organization
liver	0.000101324	10546	8	219	6	36.1164	GO:1905821	GO:BP	positive regulation of chromosome condensation
liver	0.000235143	10546	198	219	20	4.86417	GO:1901988	GO:BP	negative regulation of cell cycle phase transition
liver	0.00036585	10546	224	219	21	4.51455	GO:0010948	GO:BP	negative regulation of cell cycle process
liver	0.000368173	10546	779	219	42	2.5963	GO:0051726	GO:BP	regulation of cell cycle
liver	0.000378927	10546	22	219	8	17.511	GO:1905820	GO:BP	positive regulation of chromosome separation
liver	0.000387912	10546	41	219	10	11.7452	GO:0033047	GO:BP	regulation of mitotic sister chromatid segregation
liver	0.000749764	10546	171	219	18	5.06897	GO:0045930	GO:BP	negative regulation of mitotic cell cycle
liver	0.000762282	10546	33	219	9	13.1333	GO:0044786	GO:BP	cell cycle DNA replication
liver	0.00108877	10546	6	219	5	40.1294	GO:0010032	GO:BP	meiotic chromosome condensation
liver	0.00134607	10546	35	219	9	12.3828	GO:0071173	GO:BP	spindle assembly checkpoint signaling
liver	0.00134607	10546	35	219	9	12.3828	GO:0071174	GO:BP	mitotic spindle checkpoint signaling
liver	0.00134607	10546	35	219	9	12.3828	GO:0007094	GO:BP	mitotic spindle assembly checkpoint signaling
liver	0.00151765	10546	140	219	16	5.50346	GO:1901991	GO:BP	negative regulation of mitotic cell cycle phase transition
liver	0.00158653	10546	11	219	6	26.2665	GO:0060623	GO:BP	regulation of chromosome condensation
liver	0.00160678	10546	47	219	10	10.2458	GO:0051306	GO:BP	mitotic sister chromatid separation
liver	0.00172326	10546	26	219	8	14.817	GO:0030261	GO:BP	chromosome condensation
liver	0.00176266	10546	36	219	9	12.0388	GO:0031577	GO:BP	spindle checkpoint signaling
liver	0.00176266	10546	36	219	9	12.0388	GO:2000816	GO:BP	negative regulation of mitotic sister chromatid separation
liver	0.00176266	10546	36	219	9	12.0388	GO:0045841	GO:BP	negative regulation of mitotic metaphase/anaphase transition
liver	0.00176266	10546	36	219	9	12.0388	GO:0033046	GO:BP	negative regulation of sister chromatid segregation
liver	0.00176266	10546	36	219	9	12.0388	GO:0033048	GO:BP	negative regulation of mitotic sister chromatid segregation
liver	0.00228757	10546	37	219	9	11.7134	GO:1905819	GO:BP	negative regulation of chromosome separation
liver	0.00228757	10546	37	219	9	11.7134	GO:0051985	GO:BP	negative regulation of chromosome segregation
liver	0.00228757	10546	37	219	9	11.7134	GO:1902100	GO:BP	negative regulation of metaphase/anaphase transition of cell cycle
liver	0.00308426	10546	19	219	7	17.7414	GO:0051383	GO:BP	kinetochore organization
liver	0.00588577	10546	217	219	19	4.21636	GO:0045787	GO:BP	positive regulation of cell cycle
liver	0.00599368	10546	41	219	9	10.5707	GO:0045839	GO:BP	negative regulation of mitotic nuclear division
liver	0.0060098	10546	30	219	8	12.8414	GO:0033260	GO:BP	nuclear DNA replication
liver	0.00749196	10546	42	219	9	10.319	GO:0051784	GO:BP	negative regulation of nuclear division
liver	0.00905066	10546	4	219	4	48.1553	GO:1902292	GO:BP	cell cycle DNA replication initiation
liver	0.00905066	10546	4	219	4	48.1553	GO:1902975	GO:BP	mitotic DNA replication initiation
liver	0.00905066	10546	4	219	4	48.1553	GO:1902315	GO:BP	nuclear cell cycle DNA replication initiation
liver	0.00978667	10546	14	219	6	20.638	GO:0006271	GO:BP	DNA strand elongation involved in DNA replication
liver	0.0141054	10546	45	219	9	9.63105	GO:0010965	GO:BP	regulation of mitotic sister chromatid separation
liver	0.014497	10546	277	219	21	3.65076	GO:0045786	GO:BP	negative regulation of cell cycle
liver	0.015665	10546	90	219	12	6.4207	GO:1903046	GO:BP	meiotic cell cycle process
liver	0.0211095	10546	76	219	11	6.96984	GO:2001251	GO:BP	negative regulation of chromosome organization
liver	0.0240431	10546	416	219	26	3.0097	GO:0044770	GO:BP	cell cycle phase transition
liver	0.0262242	10546	131	219	14	5.14636	GO:0051321	GO:BP	meiotic cell cycle
liver	0.0276463	10546	78	219	11	6.79113	GO:0007088	GO:BP	regulation of mitotic nuclear division
liver	0.0294329	10546	340	219	23	3.25756	GO:0044772	GO:BP	mitotic cell cycle phase transition
liver	0.0345331	10546	64	219	10	7.52426	GO:0032508	GO:BP	DNA duplex unwinding
liver	0.0355715	10546	26	219	7	12.9649	GO:0070192	GO:BP	chromosome organization involved in meiotic cell cycle
liver	0.035908	10546	80	219	11	6.62135	GO:0033045	GO:BP	regulation of sister chromatid segregation
liver	0.0448584	10546	99	219	12	5.837	GO:0006275	GO:BP	regulation of DNA replication
liver	1.34662e-08	10546	9	219	8	42.8047	GO:0071162	GO:CC	CMG complex
liver	1.41134e-08	10546	163	219	23	6.79491	GO:0000228	GO:CC	nuclear chromosome
liver	6.6133e-08	10546	10	219	8	38.5242	GO:0031261	GO:CC	DNA replication preinitiation complex
liver	1.25269e-05	10546	1158	219	57	2.37034	GO:0005694	GO:CC	chromosome
liver	8.62945e-05	10546	187	219	20	5.15029	GO:0000793	GO:CC	condensed chromosome
liver	0.000101324	10546	8	219	6	36.1164	GO:0000796	GO:CC	condensin complex
liver	0.000298708	10546	9	219	6	32.1035	GO:0042555	GO:CC	MCM complex
liver	0.000856875	10546	280	219	23	3.95561	GO:0098687	GO:CC	chromosomal region
liver	0.00709312	10546	118	219	14	5.71333	GO:0032993	GO:CC	protein-DNA complex
liver	0.044515	10546	5	219	4	38.5242	GO:0005658	GO:CC	alpha DNA polymerase:primase complex
liver	0.00198278	10546	18	219	7	18.727	GO:0017116	GO:MF	single-stranded DNA helicase activity
gill&spleen&whole eye	2.95559e-11	13040	1648	57	33	4.58099	GO:0002376	GO:BP	immune system process
gill&spleen&whole eye	1.22554e-08	13040	1045	57	25	5.47301	GO:0006955	GO:BP	immune response
gill&spleen&whole eye	1.25543e-05	13040	585	57	17	6.64807	GO:0050776	GO:BP	regulation of immune response
gill&spleen&whole eye	2.11874e-05	13040	695	57	18	5.92503	GO:0002684	GO:BP	positive regulation of immune system process
gill&spleen&whole eye	3.42657e-05	13040	383	57	14	8.36242	GO:0042110	GO:BP	T cell activation
gill&spleen&whole eye	7.68427e-05	13040	569	57	16	6.43295	GO:0046649	GO:BP	lymphocyte activation
gill&spleen&whole eye	0.000128577	13040	681	57	17	5.7109	GO:0045321	GO:BP	leukocyte activation
gill&spleen&whole eye	0.00016893	13040	290	57	12	9.46642	GO:0002250	GO:BP	adaptive immune response
gill&spleen&whole eye	0.000187075	13040	900	57	19	4.82963	GO:0051707	GO:BP	response to other organism
gill&spleen&whole eye	0.000194071	13040	902	57	19	4.81892	GO:0043207	GO:BP	response to external biotic stimulus
gill&spleen&whole eye	0.000201293	13040	1013	57	20	4.51672	GO:0002682	GO:BP	regulation of immune system process
gill&spleen&whole eye	0.000252187	13040	447	57	14	7.16512	GO:0050778	GO:BP	positive regulation of immune response
gill&spleen&whole eye	0.000338078	13040	1044	57	20	4.3826	GO:0044419	GO:BP	biological process involved in interspecies interaction between organisms
gill&spleen&whole eye	0.000344759	13040	934	57	19	4.65382	GO:0009607	GO:BP	response to biotic stimulus
gill&spleen&whole eye	0.00130001	13040	795	57	17	4.89198	GO:0001775	GO:BP	cell activation
gill&spleen&whole eye	0.00219123	13040	1979	57	26	3.00559	GO:0009605	GO:BP	response to external stimulus
gill&spleen&whole eye	0.00327892	13040	177	57	9	11.6325	GO:0050870	GO:BP	positive regulation of T cell activation
gill&spleen&whole eye	0.00395177	13040	85	57	7	18.84	GO:0001906	GO:BP	cell killing
gill&spleen&whole eye	0.00464024	13040	52	57	6	26.3968	GO:0031341	GO:BP	regulation of cell killing
gill&spleen&whole eye	0.00485174	13040	132	57	8	13.865	GO:0002819	GO:BP	regulation of adaptive immune response
gill&spleen&whole eye	0.00684538	13040	256	57	10	8.9364	GO:1903037	GO:BP	regulation of leukocyte cell-cell adhesion
gill&spleen&whole eye	0.00720292	13040	194	57	9	10.6131	GO:1903039	GO:BP	positive regulation of leukocyte cell-cell adhesion
gill&spleen&whole eye	0.00819779	13040	261	57	10	8.76521	GO:0050863	GO:BP	regulation of T cell activation
gill&spleen&whole eye	0.00874385	13040	30	57	5	38.1287	GO:0001912	GO:BP	positive regulation of leukocyte mediated cytotoxicity
gill&spleen&whole eye	0.0152171	13040	279	57	10	8.19971	GO:0007159	GO:BP	leukocyte cell-cell adhesion
gill&spleen&whole eye	0.0159595	13040	154	57	8	11.8843	GO:0002703	GO:BP	regulation of leukocyte mediated immunity
gill&spleen&whole eye	0.0195901	13040	35	57	5	32.6817	GO:0031343	GO:BP	positive regulation of cell killing
gill&spleen&whole eye	0.0197578	13040	66	57	6	20.7974	GO:0001909	GO:BP	leukocyte mediated cytotoxicity
gill&spleen&whole eye	0.0216	13040	15	57	4	61.0058	GO:0001916	GO:BP	positive regulation of T cell mediated cytotoxicity
gill&spleen&whole eye	0.0220045	13040	109	57	7	14.6918	GO:0002706	GO:BP	regulation of lymphocyte mediated immunity
gill&spleen&whole eye	0.0304462	13040	230	57	9	8.95195	GO:0022409	GO:BP	positive regulation of cell-cell adhesion
gill&spleen&whole eye	0.0377726	13040	118	57	7	13.5712	GO:0002822	GO:BP	regulation of adaptive immune response based on somatic recombination of immune receptors built from immunoglobulin superfamily domains
gill&spleen&whole eye	0.0474712	13040	397	57	11	6.33877	GO:0009617	GO:BP	response to bacterium
gill&spleen&whole eye	0.0482251	13040	243	57	9	8.47303	GO:0051251	GO:BP	positive regulation of lymphocyte activation
gill&olfactory rosette&whole eye	1.46735e-08	13160	1049	26	17	8.20268	GO:0006955	GO:BP	immune response
gill&olfactory rosette&whole eye	1.75535e-06	13160	66	26	7	53.683	GO:0001909	GO:BP	leukocyte mediated cytotoxicity
gill&olfactory rosette&whole eye	3.53039e-06	13160	665	26	13	9.89474	GO:0098542	GO:BP	defense response to other organism
gill&olfactory rosette&whole eye	6.1186e-06	13160	695	26	13	9.46763	GO:0002684	GO:BP	positive regulation of immune system process
gill&olfactory rosette&whole eye	1.01672e-05	13160	902	26	14	7.85605	GO:0051707	GO:BP	response to other organism
gill&olfactory rosette&whole eye	1.04707e-05	13160	904	26	14	7.83867	GO:0043207	GO:BP	response to external biotic stimulus
gill&olfactory rosette&whole eye	1.08601e-05	13160	85	26	7	41.6833	GO:0001906	GO:BP	cell killing
gill&olfactory rosette&whole eye	1.66103e-05	13160	936	26	14	7.57068	GO:0009607	GO:BP	response to biotic stimulus
gill&olfactory rosette&whole eye	2.12969e-05	13160	1646	26	17	5.22759	GO:0002376	GO:BP	immune system process
gill&olfactory rosette&whole eye	4.53799e-05	13160	1010	26	14	7.01599	GO:0002682	GO:BP	regulation of immune system process
gill&olfactory rosette&whole eye	6.79748e-05	13160	383	26	10	13.2155	GO:0042110	GO:BP	T cell activation
gill&olfactory rosette&whole eye	7.1923e-05	13160	1046	26	14	6.77453	GO:0044419	GO:BP	biological process involved in interspecies interaction between organisms
gill&olfactory rosette&whole eye	9.685e-05	13160	1070	26	14	6.62257	GO:0006952	GO:BP	defense response
gill&olfactory rosette&whole eye	0.000125268	13160	408	26	10	12.4057	GO:0002252	GO:BP	immune effector process
gill&olfactory rosette&whole eye	0.000265749	13160	587	26	11	9.485	GO:0050776	GO:BP	regulation of immune response
gill&olfactory rosette&whole eye	0.000296413	13160	321	26	9	14.1912	GO:0019221	GO:BP	cytokine-mediated signaling pathway
gill&olfactory rosette&whole eye	0.000308063	13160	448	26	10	11.2981	GO:0050778	GO:BP	positive regulation of immune response
gill&olfactory rosette&whole eye	0.000387001	13160	1979	26	17	4.34796	GO:0009605	GO:BP	response to external stimulus
gill&olfactory rosette&whole eye	0.00093808	13160	252	26	8	16.0684	GO:0002443	GO:BP	leukocyte mediated immunity
gill&olfactory rosette&whole eye	0.00126445	13160	682	26	11	8.16377	GO:0045321	GO:BP	leukocyte activation
gill&olfactory rosette&whole eye	0.00147677	13160	528	26	10	9.58625	GO:0045087	GO:BP	innate immune response
gill&olfactory rosette&whole eye	0.00299525	13160	569	26	10	8.8955	GO:0046649	GO:BP	lymphocyte activation
gill&olfactory rosette&whole eye	0.00456099	13160	595	26	10	8.50679	GO:0071345	GO:BP	cellular response to cytokine stimulus
gill&olfactory rosette&whole eye	0.00602546	13160	794	26	11	7.01221	GO:0001775	GO:BP	cell activation
gill&olfactory rosette&whole eye	0.011062	13160	137	26	6	22.1673	GO:0002695	GO:BP	negative regulation of leukocyte activation
gill&olfactory rosette&whole eye	0.0129021	13160	665	26	10	7.61134	GO:0034097	GO:BP	response to cytokine
gill&olfactory rosette&whole eye	0.0158383	13160	30	26	4	67.4872	GO:0042119	GO:BP	neutrophil activation
gill&olfactory rosette&whole eye	0.0229571	13160	155	26	6	19.5931	GO:0050866	GO:BP	negative regulation of cell activation
gill&olfactory rosette&whole eye	0.0300588	13160	35	26	4	57.8462	GO:0036230	GO:BP	granulocyte activation
gill&olfactory rosette&whole eye	0.0423311	13160	172	26	6	17.6565	GO:0002274	GO:BP	myeloid leukocyte activation
gill&spleen	5.42902e-19	12242	1613	449	139	2.34956	GO:0002376	GO:BP	immune system process
gill&spleen	2.15455e-17	12242	1023	449	103	2.74516	GO:0006955	GO:BP	immune response
gill&spleen	6.71176e-13	12242	998	449	93	2.54073	GO:0002682	GO:BP	regulation of immune system process
gill&spleen	1.22582e-11	12242	576	449	65	3.07678	GO:0050776	GO:BP	regulation of immune response
gill&spleen	1.61084e-11	12242	285	449	44	4.20934	GO:0002250	GO:BP	adaptive immune response
gill&spleen	4.6144e-10	12242	685	449	69	2.7464	GO:0002684	GO:BP	positive regulation of immune system process
gill&spleen	5.96771e-09	12242	671	449	66	2.68181	GO:0045321	GO:BP	leukocyte activation
gill&spleen	9.80627e-08	12242	562	449	57	2.76531	GO:0046649	GO:BP	lymphocyte activation
gill&spleen	1.12713e-07	12242	378	449	45	3.24584	GO:0042110	GO:BP	T cell activation
gill&spleen	1.16105e-07	12242	785	449	70	2.43128	GO:0001775	GO:BP	cell activation
gill&spleen	1.40811e-07	12242	1044	449	84	2.19374	GO:0006952	GO:BP	defense response
gill&spleen	5.21109e-07	12242	883	449	74	2.28495	GO:0051707	GO:BP	response to other organism
gill&spleen	5.50355e-07	12242	884	449	74	2.28237	GO:0043207	GO:BP	response to external biotic stimulus
gill&spleen	1.84911e-06	12242	441	449	47	2.9058	GO:0050778	GO:BP	positive regulation of immune response
gill&spleen	1.8766e-06	12242	2095	449	132	1.71789	GO:0035556	GO:BP	intracellular signal transduction
gill&spleen	2.84153e-06	12242	915	449	74	2.20504	GO:0009607	GO:BP	response to biotic stimulus
gill&spleen	4.02018e-06	12242	258	449	34	3.59307	GO:0050863	GO:BP	regulation of T cell activation
gill&spleen	4.34551e-06	12242	652	449	59	2.46723	GO:0098542	GO:BP	defense response to other organism
gill&spleen	6.70758e-06	12242	18	449	10	15.1472	GO:0002474	GO:BP	antigen processing and presentation of peptide antigen via MHC class I
gill&spleen	7.67791e-06	12242	492	449	49	2.71542	GO:0001817	GO:BP	regulation of cytokine production
gill&spleen	9.3852e-06	12242	5851	449	280	1.30477	GO:0050896	GO:BP	response to stimulus
gill&spleen	9.49651e-06	12242	495	449	49	2.69896	GO:0001816	GO:BP	cytokine production
gill&spleen	1.21323e-05	12242	241	449	32	3.62025	GO:0006260	GO:BP	DNA replication
gill&spleen	1.21648e-05	12242	176	449	27	4.1827	GO:0050870	GO:BP	positive regulation of T cell activation
gill&spleen	1.30471e-05	12242	357	449	40	3.05491	GO:0051249	GO:BP	regulation of lymphocyte activation
gill&spleen	1.48726e-05	12242	518	449	50	2.63176	GO:0045087	GO:BP	innate immune response
gill&spleen	1.4886e-05	12242	1025	449	78	2.0748	GO:0044419	GO:BP	biological process involved in interspecies interaction between organisms
gill&spleen	1.65833e-05	12242	422	449	44	2.8428	GO:0002694	GO:BP	regulation of leukocyte activation
gill&spleen	3.65189e-05	12242	465	449	46	2.69719	GO:0050865	GO:BP	regulation of cell activation
gill&spleen	5.03992e-05	12242	227	449	30	3.60331	GO:0022409	GO:BP	positive regulation of cell-cell adhesion
gill&spleen	5.74328e-05	12242	242	449	31	3.49263	GO:0051251	GO:BP	positive regulation of lymphocyte activation
gill&spleen	6.11327e-05	12242	489	449	47	2.62057	GO:0031347	GO:BP	regulation of defense response
gill&spleen	6.41858e-05	12242	128	449	22	4.68618	GO:0002819	GO:BP	regulation of adaptive immune response
gill&spleen	8.25794e-05	12242	67	449	16	6.51105	GO:0019882	GO:BP	antigen processing and presentation
gill&spleen	8.44422e-05	12242	2959	449	164	1.51114	GO:0048583	GO:BP	regulation of response to stimulus
gill&spleen	8.83605e-05	12242	179	449	26	3.96028	GO:0002449	GO:BP	lymphocyte mediated immunity
gill&spleen	8.89209e-05	12242	192	449	27	3.83415	GO:1903039	GO:BP	positive regulation of leukocyte cell-cell adhesion
gill&spleen	0.000142373	12242	340	449	37	2.96708	GO:0022407	GO:BP	regulation of cell-cell adhesion
gill&spleen	0.000143915	12242	36	449	12	9.08834	GO:0048002	GO:BP	antigen processing and presentation of peptide antigen
gill&spleen	0.000144036	12242	9	449	7	21.2061	GO:0002483	GO:BP	antigen processing and presentation of endogenous peptide antigen
gill&spleen	0.000155884	12242	252	449	31	3.35403	GO:1903037	GO:BP	regulation of leukocyte cell-cell adhesion
gill&spleen	0.000170568	12242	735	449	60	2.22572	GO:0032101	GO:BP	regulation of response to external stimulus
gill&spleen	0.000172307	12242	327	449	36	3.00166	GO:0002253	GO:BP	activation of immune response
gill&spleen	0.000200113	12242	5015	449	244	1.32655	GO:0051716	GO:BP	cellular response to stimulus
gill&spleen	0.000200362	12242	1863	449	115	1.68303	GO:0009605	GO:BP	response to external stimulus
gill&spleen	0.000203155	12242	594	449	52	2.38684	GO:0010564	GO:BP	regulation of cell cycle process
gill&spleen	0.000208265	12242	299	449	34	3.10037	GO:0002764	GO:BP	immune response-regulating signaling pathway
gill&spleen	0.000215249	12242	595	449	52	2.38283	GO:0030155	GO:BP	regulation of cell adhesion
gill&spleen	0.000231842	12242	214	449	28	3.56739	GO:0002768	GO:BP	immune response-regulating cell surface receptor signaling pathway
gill&spleen	0.000239711	12242	271	449	32	3.21949	GO:0002696	GO:BP	positive regulation of leukocyte activation
gill&spleen	0.000275909	12242	763	449	61	2.17977	GO:0000278	GO:BP	mitotic cell cycle
gill&spleen	0.000295856	12242	7682	449	338	1.19963	GO:0050789	GO:BP	regulation of biological process
gill&spleen	0.000314659	12242	274	449	32	3.18424	GO:0007159	GO:BP	leukocyte cell-cell adhesion
gill&spleen	0.000321053	12242	398	449	40	2.7402	GO:0002252	GO:BP	immune effector process
gill&spleen	0.000360406	12242	105	449	19	4.93367	GO:0002706	GO:BP	regulation of lymphocyte mediated immunity
gill&spleen	0.000375062	12242	1366	449	91	1.81634	GO:1902531	GO:BP	regulation of intracellular signal transduction
gill&spleen	0.000502933	12242	646	449	54	2.27912	GO:1903047	GO:BP	mitotic cell cycle process
gill&spleen	0.000545609	12242	143	449	22	4.19462	GO:0006261	GO:BP	DNA-templated DNA replication
gill&spleen	0.000635223	12242	2775	449	153	1.50326	GO:0006950	GO:BP	response to stress
gill&spleen	0.000693711	12242	283	449	32	3.08297	GO:0050867	GO:BP	positive regulation of cell activation
gill&spleen	0.000755668	12242	284	449	32	3.07212	GO:0002757	GO:BP	immune response-activating signaling pathway
gill&spleen	0.000796548	12242	3938	449	200	1.38471	GO:0007165	GO:BP	signal transduction
gill&spleen	0.000799291	12242	7	449	6	23.37	GO:0019885	GO:BP	antigen processing and presentation of endogenous peptide antigen via MHC class I
gill&spleen	0.000972301	12242	365	449	37	2.76385	GO:0045785	GO:BP	positive regulation of cell adhesion
gill&spleen	0.00123827	12242	11	449	7	17.3505	GO:0019883	GO:BP	antigen processing and presentation of endogenous antigen
gill&spleen	0.00133683	12242	246	449	29	3.21417	GO:0002443	GO:BP	leukocyte mediated immunity
gill&spleen	0.00144504	12242	28	449	10	9.73751	GO:0030261	GO:BP	chromosome condensation
gill&spleen	0.00175296	12242	249	449	29	3.17545	GO:0045088	GO:BP	regulation of innate immune response
gill&spleen	0.00263438	12242	196	449	25	3.47768	GO:0002460	GO:BP	adaptive immune response based on somatic recombination of immune receptors built from immunoglobulin superfamily domains
gill&spleen	0.0029982	12242	1031	449	72	1.90406	GO:0022402	GO:BP	cell cycle process
gill&spleen	0.00310961	12242	7209	449	318	1.2027	GO:0050794	GO:BP	regulation of cellular process
gill&spleen	0.00356629	12242	199	449	25	3.42526	GO:0002429	GO:BP	immune response-activating cell surface receptor signaling pathway
gill&spleen	0.00367287	12242	384	449	37	2.6271	GO:0032103	GO:BP	positive regulation of response to external stimulus
gill&spleen	0.00432006	12242	7936	449	342	1.17498	GO:0065007	GO:BP	biological regulation
gill&spleen	0.0043201	12242	1184	449	79	1.8192	GO:0051240	GO:BP	positive regulation of multicellular organismal process
gill&spleen	0.00457213	12242	525	449	45	2.337	GO:0006954	GO:BP	inflammatory response
gill&spleen	0.00468288	12242	1635	449	100	1.66759	GO:0048584	GO:BP	positive regulation of response to stimulus
gill&spleen	0.00528749	12242	203	449	25	3.35776	GO:0090068	GO:BP	positive regulation of cell cycle process
gill&spleen	0.00699558	12242	312	449	32	2.79641	GO:0002831	GO:BP	regulation of response to biotic stimulus
gill&spleen	0.0086031	12242	80	449	15	5.11219	GO:0002821	GO:BP	positive regulation of adaptive immune response
gill&spleen	0.00900595	12242	9	449	6	18.1767	GO:0002396	GO:BP	MHC protein complex assembly
gill&spleen	0.00900595	12242	9	449	6	18.1767	GO:0002501	GO:BP	peptide antigen assembly with MHC protein complex
gill&spleen	0.010132	12242	141	449	20	3.86738	GO:0042098	GO:BP	T cell proliferation
gill&spleen	0.0153949	12242	2174	449	122	1.53005	GO:0051239	GO:BP	regulation of multicellular organismal process
gill&spleen	0.0164469	12242	276	449	29	2.8648	GO:0031349	GO:BP	positive regulation of defense response
gill&spleen	0.0236709	12242	162	449	21	3.53436	GO:0000070	GO:BP	mitotic sister chromatid segregation
gill&spleen	0.0281301	12242	150	449	20	3.63534	GO:0002703	GO:BP	regulation of leukocyte mediated immunity
gill&spleen	0.0323911	12242	223	449	25	3.05662	GO:0007249	GO:BP	I-kappaB kinase/NF-kappaB signaling
gill&spleen	0.033307	12242	1416	449	87	1.67518	GO:0007049	GO:BP	cell cycle
gill&spleen	0.0346715	12242	239	449	26	2.96607	GO:0002697	GO:BP	regulation of immune effector process
gill&spleen	0.0407017	12242	114	449	17	4.06584	GO:0002822	GO:BP	regulation of adaptive immune response based on somatic recombination of immune receptors built from immunoglobulin superfamily domains
gill&spleen	0.0408736	12242	196	449	23	3.19947	GO:0046651	GO:BP	lymphocyte proliferation
gill&spleen	0.0455723	12242	306	449	30	2.67304	GO:0001819	GO:BP	positive regulation of cytokine production
gill&spleen	9.63065e-05	12242	4303	449	218	1.38131	GO:0005829	GO:CC	cytosol
gill&spleen	0.000799291	12242	7	449	6	23.37	GO:0042824	GO:CC	MHC class I peptide loading complex
gill&spleen	0.00330194	12242	399	449	38	2.59667	GO:0098552	GO:CC	side of membrane
gill&spleen	0.0150409	12242	229	449	26	3.09559	GO:0009897	GO:CC	external side of plasma membrane
gill&spleen	0.0192958	12242	217	449	25	3.14113	GO:0000793	GO:CC	condensed chromosome
gill&spleen	0.0320832	12242	179	449	22	3.35101	GO:0000228	GO:CC	nuclear chromosome
gill&spleen	0.00248125	12242	1680	449	103	1.67161	GO:0019899	GO:MF	enzyme binding
gill&olfactory rosette	8.7525e-11	12722	1028	148	45	3.76282	GO:0006955	GO:BP	immune response
gill&olfactory rosette	1.24409e-09	12722	1617	148	55	2.92379	GO:0002376	GO:BP	immune system process
gill&olfactory rosette	7.72312e-08	12722	994	148	40	3.45913	GO:0002682	GO:BP	regulation of immune system process
gill&olfactory rosette	8.52826e-08	12722	684	148	33	4.14717	GO:0002684	GO:BP	positive regulation of immune system process
gill&olfactory rosette	6.7451e-07	12722	316	148	22	5.98452	GO:0019221	GO:BP	cytokine-mediated signaling pathway
gill&olfactory rosette	7.17125e-07	12722	784	148	34	3.72783	GO:0001775	GO:BP	cell activation
gill&olfactory rosette	2.4918e-06	12722	561	148	28	4.29031	GO:0046649	GO:BP	lymphocyte activation
gill&olfactory rosette	7.1096e-06	12722	672	148	30	3.83748	GO:0045321	GO:BP	leukocyte activation
gill&olfactory rosette	9.52188e-06	12722	398	148	23	4.96751	GO:0002252	GO:BP	immune effector process
gill&olfactory rosette	1.1989e-05	12722	440	148	24	4.6887	GO:0050778	GO:BP	positive regulation of immune response
gill&olfactory rosette	2.05047e-05	12722	377	148	22	5.0162	GO:0042110	GO:BP	T cell activation
gill&olfactory rosette	2.36001e-05	12722	576	148	27	4.02935	GO:0050776	GO:BP	regulation of immune response
gill&olfactory rosette	7.47577e-05	12722	6023	148	106	1.51282	GO:0050896	GO:BP	response to stimulus
gill&olfactory rosette	0.000106003	12722	1047	148	36	2.95563	GO:0006952	GO:BP	defense response
gill&olfactory rosette	0.000328963	12722	324	148	19	5.04083	GO:0002253	GO:BP	activation of immune response
gill&olfactory rosette	0.000333241	12722	888	148	32	3.09764	GO:0051707	GO:BP	response to other organism
gill&olfactory rosette	0.000342439	12722	889	148	32	3.09415	GO:0043207	GO:BP	response to external biotic stimulus
gill&olfactory rosette	0.000357599	12722	1901	148	50	2.2609	GO:0009605	GO:BP	response to external stimulus
gill&olfactory rosette	0.000417613	12722	196	148	15	6.57853	GO:0002429	GO:BP	immune response-activating cell surface receptor signaling pathway
gill&olfactory rosette	0.000652821	12722	2061	148	52	2.1688	GO:0007166	GO:BP	cell surface receptor signaling pathway
gill&olfactory rosette	0.000759938	12722	586	148	25	3.66721	GO:0071345	GO:BP	cellular response to cytokine stimulus
gill&olfactory rosette	0.000800642	12722	921	148	32	2.98665	GO:0009607	GO:BP	response to biotic stimulus
gill&olfactory rosette	0.000948689	12722	1031	148	34	2.83474	GO:0044419	GO:BP	biological process involved in interspecies interaction between organisms
gill&olfactory rosette	0.00113223	12722	211	148	15	6.11086	GO:0002768	GO:BP	immune response-regulating cell surface receptor signaling pathway
gill&olfactory rosette	0.00138122	12722	281	148	17	5.20039	GO:0002757	GO:BP	immune response-activating signaling pathway
gill&olfactory rosette	0.00168688	12722	656	148	26	3.40693	GO:0098542	GO:BP	defense response to other organism
gill&olfactory rosette	0.00196948	12722	83	148	10	10.3566	GO:0001906	GO:BP	cell killing
gill&olfactory rosette	0.00203479	12722	30	148	7	20.0572	GO:0042119	GO:BP	neutrophil activation
gill&olfactory rosette	0.00295707	12722	296	148	17	4.93686	GO:0002764	GO:BP	immune response-regulating signaling pathway
gill&olfactory rosette	0.00426166	12722	462	148	21	3.90725	GO:0050865	GO:BP	regulation of cell activation
gill&olfactory rosette	0.00640208	12722	35	148	7	17.1919	GO:0036230	GO:BP	granulocyte activation
gill&olfactory rosette	0.00646121	12722	654	148	25	3.28591	GO:0034097	GO:BP	response to cytokine
gill&olfactory rosette	0.00994056	12722	322	148	17	4.53823	GO:0030098	GO:BP	lymphocyte differentiation
gill&olfactory rosette	0.0101481	12722	285	148	16	4.82579	GO:0002250	GO:BP	adaptive immune response
gill&olfactory rosette	0.0200447	12722	420	148	19	3.88864	GO:0002694	GO:BP	regulation of leukocyte activation
gill&olfactory rosette	0.0211444	12722	163	148	12	6.3283	GO:0032944	GO:BP	regulation of mononuclear cell proliferation
gill&olfactory rosette	0.0216163	12722	1646	148	42	2.19338	GO:0048584	GO:BP	positive regulation of response to stimulus
gill&olfactory rosette	0.0294983	12722	519	148	21	3.47813	GO:0045087	GO:BP	innate immune response
gill&olfactory rosette	0.0317727	12722	139	148	11	6.80255	GO:0050851	GO:BP	antigen receptor-mediated signaling pathway
gill&olfactory rosette	0.0323018	12722	202	148	13	5.53204	GO:0032943	GO:BP	mononuclear cell proliferation
gill&olfactory rosette	0.0343687	12722	274	148	15	4.70581	GO:0050900	GO:BP	leukocyte migration
gill&olfactory rosette	0.0354138	12722	64	148	8	10.7449	GO:0001909	GO:BP	leukocyte mediated cytotoxicity
gill&olfactory rosette	0.0377045	12722	354	148	17	4.128	GO:0051249	GO:BP	regulation of lymphocyte activation
gill&olfactory rosette	0.0425389	12722	4482	148	81	1.55348	GO:0007154	GO:BP	cell communication
gill&olfactory rosette	0.0457952	12722	359	148	17	4.0705	GO:1903131	GO:BP	mononuclear cell differentiation
gill&olfactory rosette	0.0481513	12722	176	148	12	5.86087	GO:0070663	GO:BP	regulation of leukocyte proliferation
gill&olfactory rosette	1.15899e-07	12722	4027	148	88	1.87843	GO:0071944	GO:CC	cell periphery
gill&olfactory rosette	1.69147e-07	12722	3674	148	83	1.94193	GO:0005886	GO:CC	plasma membrane
gill&olfactory rosette	0.000479278	12722	229	148	16	6.0059	GO:0009897	GO:CC	external side of plasma membrane
gill&olfactory rosette	0.000759938	12722	586	148	25	3.66721	GO:0009986	GO:CC	cell surface
gill&olfactory rosette	0.00309373	12722	2624	148	59	1.93278	GO:0005576	GO:CC	extracellular region
gill&olfactory rosette	0.00738445	12722	12	148	5	35.8164	GO:0042101	GO:CC	T cell receptor complex
gill&olfactory rosette	0.000686377	12722	966	148	33	2.9365	GO:0005102	GO:MF	signaling receptor binding
gill&olfactory rosette	0.00290476	12722	674	148	26	3.31594	GO:0038023	GO:MF	signaling receptor activity
gill&olfactory rosette	0.00290476	12722	674	148	26	3.31594	GO:0060089	GO:MF	molecular transducer activity
gill&olfactory rosette	0.034483	12722	524	148	21	3.44494	GO:0004888	GO:MF	transmembrane signaling receptor activity
gill&whole eye	7.40754e-15	12974	1039	175	55	3.92449	GO:0006955	GO:BP	immune response
gill&whole eye	7.92764e-13	12974	1633	175	66	2.99636	GO:0002376	GO:BP	immune system process
gill&whole eye	1.07279e-10	12974	691	175	40	4.29159	GO:0002684	GO:BP	positive regulation of immune system process
gill&whole eye	1.71858e-10	12974	1965	175	69	2.60329	GO:0009605	GO:BP	response to external stimulus
gill&whole eye	1.82641e-10	12974	927	175	46	3.67887	GO:0009607	GO:BP	response to biotic stimulus
gill&whole eye	2.24552e-10	12974	893	175	45	3.73591	GO:0051707	GO:BP	response to other organism
gill&whole eye	2.43795e-10	12974	895	175	45	3.72757	GO:0043207	GO:BP	response to external biotic stimulus
gill&whole eye	4.63323e-10	12974	582	175	36	4.5858	GO:0050776	GO:BP	regulation of immune response
gill&whole eye	5.72193e-10	12974	1037	175	48	3.43161	GO:0044419	GO:BP	biological process involved in interspecies interaction between organisms
gill&whole eye	4.79928e-09	12974	287	175	25	6.45794	GO:0002250	GO:BP	adaptive immune response
gill&whole eye	1.35166e-08	12974	248	175	23	6.87562	GO:0002443	GO:BP	leukocyte mediated immunity
gill&whole eye	1.53962e-08	12974	1004	175	45	3.32288	GO:0002682	GO:BP	regulation of immune system process
gill&whole eye	1.82332e-08	12974	657	175	36	4.06231	GO:0098542	GO:BP	defense response to other organism
gill&whole eye	3.89704e-08	12974	403	175	28	5.15097	GO:0002252	GO:BP	immune effector process
gill&whole eye	6.83517e-08	12974	444	175	29	4.84229	GO:0050778	GO:BP	positive regulation of immune response
gill&whole eye	6.98531e-08	12974	382	175	27	5.24006	GO:0042110	GO:BP	T cell activation
gill&whole eye	1.09893e-07	12974	198	175	20	7.4886	GO:0002460	GO:BP	adaptive immune response based on somatic recombination of immune receptors built from immunoglobulin superfamily domains
gill&whole eye	2.00737e-07	12974	566	175	32	4.1915	GO:0046649	GO:BP	lymphocyte activation
gill&whole eye	2.27424e-07	12974	678	175	35	3.82714	GO:0045321	GO:BP	leukocyte activation
gill&whole eye	4.41976e-07	12974	1062	175	44	3.0716	GO:0006952	GO:BP	defense response
gill&whole eye	7.97422e-07	12974	392	175	26	4.91726	GO:0009617	GO:BP	response to bacterium
gill&whole eye	1.74715e-06	12974	180	175	18	7.41371	GO:0002449	GO:BP	lymphocyte mediated immunity
gill&whole eye	3.24826e-06	12974	66	175	12	13.4795	GO:0001909	GO:BP	leukocyte mediated cytotoxicity
gill&whole eye	3.80208e-06	12974	790	175	36	3.3784	GO:0001775	GO:BP	cell activation
gill&whole eye	4.96738e-06	12974	85	175	13	11.3386	GO:0001906	GO:BP	cell killing
gill&whole eye	9.08794e-06	12974	108	175	14	9.61037	GO:0006959	GO:BP	humoral immune response
gill&whole eye	1.09206e-05	12974	176	175	17	7.16097	GO:0050870	GO:BP	positive regulation of T cell activation
gill&whole eye	1.25388e-05	12974	229	175	19	6.15112	GO:0022409	GO:BP	positive regulation of cell-cell adhesion
gill&whole eye	1.58923e-05	12974	260	175	20	5.70286	GO:0050863	GO:BP	regulation of T cell activation
gill&whole eye	1.77464e-05	12974	522	175	28	3.9767	GO:0045087	GO:BP	innate immune response
gill&whole eye	2.47222e-05	12974	358	175	23	4.763	GO:0051249	GO:BP	regulation of lymphocyte activation
gill&whole eye	2.47533e-05	12974	424	175	25	4.37129	GO:0002694	GO:BP	regulation of leukocyte activation
gill&whole eye	2.9941e-05	12974	241	175	19	5.84484	GO:0051251	GO:BP	positive regulation of lymphocyte activation
gill&whole eye	3.30607e-05	12974	271	175	20	5.47138	GO:0002696	GO:BP	positive regulation of leukocyte activation
gill&whole eye	3.52762e-05	12974	466	175	26	4.13641	GO:0050865	GO:BP	regulation of cell activation
gill&whole eye	4.61813e-05	12974	193	175	17	6.53021	GO:1903039	GO:BP	positive regulation of leukocyte cell-cell adhesion
gill&whole eye	7.06001e-05	12974	283	175	20	5.23937	GO:0050867	GO:BP	positive regulation of cell activation
gill&whole eye	7.75196e-05	12974	255	175	19	5.52394	GO:1903037	GO:BP	regulation of leukocyte cell-cell adhesion
gill&whole eye	0.000134542	12974	132	175	14	7.86303	GO:0002819	GO:BP	regulation of adaptive immune response
gill&whole eye	0.000318115	12974	118	175	13	8.16765	GO:0002822	GO:BP	regulation of adaptive immune response based on somatic recombination of immune receptors built from immunoglobulin superfamily domains
gill&whole eye	0.000324493	12974	278	175	19	5.06693	GO:0007159	GO:BP	leukocyte cell-cell adhesion
gill&whole eye	0.00038922	12974	345	175	21	4.5127	GO:0022407	GO:BP	regulation of cell-cell adhesion
gill&whole eye	0.000581582	12974	458	175	24	3.88492	GO:0002521	GO:BP	leukocyte differentiation
gill&whole eye	0.000681296	12974	323	175	20	4.59054	GO:0002683	GO:BP	negative regulation of immune system process
gill&whole eye	0.000796086	12974	326	175	20	4.54829	GO:0002253	GO:BP	activation of immune response
gill&whole eye	0.000805313	12974	35	175	8	16.9456	GO:0002704	GO:BP	negative regulation of leukocyte mediated immunity
gill&whole eye	0.00100038	12974	154	175	14	6.73974	GO:0002703	GO:BP	regulation of leukocyte mediated immunity
gill&whole eye	0.00132123	12974	370	175	21	4.20778	GO:0045785	GO:BP	positive regulation of cell adhesion
gill&whole eye	0.00148635	12974	1175	175	40	2.52382	GO:0007155	GO:BP	cell adhesion
gill&whole eye	0.00206836	12974	607	175	27	3.2977	GO:0030155	GO:BP	regulation of cell adhesion
gill&whole eye	0.00228849	12974	492	175	24	3.61645	GO:0006935	GO:BP	chemotaxis
gill&whole eye	0.00247079	12974	494	175	24	3.6018	GO:0042330	GO:BP	taxis
gill&whole eye	0.00254775	12974	27	175	7	19.2207	GO:0019884	GO:BP	antigen processing and presentation of exogenous antigen
gill&whole eye	0.00298593	12974	319	175	19	4.41569	GO:0019221	GO:BP	cytokine-mediated signaling pathway
gill&whole eye	0.00326835	12974	143	175	13	6.73974	GO:0042098	GO:BP	T cell proliferation
gill&whole eye	0.00363648	12974	323	175	19	4.36101	GO:0030098	GO:BP	lymphocyte differentiation
gill&whole eye	0.00414768	12974	755	175	30	2.94585	GO:0032101	GO:BP	regulation of response to external stimulus
gill&whole eye	0.00564478	12974	30	175	7	17.2987	GO:0001912	GO:BP	positive regulation of leukocyte mediated cytotoxicity
gill&whole eye	0.00635683	12974	859	175	32	2.7618	GO:0051241	GO:BP	negative regulation of multicellular organismal process
gill&whole eye	0.00637752	12974	126	175	12	7.06068	GO:0050777	GO:BP	negative regulation of immune response
gill&whole eye	0.00957052	12974	244	175	16	4.86145	GO:0002697	GO:BP	regulation of immune effector process
gill&whole eye	0.011031	12974	3081	175	72	1.73251	GO:0048583	GO:BP	regulation of response to stimulus
gill&whole eye	0.0119958	12974	109	175	11	7.48173	GO:0002706	GO:BP	regulation of lymphocyte mediated immunity
gill&whole eye	0.0173366	12974	138	175	12	6.44671	GO:0071219	GO:BP	cellular response to molecule of bacterial origin
gill&whole eye	0.0176153	12974	35	175	7	14.8274	GO:0031343	GO:BP	positive regulation of cell killing
gill&whole eye	0.0196305	12974	360	175	19	3.91279	GO:1903131	GO:BP	mononuclear cell differentiation
gill&whole eye	0.0211832	12974	52	175	8	11.4057	GO:0031341	GO:BP	regulation of cell killing
gill&whole eye	0.0216202	12974	36	175	7	14.4156	GO:0048002	GO:BP	antigen processing and presentation of peptide antigen
gill&whole eye	0.0230626	12974	23	175	6	19.3401	GO:0002478	GO:BP	antigen processing and presentation of exogenous peptide antigen
gill&whole eye	0.0246406	12974	199	175	14	5.21568	GO:0046651	GO:BP	lymphocyte proliferation
gill&whole eye	0.0251555	12974	731	175	28	2.83973	GO:0030097	GO:BP	hemopoiesis
gill&whole eye	0.0264766	12974	171	175	13	5.63616	GO:0002274	GO:BP	myeloid leukocyte activation
gill&whole eye	0.0293377	12974	119	175	11	6.85301	GO:0042129	GO:BP	regulation of T cell proliferation
gill&whole eye	0.0313651	12974	203	175	14	5.11291	GO:0002366	GO:BP	leukocyte activation involved in immune response
gill&whole eye	0.0353095	12974	205	175	14	5.06302	GO:0032943	GO:BP	mononuclear cell proliferation
gill&whole eye	0.0368958	12974	237	175	15	4.69222	GO:0002237	GO:BP	response to molecule of bacterial origin
gill&whole eye	0.0374439	12974	206	175	14	5.03845	GO:0002263	GO:BP	cell activation involved in immune response
gill&whole eye	0.0418841	12974	178	175	13	5.41451	GO:0050920	GO:BP	regulation of chemotaxis
gill&whole eye	1.17703e-05	12974	2700	175	73	2.00445	GO:0005576	GO:CC	extracellular region
gill&whole eye	0.00611144	12974	2203	175	58	1.95186	GO:0005615	GO:CC	extracellular space
gill&whole eye	0.00642085	12974	237	175	16	5.00504	GO:0009897	GO:CC	external side of plasma membrane
gill&whole eye	0.00802717	12974	1007	175	35	2.57676	GO:0005102	GO:MF	signaling receptor binding
spleen&whole eye	1.31495e-10	12907	1634	69	36	4.12123	GO:0002376	GO:BP	immune system process
spleen&whole eye	3.90756e-08	12907	1035	69	27	4.87977	GO:0006955	GO:BP	immune response
spleen&whole eye	4.35008e-05	12907	580	69	18	5.80525	GO:0050776	GO:BP	regulation of immune response
spleen&whole eye	9.86473e-05	12907	690	69	19	5.15087	GO:0002684	GO:BP	positive regulation of immune system process
spleen&whole eye	0.000192987	12907	893	69	21	4.3989	GO:0051707	GO:BP	response to other organism
spleen&whole eye	0.000200855	12907	895	69	21	4.38907	GO:0043207	GO:BP	response to external biotic stimulus
spleen&whole eye	0.000375225	12907	927	69	21	4.23756	GO:0009607	GO:BP	response to biotic stimulus
spleen&whole eye	0.000441881	12907	443	69	15	6.33379	GO:0050778	GO:BP	positive regulation of immune response
spleen&whole eye	0.000459256	12907	1033	69	22	3.98381	GO:0044419	GO:BP	biological process involved in interspecies interaction between organisms
spleen&whole eye	0.000480713	12907	378	69	14	6.92807	GO:0042110	GO:BP	T cell activation
spleen&whole eye	0.00154966	12907	563	69	16	5.31603	GO:0046649	GO:BP	lymphocyte activation
spleen&whole eye	0.00160432	12907	1007	69	21	3.90091	GO:0002682	GO:BP	regulation of immune system process
spleen&whole eye	0.00171841	12907	288	69	12	7.79408	GO:0002250	GO:BP	adaptive immune response
spleen&whole eye	0.00310467	12907	675	69	17	4.71109	GO:0045321	GO:BP	leukocyte activation
spleen&whole eye	0.0139366	12907	51	69	6	22.0068	GO:0031341	GO:BP	regulation of cell killing
spleen&whole eye	0.014321	12907	1960	69	28	2.67226	GO:0009605	GO:BP	response to external stimulus
spleen&whole eye	0.0149423	12907	84	69	7	15.5882	GO:0001906	GO:BP	cell killing
spleen&whole eye	0.016921	12907	174	69	9	9.67541	GO:0050870	GO:BP	positive regulation of T cell activation
spleen&whole eye	0.0202569	12907	29	69	5	32.2514	GO:0001912	GO:BP	positive regulation of leukocyte mediated cytotoxicity
spleen&whole eye	0.0225883	12907	131	69	8	11.4234	GO:0002819	GO:BP	regulation of adaptive immune response
spleen&whole eye	0.0280846	12907	525	69	14	4.98821	GO:0045087	GO:BP	innate immune response
spleen&whole eye	0.0288179	12907	789	69	17	4.0304	GO:0001775	GO:BP	cell activation
spleen&whole eye	0.0359544	12907	14	69	4	53.4451	GO:0001916	GO:BP	positive regulation of T cell mediated cytotoxicity
spleen&whole eye	0.0371474	12907	191	69	9	8.81425	GO:1903039	GO:BP	positive regulation of leukocyte cell-cell adhesion
spleen&whole eye	0.0416296	12907	252	69	10	7.42294	GO:1903037	GO:BP	regulation of leukocyte cell-cell adhesion
spleen&whole eye	0.0464926	12907	34	69	5	27.5085	GO:0031343	GO:BP	positive regulation of cell killing
spleen&whole eye	0.0480246	12907	392	69	12	5.72626	GO:0009617	GO:BP	response to bacterium
spleen&whole eye	0.0497912	12907	257	69	10	7.27852	GO:0050863	GO:BP	regulation of T cell activation
spleen&whole eye	0.00766561	12907	10	69	4	74.8232	GO:0019774	GO:CC	proteasome core complex, beta-subunit complex
spleen&whole eye	0.00129317	12907	7	69	4	106.89	GO:0004298	GO:MF	threonine-type endopeptidase activity
spleen&whole eye	0.0179237	12907	12	69	4	62.3527	GO:0070003	GO:MF	threonine-type peptidase activity
olfactory rosette&whole eye	9.99339e-09	13071	1039	44	22	6.29018	GO:0006955	GO:BP	immune response
olfactory rosette&whole eye	1.42018e-06	13071	690	44	17	7.31907	GO:0002684	GO:BP	positive regulation of immune system process
olfactory rosette&whole eye	6.03749e-06	13071	1002	44	19	5.63303	GO:0002682	GO:BP	regulation of immune system process
olfactory rosette&whole eye	8.27383e-06	13071	660	44	16	7.20165	GO:0098542	GO:BP	defense response to other organism
olfactory rosette&whole eye	9.63006e-06	13071	1626	44	23	4.20207	GO:0002376	GO:BP	immune system process
olfactory rosette&whole eye	1.53469e-05	13071	1058	44	19	5.33487	GO:0006952	GO:BP	defense response
olfactory rosette&whole eye	1.67388e-05	13071	85	44	8	27.9594	GO:0001906	GO:BP	cell killing
olfactory rosette&whole eye	2.17315e-05	13071	405	44	13	9.53552	GO:0002252	GO:BP	immune effector process
olfactory rosette&whole eye	6.50751e-05	13071	443	44	13	8.71758	GO:0050778	GO:BP	positive regulation of immune response
olfactory rosette&whole eye	7.97869e-05	13071	894	44	17	5.64895	GO:0051707	GO:BP	response to other organism
olfactory rosette&whole eye	8.25614e-05	13071	896	44	17	5.63634	GO:0043207	GO:BP	response to external biotic stimulus
olfactory rosette&whole eye	9.98064e-05	13071	66	44	7	31.5072	GO:0001909	GO:BP	leukocyte mediated cytotoxicity
olfactory rosette&whole eye	0.000141023	13071	928	44	17	5.44198	GO:0009607	GO:BP	response to biotic stimulus
olfactory rosette&whole eye	0.000164602	13071	580	44	14	7.17061	GO:0050776	GO:BP	regulation of immune response
olfactory rosette&whole eye	0.000742855	13071	1036	44	17	4.87467	GO:0044419	GO:BP	biological process involved in interspecies interaction between organisms
olfactory rosette&whole eye	0.00113871	13071	675	44	14	6.16141	GO:0045321	GO:BP	leukocyte activation
olfactory rosette&whole eye	0.00375738	13071	318	44	10	9.34177	GO:0019221	GO:BP	cytokine-mediated signaling pathway
olfactory rosette&whole eye	0.00474208	13071	326	44	10	9.11252	GO:0002253	GO:BP	activation of immune response
olfactory rosette&whole eye	0.00606636	13071	251	44	9	10.6518	GO:0002443	GO:BP	leukocyte mediated immunity
olfactory rosette&whole eye	0.00774577	13071	787	44	14	5.28457	GO:0001775	GO:BP	cell activation
olfactory rosette&whole eye	0.0108118	13071	563	44	12	6.33183	GO:0046649	GO:BP	lymphocyte activation
olfactory rosette&whole eye	0.0179046	13071	590	44	12	6.04206	GO:0071345	GO:BP	cellular response to cytokine stimulus
olfactory rosette&whole eye	0.0187369	13071	378	44	10	7.85895	GO:0042110	GO:BP	T cell activation
olfactory rosette&whole eye	0.0454226	13071	525	44	11	6.22429	GO:0045087	GO:BP	innate immune response

## Sheet: Table S5
Table S5. Enrichment and depletion of outlier SNPs among differentially expressed genes (DEGs) in each annotation category. Significant P-valuses (≤ 0.05) are highlighted in bold.
Tissue	Variant	all outlier SNPs in expressed genes	outlier SNPs in DEGs	all outlier SNPs in expressed genes (%)	outlier SNPs in DEGs (%)	X2	P
gill	5K upstream	1144	314	15.5943	14.2404	1.68749	0.193932
gill	5'UTR	104	17	1.41767	0.770975	5.04001	0.0247683
gill	5' UTR premature start codon gain	8	2	0.109051	0.0907029	1.69129e-29	1
gill	synonymous	251	73	3.42148	3.31066	0.0311784	0.859843
gill	non-synonymous	195	61	2.65812	2.76644	0.0374488	0.846554
gill	intron	3916	1292	53.3806	58.5941	5.27158	0.0216763
gill	splice region & intron	37	10	0.504362	0.453515	0.015412	0.9012
gill	splice region variant & synonymous	7	3	0.0954198	0.136054	0.019949	0.88768
gill	3'UTR	431	118	5.87514	5.35147	0.677524	0.410441
gill	5K downstream	1240	314	16.9029	14.2404	6.2611	0.0123417
gill	stop_gained	1	1	0.0136314	0.0453515	0.00399333	0.949613
spleen	5K upstream	1041	107	15.6541	21.6599	8.16034	0.00428164
spleen	5'UTR	90	7	1.35338	1.417	7.1884e-29	1
spleen	synonymous	228	16	3.42857	3.23887	0.00778299	0.929701
spleen	non-synonymous	176	16	2.64662	3.23887	0.382943	0.536032
spleen	intron	3553	246	53.4286	49.7976	0.691721	0.40558
spleen	splice region & intron	30	1	0.451128	0.202429	0.205751	0.650118
spleen	3'UTR	400	33	6.01504	6.68016	0.215068	0.642824
spleen	5K downstream	1117	68	16.797	13.7652	2.05279	0.151927
olfactory rosette	5K upstream	1190	62	15.5902	20.8054	3.78622	0.0516762
olfactory rosette	5'UTR	100	2	1.3101	0.671141	0.473484	0.491389
olfactory rosette	5'UTR premature start codon gain	9	1	0.117909	0.33557	0.0421274	0.837377
olfactory rosette	synonymous	259	8	3.39316	2.68456	0.231578	0.630356
olfactory rosette	non-synonymous	198	11	2.594	3.69128	0.885543	0.346688
olfactory rosette	intron	4105	133	53.7796	44.6309	2.92057	0.0874567
olfactory rosette	3'UTR	448	26	5.86925	8.72483	3.15163	0.0758511
olfactory rosette	5K downstream	1278	55	16.7431	18.4564	0.328484	0.566553
whole eye	5K upstream	1261	33	15.4119	16.9231	0.153963	0.694777
whole eye	5'UTR	108	2	1.31997	1.02564	0.00115475	0.972892
whole eye	synonymous	275	5	3.36104	2.5641	0.153474	0.695237
whole eye	non-synonymous	213	16	2.60328	8.20513	18.3302	1.85736e-05
whole eye	intron	4432	89	54.1677	45.641	1.59658	0.206388
whole eye	splice region & intron	37	2	0.452212	1.02564	0.388416	0.533133
whole eye	splice region	2	1	0.0244439	0.512821	2.69712	0.10053
whole eye	3'UTR	471	4	5.75654	2.05128	3.8643	0.0493237
whole eye	5K downstream	1363	43	16.6585	22.0513	2.40778	0.120733
liver	5K upstream	942	15	15.6141	22.7273	1.31549	0.251403
liver	5'UTR	82	2	1.35919	3.0303	0.368354	0.543903
liver	synonymous	209	5	3.46428	7.57576	1.90582	0.167428
liver	non-synonymous	162	1	2.68523	1.51515	0.0354321	0.850693
liver	intron	3202	34	53.0748	51.5152	0.0012186	0.972153
liver	3'UTR	369	1	6.11636	1.51515	1.52112	0.21745
liver	5K downstream	1023	8	16.9567	12.1212	0.53453	0.464708
all tissues	5K upstream	1391	412	16.1051	15.4249	0.470262	0.492867
all tissues	5'UTR	115	24	1.33148	0.89854	2.73715	0.0980397
all tissues	5'UTR premature start codon gain	11	3	0.127359	0.112317	3.27123e-26	1
all tissues	synonymous	291	88	3.36923	3.29465	0.0142904	0.904846
all tissues	non-synonymous	230	77	2.66296	2.88282	0.27696	0.598701
all tissues	intron	4577	1505	52.9929	56.3459	2.68037	0.101592
all tissues	splice region & synonymous	8	3	0.0926248	0.112317	9.24539e-30	1
all tissues	splice region & intron	39	11	0.451546	0.411831	0.0104731	0.918488
all tissues	splice region	2	1	0.0231562	0.0374392	3.31508e-29	1
all tissues	3'UTR	483	149	5.59222	5.57844	7.85943e-28	1
all tissues	5K downstream	1486	397	17.205	14.8633	5.67994	0.01716
all tissues	stop gained	1	1	0.0115781	0.0374392	0.00209565	0.963487

## Sheet: Table S6
Table S6. Significant cis- gene-SNP associations (cis-eQTLs), SNPs with regulatory effects (eSNPs), genes associated with eSNPs (eGenes), and slope from linear regressiont (beta) in studied tissues. Differentically expressed genes among eGenes (eGene&DEG), outlier SNPs among eSNPs (outlier eSNPs), genes harbouring outlier SNPs and eGenes (candidate eGene), and DEGs found among candidate eGenes (c…
Tissue	cis-eQTLs	eSNP	eGene	Statistic	P-value	FDR	beta	Gene description	Human ortholog	eGene&DEG	Outlier eSNP	Candidate eGene	Candidate eGene&DEG
gill	CM020918_29523018_PFLUV_G00126200	CM020918_29523018	PFLUV_G00126200	-20.6988	2.28421e-16	3.4537e-11	-64.4874	eukaryotic translation initiation factor 4E-1A [Perca fluviatilis]	EIF4E
gill	CM020918_29523222_PFLUV_G00126200	CM020918_29523222	PFLUV_G00126200	-14.901	2.62808e-13	1.98681e-08	-68.3957	eukaryotic translation initiation factor 4E-1A [Perca fluviatilis]	EIF4E
gill	CM020918_29523057_PFLUV_G00126200	CM020918_29523057	PFLUV_G00126200	-14.2597	6.57356e-13	2.48479e-08	-62.1527	eukaryotic translation initiation factor 4E-1A [Perca fluviatilis]	EIF4E
gill	CM020918_29523078_PFLUV_G00126200	CM020918_29523078	PFLUV_G00126200	-14.2597	6.57356e-13	2.48479e-08	-62.1527	eukaryotic translation initiation factor 4E-1A [Perca fluviatilis]	EIF4E
gill	CM020916_2113269_PFLUV_G00093350	CM020916_2113269	PFLUV_G00093350	12.3793	1.18481e-11	3.58286e-07	756.273	protein ALP1-like isoform X3 [Perca fluviatilis]	ASRGL1
gill	CM020918_29523202_PFLUV_G00126200	CM020918_29523202	PFLUV_G00126200	-11.5602	4.63906e-11	1.00203e-06	-65.6987	eukaryotic translation initiation factor 4E-1A [Perca fluviatilis]	EIF4E
gill	CM020918_29523203_PFLUV_G00126200	CM020918_29523203	PFLUV_G00126200	-11.5602	4.63906e-11	1.00203e-06	-65.6987	eukaryotic translation initiation factor 4E-1A [Perca fluviatilis]	EIF4E
gill	CM020909_14950281_PFLUV_G00004540	CM020909_14950281	PFLUV_G00004540	10.8002	1.75448e-10	2.7164e-06	574.455	perforin-1-like [Perca fluviatilis]	PRF1
gill	CM020909_14951944_PFLUV_G00004540	CM020909_14951944	PFLUV_G00004540	10.8002	1.75448e-10	2.7164e-06	574.455	perforin-1-like [Perca fluviatilis]	PRF1
gill	CM020909_2593690_PFLUV_G00000470	CM020909_2593690	PFLUV_G00000470	-10.787	1.79658e-10	2.7164e-06	-1095.51	calpain-2 catalytic subunit-like [Perca fluviatilis]	CAPN2
gill	CM020909_2577090_PFLUV_G00000470	CM020909_2577090	PFLUV_G00000470	-10.533	2.8443e-10	3.30812e-06	-1121.78	calpain-2 catalytic subunit-like [Perca fluviatilis]	CAPN2
gill	CM020909_2593824_PFLUV_G00000470	CM020909_2593824	PFLUV_G00000470	-10.533	2.8443e-10	3.30812e-06	-1121.78	calpain-2 catalytic subunit-like [Perca fluviatilis]	CAPN2
gill	CM020909_2593992_PFLUV_G00000470	CM020909_2593992	PFLUV_G00000470	-10.533	2.8443e-10	3.30812e-06	-1121.78	calpain-2 catalytic subunit-like [Perca fluviatilis]	CAPN2
gill	CM020918_29523098_PFLUV_G00126200	CM020918_29523098	PFLUV_G00126200	10.0578	6.85608e-10	6.6221e-06	69.1901	eukaryotic translation initiation factor 4E-1A [Perca fluviatilis]	EIF4E
gill	CM020922_4280353_PFLUV_G00162530	CM020922_4280353	PFLUV_G00162530	9.9837	7.8835e-10	6.6221e-06	214.476	uncharacterized protein LOC120572661 [Perca fluviatilis]	N/A
gill	CM020922_4280709_PFLUV_G00162530	CM020922_4280709	PFLUV_G00162530	9.9837	7.8835e-10	6.6221e-06	214.476	uncharacterized protein LOC120572661 [Perca fluviatilis]	N/A
gill	CM020922_4280842_PFLUV_G00162530	CM020922_4280842	PFLUV_G00162530	9.9837	7.8835e-10	6.6221e-06	214.476	uncharacterized protein LOC120572661 [Perca fluviatilis]	N/A
gill	CM020922_4281783_PFLUV_G00162530	CM020922_4281783	PFLUV_G00162530	9.9837	7.8835e-10	6.6221e-06	214.476	uncharacterized protein LOC120572661 [Perca fluviatilis]	N/A
gill	CM020922_4280538_PFLUV_G00162530	CM020922_4280538	PFLUV_G00162530	9.68526	1.39284e-09	1.05298e-05	210.314	uncharacterized protein LOC120572661 [Perca fluviatilis]	N/A
gill	CM020922_4332467_PFLUV_G00162530	CM020922_4332467	PFLUV_G00162530	9.68526	1.39284e-09	1.05298e-05	210.314	uncharacterized protein LOC120572661 [Perca fluviatilis]	N/A
gill	CM020929_1356442_PFLUV_G00238840	CM020929_1356442	PFLUV_G00238840	-9.24648	3.28155e-09	1.90833e-05	-275.284	microfibril-associated glycoprotein 4-like [Perca fluviatilis]	MFAP4			X
gill	CM020929_1356788_PFLUV_G00238840	CM020929_1356788	PFLUV_G00238840	-9.24648	3.28155e-09	1.90833e-05	-275.284	microfibril-associated glycoprotein 4-like [Perca fluviatilis]	MFAP4			X
gill	CM020929_1357184_PFLUV_G00238840	CM020929_1357184	PFLUV_G00238840	-9.24648	3.28155e-09	1.90833e-05	-275.284	microfibril-associated glycoprotein 4-like [Perca fluviatilis]	MFAP4			X
gill	CM020929_1357196_PFLUV_G00238840	CM020929_1357196	PFLUV_G00238840	-9.24648	3.28155e-09	1.90833e-05	-275.284	microfibril-associated glycoprotein 4-like [Perca fluviatilis]	MFAP4			X
gill	CM020929_1360050_PFLUV_G00238840	CM020929_1360050	PFLUV_G00238840	-9.24648	3.28155e-09	1.90833e-05	-275.284	microfibril-associated glycoprotein 4-like [Perca fluviatilis]	MFAP4			X
gill	CM020929_1360290_PFLUV_G00238840	CM020929_1360290	PFLUV_G00238840	-9.24648	3.28155e-09	1.90833e-05	-275.284	microfibril-associated glycoprotein 4-like [Perca fluviatilis]	MFAP4			X
gill	CM020912_11868660_PFLUV_G00041630	CM020912_11868660	PFLUV_G00041630	8.99457	5.42693e-09	2.82947e-05	101.572	zgc:123305 [Perca fluviatilis]	LPIN3
gill	CM020912_11870932_PFLUV_G00041630	CM020912_11870932	PFLUV_G00041630	8.99457	5.42693e-09	2.82947e-05	101.572	zgc:123305 [Perca fluviatilis]	LPIN3
gill	CM020912_11870958_PFLUV_G00041630	CM020912_11870958	PFLUV_G00041630	8.99457	5.42693e-09	2.82947e-05	101.572	zgc:123305 [Perca fluviatilis]	LPIN3
gill	CM020918_19323969_PFLUV_G00122290	CM020918_19323969	PFLUV_G00122290	8.78467	8.30464e-09	4.18551e-05	241.797	transmembrane and coiled-coil domain-containing protein 6 [Perca fluviatilis]	TMCO6
gill	CM020911_23031074_PFLUV_G00031530	CM020911_23031074	PFLUV_G00031530	8.72369	9.40735e-09	4.58833e-05	180.258	protein lin-7 homolog C [Perca fluviatilis]	LIN7C
gill	CM020929_1356609_PFLUV_G00238840	CM020929_1356609	PFLUV_G00238840	-8.30296	2.25352e-08	0.000106478	-257.812	microfibril-associated glycoprotein 4-like [Perca fluviatilis]	MFAP4			X
gill	CM020912_11882373_PFLUV_G00041630	CM020912_11882373	PFLUV_G00041630	8.11922	3.32464e-08	0.000152328	97.3748	zgc:123305 [Perca fluviatilis]	LPIN3
gill	CM020909_23167052_PFLUV_G00007770	CM020909_23167052	PFLUV_G00007770	-8.01584	4.14603e-08	0.000179107	-655.321	CD276 antigen-like [Perca fluviatilis] &gt;ref|XP_039651934.1| CD276 antigen-like [Perca fluviatilis] &gt;ref|XP_039651943.1| CD276 antigen-like [Perca fluviatilis] &gt;ref|XP_039651949.1| CD276 antigen-like [Perca fluviatilis]	CD276			X
gill	CM020909_23167062_PFLUV_G00007770	CM020909_23167062	PFLUV_G00007770	-8.01584	4.14603e-08	0.000179107	-655.321	CD276 antigen-like [Perca fluviatilis] &gt;ref|XP_039651934.1| CD276 antigen-like [Perca fluviatilis] &gt;ref|XP_039651943.1| CD276 antigen-like [Perca fluviatilis] &gt;ref|XP_039651949.1| CD276 antigen-like [Perca fluviatilis]	CD276			X
gill	CM020911_23029156_PFLUV_G00031530	CM020911_23029156	PFLUV_G00031530	7.95229	4.75199e-08	0.000194188	164.033	protein lin-7 homolog C [Perca fluviatilis]	LIN7C
gill	CM020911_23029459_PFLUV_G00031530	CM020911_23029459	PFLUV_G00031530	7.95229	4.75199e-08	0.000194188	164.033	protein lin-7 homolog C [Perca fluviatilis]	LIN7C
gill	CM020913_17261003_PFLUV_G00057160	CM020913_17261003	PFLUV_G00057160	-7.91305	5.17102e-08	0.000205751	-682.073	protein SSUH2 homolog isoform X1 [Perca fluviatilis]	SSUH2
gill	CM020909_23168517_PFLUV_G00007770	CM020909_23168517	PFLUV_G00007770	-7.88282	5.51969e-08	0.000213993	-630.617	CD276 antigen-like [Perca fluviatilis] &gt;ref|XP_039651934.1| CD276 antigen-like [Perca fluviatilis] &gt;ref|XP_039651943.1| CD276 antigen-like [Perca fluviatilis] &gt;ref|XP_039651949.1| CD276 antigen-like [Perca fluviatilis]	CD276			X
gill	CM020921_32682499_PFLUV_G00160720	CM020921_32682499	PFLUV_G00160720	-7.83673	6.09841e-08	0.000224896	-11755.1	H-2 class I histocompatibility antigen: Q10 alpha chain-like isoform X3 [Perca fluviatilis]	N/A
gill	CM020921_32682500_PFLUV_G00160720	CM020921_32682500	PFLUV_G00160720	-7.83673	6.09841e-08	0.000224896	-11755.1	H-2 class I histocompatibility antigen: Q10 alpha chain-like isoform X3 [Perca fluviatilis]	N/A
gill	CM020918_29523420_PFLUV_G00126200	CM020918_29523420	PFLUV_G00126200	-7.78688	6.79502e-08	0.000244619	-68.6551	eukaryotic translation initiation factor 4E-1A [Perca fluviatilis]	EIF4E
gill	CM020909_23168639_PFLUV_G00007770	CM020909_23168639	PFLUV_G00007770	-7.64351	9.29168e-08	0.000326719	-619.842	CD276 antigen-like [Perca fluviatilis] &gt;ref|XP_039651934.1| CD276 antigen-like [Perca fluviatilis] &gt;ref|XP_039651943.1| CD276 antigen-like [Perca fluviatilis] &gt;ref|XP_039651949.1| CD276 antigen-like [Perca fluviatilis]	CD276			X
gill	CM020916_2113269_PFLUV_G00093340	CM020916_2113269	PFLUV_G00093340	7.61655	9.8578e-08	0.000333468	1198.24	uncharacterized protein LOC120563553 isoform X1 [Perca fluviatilis]	N/A
gill	CM020909_23171734_PFLUV_G00007770	CM020909_23171734	PFLUV_G00007770	-7.61347	9.92471e-08	0.000333468	-619.399	CD276 antigen-like [Perca fluviatilis] &gt;ref|XP_039651934.1| CD276 antigen-like [Perca fluviatilis] &gt;ref|XP_039651943.1| CD276 antigen-like [Perca fluviatilis] &gt;ref|XP_039651949.1| CD276 antigen-like [Perca fluviatilis]	CD276		X	X
gill	CM020912_11868303_PFLUV_G00041630	CM020912_11868303	PFLUV_G00041630	7.46864	1.36604e-07	0.000449008	101.844	zgc:123305 [Perca fluviatilis]	LPIN3
gill	CM020923_28035811_PFLUV_G00182300	CM020923_28035811	PFLUV_G00182300	7.35036	1.77691e-07	0.000554568	267.502	conserved oligomeric Golgi complex subunit 1 isoform X1 [Perca fluviatilis]	COG1
gill	CM020915_31106852_PFLUV_G00089700	CM020915_31106852	PFLUV_G00089700	-7.34527	1.79722e-07	0.000554568	-672.82	uncharacterized protein si:dkey-256h2.1 [Perca fluviatilis]	N/A
gill	CM020915_31109121_PFLUV_G00089700	CM020915_31109121	PFLUV_G00089700	-7.34527	1.79722e-07	0.000554568	-672.82	uncharacterized protein si:dkey-256h2.1 [Perca fluviatilis]	N/A
gill	CM020909_23168387_PFLUV_G00007770	CM020909_23168387	PFLUV_G00007770	-7.30859	1.95073e-07	0.000589896	-636.308	CD276 antigen-like [Perca fluviatilis] &gt;ref|XP_039651934.1| CD276 antigen-like [Perca fluviatilis] &gt;ref|XP_039651943.1| CD276 antigen-like [Perca fluviatilis] &gt;ref|XP_039651949.1| CD276 antigen-like [Perca fluviatilis]	CD276			X
gill	CM020916_2095289_PFLUV_G00093340	CM020916_2095289	PFLUV_G00093340	7.2779	2.08943e-07	0.000619449	1142.44	uncharacterized protein LOC120563553 isoform X1 [Perca fluviatilis]	N/A
gill	CM020923_34636862_PFLUV_G00184190	CM020923_34636862	PFLUV_G00184190	-7.2481	2.23383e-07	0.00063727	-84.4003	methyltransferase-like protein 23 [Perca fluviatilis]	METTL23	X
gill	CM020923_34642597_PFLUV_G00184190	CM020923_34642597	PFLUV_G00184190	-7.2481	2.23383e-07	0.00063727	-84.4003	methyltransferase-like protein 23 [Perca fluviatilis]	METTL23	X
gill	CM020923_21517841_PFLUV_G00180220	CM020923_21517841	PFLUV_G00180220	-7.22461	2.35489e-07	0.000659364	-21.8988	RUN domain-containing protein 3A [Takifugu flavidus]	RUNDC3A
gill	CM020932_2148397_PFLUV_G00269580	CM020932_2148397	PFLUV_G00269580	-7.14577	2.81255e-07	0.000733198	-354.134	uncharacterized protein LOC120554188 isoform X1 [Perca fluviatilis] &gt;ref|XP_039648836.1| uncharacterized protein LOC120554188 isoform X1 [Perca fluviatilis]	N/A	X
gill	CM020932_2148416_PFLUV_G00269580	CM020932_2148416	PFLUV_G00269580	-7.14577	2.81255e-07	0.000733198	-354.134	uncharacterized protein LOC120554188 isoform X1 [Perca fluviatilis] &gt;ref|XP_039648836.1| uncharacterized protein LOC120554188 isoform X1 [Perca fluviatilis]	N/A	X
gill	CM020932_2148422_PFLUV_G00269580	CM020932_2148422	PFLUV_G00269580	-7.14577	2.81255e-07	0.000733198	-354.134	uncharacterized protein LOC120554188 isoform X1 [Perca fluviatilis] &gt;ref|XP_039648836.1| uncharacterized protein LOC120554188 isoform X1 [Perca fluviatilis]	N/A	X
gill	CM020932_2148426_PFLUV_G00269580	CM020932_2148426	PFLUV_G00269580	-7.14577	2.81255e-07	0.000733198	-354.134	uncharacterized protein LOC120554188 isoform X1 [Perca fluviatilis] &gt;ref|XP_039648836.1| uncharacterized protein LOC120554188 isoform X1 [Perca fluviatilis]	N/A	X
gill	CM020925_22377348_PFLUV_G00202780	CM020925_22377348	PFLUV_G00202780	-7.11814	2.99379e-07	0.000760832	-27.7042	cell cycle checkpoint protein RAD1 [Perca fluviatilis]	RAD1
gill	CM020909_23168156_PFLUV_G00007770	CM020909_23168156	PFLUV_G00007770	-7.09384	3.16298e-07	0.000760832	-599.333	CD276 antigen-like [Perca fluviatilis] &gt;ref|XP_039651934.1| CD276 antigen-like [Perca fluviatilis] &gt;ref|XP_039651943.1| CD276 antigen-like [Perca fluviatilis] &gt;ref|XP_039651949.1| CD276 antigen-like [Perca fluviatilis]	CD276			X
gill	CM020912_11874852_PFLUV_G00041630	CM020912_11874852	PFLUV_G00041630	7.0744	3.30545e-07	0.000760832	120.737	zgc:123305 [Perca fluviatilis]	LPIN3
gill	CM020914_15571858_PFLUV_G00068980	CM020914_15571858	PFLUV_G00068980	7.07231	3.32111e-07	0.000760832	514.5	GTPase IMAP family member 8-like [Perca fluviatilis]	GIMAP8
gill	CM020914_15571810_PFLUV_G00068980	CM020914_15571810	PFLUV_G00068980	-7.07231	3.32111e-07	0.000760832	-514.5	GTPase IMAP family member 8-like [Perca fluviatilis]	GIMAP8
gill	CM020914_15571962_PFLUV_G00068980	CM020914_15571962	PFLUV_G00068980	-7.07231	3.32111e-07	0.000760832	-514.5	GTPase IMAP family member 8-like [Perca fluviatilis]	GIMAP8
gill	CM020914_15571968_PFLUV_G00068980	CM020914_15571968	PFLUV_G00068980	-7.07231	3.32111e-07	0.000760832	-514.5	GTPase IMAP family member 8-like [Perca fluviatilis]	GIMAP8
gill	CM020914_15571978_PFLUV_G00068980	CM020914_15571978	PFLUV_G00068980	-7.07231	3.32111e-07	0.000760832	-514.5	GTPase IMAP family member 8-like [Perca fluviatilis]	GIMAP8
gill	CM020912_10213633_PFLUV_G00040990	CM020912_10213633	PFLUV_G00040990	-7.02804	3.67229e-07	0.000804704	-709.715	WD repeat-containing protein 1 [Perca fluviatilis]	WDR1	X
gill	CM020912_10213637_PFLUV_G00040990	CM020912_10213637	PFLUV_G00040990	-7.02804	3.67229e-07	0.000804704	-709.715	WD repeat-containing protein 1 [Perca fluviatilis]	WDR1	X
gill	CM020912_10214382_PFLUV_G00040990	CM020912_10214382	PFLUV_G00040990	-7.02804	3.67229e-07	0.000804704	-709.715	WD repeat-containing protein 1 [Perca fluviatilis]	WDR1	X
gill	CM020914_25912143_PFLUV_G00072580	CM020914_25912143	PFLUV_G00072580	-6.99738	3.93758e-07	0.000838532	-1221.56	lymphocyte antigen 6G-like [Perca fluviatilis]	N/A
gill	CM020914_25912172_PFLUV_G00072580	CM020914_25912172	PFLUV_G00072580	-6.99738	3.93758e-07	0.000838532	-1221.56	lymphocyte antigen 6G-like [Perca fluviatilis]	N/A
gill	CM020914_15572418_PFLUV_G00069010	CM020914_15572418	PFLUV_G00069010	-6.96802	4.21008e-07	0.000884111	-774.847	protein mono-ADP-ribosyltransferase PARP15-like [Perca fluviatilis]	PARP15
gill	CM020923_18625719_PFLUV_G00179200	CM020923_18625719	PFLUV_G00179200	6.93804	4.5083e-07	0.000884478	125.265	reticulophagy regulator 3 [Perca fluviatilis]	RETREG3
gill	CM020923_18626106_PFLUV_G00179200	CM020923_18626106	PFLUV_G00179200	6.93804	4.5083e-07	0.000884478	125.265	reticulophagy regulator 3 [Perca fluviatilis]	RETREG3
gill	CM020923_18639450_PFLUV_G00179200	CM020923_18639450	PFLUV_G00179200	6.93804	4.5083e-07	0.000884478	125.265	reticulophagy regulator 3 [Perca fluviatilis]	RETREG3
gill	CM020923_6758291_PFLUV_G00174300	CM020923_6758291	PFLUV_G00174300	6.93694	4.51966e-07	0.000884478	139.253	RNA pseudouridylate synthase domain-containing protein 1 [Perca fluviatilis]	RPUSD1
gill	CM020913_17247354_PFLUV_G00057160	CM020913_17247354	PFLUV_G00057160	6.93278	4.56282e-07	0.000884478	588.882	protein SSUH2 homolog isoform X1 [Perca fluviatilis]	SSUH2
gill	CM020913_17251200_PFLUV_G00057160	CM020913_17251200	PFLUV_G00057160	-6.93278	4.56282e-07	0.000884478	-588.882	protein SSUH2 homolog isoform X1 [Perca fluviatilis]	SSUH2
gill	CM020912_11881701_PFLUV_G00041630	CM020912_11881701	PFLUV_G00041630	6.88599	5.07852e-07	0.000971983	86.1027	zgc:123305 [Perca fluviatilis]	LPIN3
gill	CM020912_11882381_PFLUV_G00041630	CM020912_11882381	PFLUV_G00041630	6.8144	5.98576e-07	0.0011313	91.2995	zgc:123305 [Perca fluviatilis]	LPIN3
gill	CM020915_8095022_PFLUV_G00079700	CM020915_8095022	PFLUV_G00079700	-6.73934	7.11651e-07	0.00132841	-60.8026	calcium homeostasis modulator protein 6-like: partial [Perca fluviatilis]	CALHM6
gill	CM020923_18642901_PFLUV_G00179200	CM020923_18642901	PFLUV_G00179200	6.7111	7.59651e-07	0.00140071	120.139	reticulophagy regulator 3 [Perca fluviatilis]	RETREG3
gill	CM020918_38641496_PFLUV_G00127480	CM020918_38641496	PFLUV_G00127480	-6.66777	8.39847e-07	0.00147656	-85.0228	exosome complex component RRP40-like [Perca fluviatilis] &gt;ref|XP_039669407.1| exosome complex component RRP40-like [Perca fluviatilis] &gt;ref|XP_039669408.1| exosome complex component RRP40-like [Perca fluviatilis]	EXOSC3
gill	CM020918_38641499_PFLUV_G00127480	CM020918_38641499	PFLUV_G00127480	-6.66777	8.39847e-07	0.00147656	-85.0228	exosome complex component RRP40-like [Perca fluviatilis] &gt;ref|XP_039669407.1| exosome complex component RRP40-like [Perca fluviatilis] &gt;ref|XP_039669408.1| exosome complex component RRP40-like [Perca fluviatilis]	EXOSC3
gill	CM020918_38641500_PFLUV_G00127480	CM020918_38641500	PFLUV_G00127480	-6.66777	8.39847e-07	0.00147656	-85.0228	exosome complex component RRP40-like [Perca fluviatilis] &gt;ref|XP_039669407.1| exosome complex component RRP40-like [Perca fluviatilis] &gt;ref|XP_039669408.1| exosome complex component RRP40-like [Perca fluviatilis]	EXOSC3
gill	CM020918_38641517_PFLUV_G00127480	CM020918_38641517	PFLUV_G00127480	-6.66777	8.39847e-07	0.00147656	-85.0228	exosome complex component RRP40-like [Perca fluviatilis] &gt;ref|XP_039669407.1| exosome complex component RRP40-like [Perca fluviatilis] &gt;ref|XP_039669408.1| exosome complex component RRP40-like [Perca fluviatilis]	EXOSC3
gill	CM020912_11880209_PFLUV_G00041630	CM020912_11880209	PFLUV_G00041630	6.62959	9.17677e-07	0.00159442	92.8043	zgc:123305 [Perca fluviatilis]	LPIN3
gill	CM020921_32682941_PFLUV_G00160720	CM020921_32682941	PFLUV_G00160720	-6.62479	9.27977e-07	0.00159442	-10593.4	H-2 class I histocompatibility antigen: Q10 alpha chain-like isoform X3 [Perca fluviatilis]	N/A
gill	CM020909_23167982_PFLUV_G00007770	CM020909_23167982	PFLUV_G00007770	-6.61428	9.5091e-07	0.00161547	-564.266	CD276 antigen-like [Perca fluviatilis] &gt;ref|XP_039651934.1| CD276 antigen-like [Perca fluviatilis] &gt;ref|XP_039651943.1| CD276 antigen-like [Perca fluviatilis] &gt;ref|XP_039651949.1| CD276 antigen-like [Perca fluviatilis]	CD276			X
gill	CM020909_23168281_PFLUV_G00007770	CM020909_23168281	PFLUV_G00007770	-6.6053	9.70993e-07	0.00163126	-563.66	CD276 antigen-like [Perca fluviatilis] &gt;ref|XP_039651934.1| CD276 antigen-like [Perca fluviatilis] &gt;ref|XP_039651943.1| CD276 antigen-like [Perca fluviatilis] &gt;ref|XP_039651949.1| CD276 antigen-like [Perca fluviatilis]	CD276			X
gill	CM020922_15798951_PFLUV_G00165720	CM020922_15798951	PFLUV_G00165720	6.57143	1.05066e-06	0.00172673	25.3951	E3 ubiquitin-protein ligase TRIM39 isoform X1 [Perca fluviatilis]	TRIM39			X
gill	CM020922_15800651_PFLUV_G00165720	CM020922_15800651	PFLUV_G00165720	6.57143	1.05066e-06	0.00172673	25.3951	E3 ubiquitin-protein ligase TRIM39 isoform X1 [Perca fluviatilis]	TRIM39			X
gill	CM020932_2360579_PFLUV_G00269720	CM020932_2360579	PFLUV_G00269720	6.56541	1.06552e-06	0.00173231	203.57	tubulin alpha-1A chain-like [Perca fluviatilis]	TUBA1A
gill	CM020909_23164203_PFLUV_G00007770	CM020909_23164203	PFLUV_G00007770	-6.5441	1.11983e-06	0.00180125	-1045.74	CD276 antigen-like [Perca fluviatilis] &gt;ref|XP_039651934.1| CD276 antigen-like [Perca fluviatilis] &gt;ref|XP_039651943.1| CD276 antigen-like [Perca fluviatilis] &gt;ref|XP_039651949.1| CD276 antigen-like [Perca fluviatilis]	CD276			X
gill	CM020920_6681500_PFLUV_G00142210	CM020920_6681500	PFLUV_G00142210	6.51288	1.20454e-06	0.00183972	342.481	uncharacterized protein LOC116047620 [Sander lucioperca]	N/A	X
gill	CM020915_8095662_PFLUV_G00079700	CM020915_8095662	PFLUV_G00079700	-6.50872	1.2163e-06	0.00183972	-30.5434	calcium homeostasis modulator protein 6-like: partial [Perca fluviatilis]	CALHM6
gill	CM020915_8096107_PFLUV_G00079700	CM020915_8096107	PFLUV_G00079700	-6.50872	1.2163e-06	0.00183972	-30.5434	calcium homeostasis modulator protein 6-like: partial [Perca fluviatilis]	CALHM6
gill	CM020915_8096172_PFLUV_G00079700	CM020915_8096172	PFLUV_G00079700	-6.50872	1.2163e-06	0.00183972	-30.5434	calcium homeostasis modulator protein 6-like: partial [Perca fluviatilis]	CALHM6
gill	CM020915_8096179_PFLUV_G00079700	CM020915_8096179	PFLUV_G00079700	-6.50872	1.2163e-06	0.00183972	-30.5434	calcium homeostasis modulator protein 6-like: partial [Perca fluviatilis]	CALHM6
gill	CM020910_18565831_PFLUV_G00018850	CM020910_18565831	PFLUV_G00018850	6.50856	1.21676e-06	0.00183972	106.676	hypothetical protein EPR50_G00028860 [Perca flavescens]	N/A
gill	CM020921_32683212_PFLUV_G00160720	CM020921_32683212	PFLUV_G00160720	6.48816	1.27624e-06	0.00187396	10831.8	H-2 class I histocompatibility antigen: Q10 alpha chain-like isoform X3 [Perca fluviatilis]	N/A
gill	CM020932_2139097_PFLUV_G00269580	CM020932_2139097	PFLUV_G00269580	-6.48442	1.28746e-06	0.00187396	-584.571	uncharacterized protein LOC120554188 isoform X1 [Perca fluviatilis] &gt;ref|XP_039648836.1| uncharacterized protein LOC120554188 isoform X1 [Perca fluviatilis]	N/A	X
gill	CM020932_2148640_PFLUV_G00269580	CM020932_2148640	PFLUV_G00269580	-6.47983	1.30137e-06	0.00187396	-368.207	uncharacterized protein LOC120554188 isoform X1 [Perca fluviatilis] &gt;ref|XP_039648836.1| uncharacterized protein LOC120554188 isoform X1 [Perca fluviatilis]	N/A	X
gill	CM020932_2149374_PFLUV_G00269580	CM020932_2149374	PFLUV_G00269580	-6.47983	1.30137e-06	0.00187396	-368.207	uncharacterized protein LOC120554188 isoform X1 [Perca fluviatilis] &gt;ref|XP_039648836.1| uncharacterized protein LOC120554188 isoform X1 [Perca fluviatilis]	N/A	X
gill	CM020932_2149487_PFLUV_G00269580	CM020932_2149487	PFLUV_G00269580	-6.47983	1.30137e-06	0.00187396	-368.207	uncharacterized protein LOC120554188 isoform X1 [Perca fluviatilis] &gt;ref|XP_039648836.1| uncharacterized protein LOC120554188 isoform X1 [Perca fluviatilis]	N/A	X
gill	CM020909_23164251_PFLUV_G00007770	CM020909_23164251	PFLUV_G00007770	-6.39124	1.60216e-06	0.00228533	-569.311	CD276 antigen-like [Perca fluviatilis] &gt;ref|XP_039651934.1| CD276 antigen-like [Perca fluviatilis] &gt;ref|XP_039651943.1| CD276 antigen-like [Perca fluviatilis] &gt;ref|XP_039651949.1| CD276 antigen-like [Perca fluviatilis]	CD276			X
gill	CM020926_23071980_PFLUV_G00214700	CM020926_23071980	PFLUV_G00214700	-6.37813	1.65234e-06	0.00233488	-46.3374	integrator complex subunit 7 [Perca fluviatilis]	INTS7
gill	CM020919_9372369_PFLUV_G00130350	CM020919_9372369	PFLUV_G00130350	-6.37333	1.67111e-06	0.00233954	-118.119	uncharacterized protein LOC120568395 [Perca fluviatilis]	GIMAP8	X
gill	CM020921_32682581_PFLUV_G00160720	CM020921_32682581	PFLUV_G00160720	-6.34757	1.7757e-06	0.00240765	-11202.4	H-2 class I histocompatibility antigen: Q10 alpha chain-like isoform X3 [Perca fluviatilis]	N/A
gill	CM020910_20137758_PFLUV_G00019450	CM020910_20137758	PFLUV_G00019450	-6.33821	1.8153e-06	0.00240765	-479.323	T-cell surface glycoprotein CD3 epsilon chain-like [Perca fluviatilis]	CD3E	X
gill	CM020910_20137771_PFLUV_G00019450	CM020910_20137771	PFLUV_G00019450	-6.33821	1.8153e-06	0.00240765	-479.323	T-cell surface glycoprotein CD3 epsilon chain-like [Perca fluviatilis]	CD3E	X
gill	CM020910_20137815_PFLUV_G00019450	CM020910_20137815	PFLUV_G00019450	-6.33821	1.8153e-06	0.00240765	-479.323	T-cell surface glycoprotein CD3 epsilon chain-like [Perca fluviatilis]	CD3E	X
gill	CM020910_20137981_PFLUV_G00019450	CM020910_20137981	PFLUV_G00019450	-6.33821	1.8153e-06	0.00240765	-479.323	T-cell surface glycoprotein CD3 epsilon chain-like [Perca fluviatilis]	CD3E	X
gill	CM020910_20141323_PFLUV_G00019450	CM020910_20141323	PFLUV_G00019450	-6.33821	1.8153e-06	0.00240765	-479.323	T-cell surface glycoprotein CD3 epsilon chain-like [Perca fluviatilis]	CD3E	X
gill	CM020917_26993163_PFLUV_G00112230	CM020917_26993163	PFLUV_G00112230	6.32507	1.87246e-06	0.00241978	827.821	basigin isoform X3 [Perca fluviatilis]	BSG			X
gill	CM020917_26993173_PFLUV_G00112230	CM020917_26993173	PFLUV_G00112230	6.32507	1.87246e-06	0.00241978	827.821	basigin isoform X3 [Perca fluviatilis]	BSG			X
gill	CM020917_26993823_PFLUV_G00112230	CM020917_26993823	PFLUV_G00112230	6.32507	1.87246e-06	0.00241978	827.821	basigin isoform X3 [Perca fluviatilis]	BSG			X
gill	CM020932_2148636_PFLUV_G00269580	CM020932_2148636	PFLUV_G00269580	-6.30535	1.96171e-06	0.00251363	-368.506	uncharacterized protein LOC120554188 isoform X1 [Perca fluviatilis] &gt;ref|XP_039648836.1| uncharacterized protein LOC120554188 isoform X1 [Perca fluviatilis]	N/A	X
gill	CM020923_21517841_PFLUV_G00180210	CM020923_21517841	PFLUV_G00180210	-6.29777	1.99718e-06	0.00253758	-227.82	RUN domain-containing protein 3A isoform X1 [Perca fluviatilis]	RUNDC3A
gill	CM020918_19317092_PFLUV_G00122290	CM020918_19317092	PFLUV_G00122290	6.2833	2.06666e-06	0.00260397	208.111	transmembrane and coiled-coil domain-containing protein 6 [Perca fluviatilis]	TMCO6
gill	CM020929_2301060_PFLUV_G00239060	CM020929_2301060	PFLUV_G00239060	6.27508	2.10724e-06	0.00263316	240.24	isocitrate dehydrogenase [NAD] subunit alpha: mitochondrial-like [Perca fluviatilis]	IDH3A
gill	CM020923_16621477_PFLUV_G00178320	CM020923_16621477	PFLUV_G00178320	-6.26101	2.17856e-06	0.00269997	-208.94	intercellular adhesion molecule 5 [Perca fluviatilis]	ICAM5	X
gill	CM020920_8055244_PFLUV_G00142450	CM020920_8055244	PFLUV_G00142450	6.24372	2.26966e-06	0.00279	120.278	C-X-C chemokine receptor type 1 [Perca fluviatilis]	CXCR1	X
gill	CM020917_37980106_PFLUV_G00114800	CM020917_37980106	PFLUV_G00114800	6.19549	2.54473e-06	0.00310291	28.087	protein IMPACT isoform X1 [Perca fluviatilis]	IMPACT			X
gill	CM020927_22150674_PFLUV_G00224970	CM020927_22150674	PFLUV_G00224970	6.18611	2.60206e-06	0.00314743	151.417	epoxide hydrolase 1 [Perca fluviatilis]	EPHX1
gill	CM020932_9480035_PFLUV_G00272480	CM020932_9480035	PFLUV_G00272480	-6.17724	2.65755e-06	0.00318904	-27.5993	FAST kinase domain-containing protein 2: mitochondrial [Perca fluviatilis]	FASTKD2
gill	CM020915_33104858_PFLUV_G00090230	CM020915_33104858	PFLUV_G00090230	-6.14819	2.84765e-06	0.00329776	-2027.2	cathepsin S-like [Perca fluviatilis]	CTSS	X
gill	CM020915_33115412_PFLUV_G00090230	CM020915_33115412	PFLUV_G00090230	-6.14819	2.84765e-06	0.00329776	-2027.2	cathepsin S-like [Perca fluviatilis]	CTSS	X
gill	CM020915_33115414_PFLUV_G00090230	CM020915_33115414	PFLUV_G00090230	-6.14819	2.84765e-06	0.00329776	-2027.2	cathepsin S-like [Perca fluviatilis]	CTSS	X
gill	CM020915_33115433_PFLUV_G00090230	CM020915_33115433	PFLUV_G00090230	-6.14819	2.84765e-06	0.00329776	-2027.2	cathepsin S-like [Perca fluviatilis]	CTSS	X
gill	CM020929_1379731_PFLUV_G00238840	CM020929_1379731	PFLUV_G00238840	-6.14678	2.85721e-06	0.00329776	-222.061	microfibril-associated glycoprotein 4-like [Perca fluviatilis]	MFAP4			X
gill	CM020919_9373454_PFLUV_G00130370	CM020919_9373454	PFLUV_G00130370	6.09747	3.21347e-06	0.00366943	624.15	GTPase IMAP family member 8-like [Maylandia zebra]	GIMAP8
gill	CM020922_7782075_PFLUV_G00163480	CM020922_7782075	PFLUV_G00163480	-6.09107	3.2629e-06	0.00366943	-895.463	N/A	N/A			X
gill	CM020922_7782098_PFLUV_G00163480	CM020922_7782098	PFLUV_G00163480	-6.09107	3.2629e-06	0.00366943	-895.463	N/A	N/A			X
gill	CM020923_18625119_PFLUV_G00179200	CM020923_18625119	PFLUV_G00179200	6.08581	3.30417e-06	0.00366943	122.017	reticulophagy regulator 3 [Perca fluviatilis]	RETREG3
gill	CM020923_18626077_PFLUV_G00179200	CM020923_18626077	PFLUV_G00179200	6.08581	3.30417e-06	0.00366943	122.017	reticulophagy regulator 3 [Perca fluviatilis]	RETREG3
gill	CM020909_23168294_PFLUV_G00007770	CM020909_23168294	PFLUV_G00007770	-6.07789	3.36725e-06	0.00366943	-535.18	CD276 antigen-like [Perca fluviatilis] &gt;ref|XP_039651934.1| CD276 antigen-like [Perca fluviatilis] &gt;ref|XP_039651943.1| CD276 antigen-like [Perca fluviatilis] &gt;ref|XP_039651949.1| CD276 antigen-like [Perca fluviatilis]	CD276			X
gill	CM020909_23168305_PFLUV_G00007770	CM020909_23168305	PFLUV_G00007770	-6.07789	3.36725e-06	0.00366943	-535.18	CD276 antigen-like [Perca fluviatilis] &gt;ref|XP_039651934.1| CD276 antigen-like [Perca fluviatilis] &gt;ref|XP_039651943.1| CD276 antigen-like [Perca fluviatilis] &gt;ref|XP_039651949.1| CD276 antigen-like [Perca fluviatilis]	CD276			X
gill	CM020914_25915622_PFLUV_G00072580	CM020914_25915622	PFLUV_G00072580	-6.07591	3.38322e-06	0.00366943	-1170.27	lymphocyte antigen 6G-like [Perca fluviatilis]	N/A
gill	CM020930_25814354_PFLUV_G00258930	CM020930_25814354	PFLUV_G00258930	6.06849	3.44369e-06	0.00366943	42.3463	myoneurin [Perca fluviatilis]	MYNN
gill	CM020923_35837363_PFLUV_G00184460	CM020923_35837363	PFLUV_G00184460	-6.06233	3.49472e-06	0.00366943	-124.338	zinc finger protein 260 [Perca fluviatilis]	ZNF260
gill	CM020923_35831223_PFLUV_G00184460	CM020923_35831223	PFLUV_G00184460	6.06233	3.49472e-06	0.00366943	124.338	zinc finger protein 260 [Perca fluviatilis]	ZNF260
gill	CM020923_35837719_PFLUV_G00184460	CM020923_35837719	PFLUV_G00184460	6.06233	3.49472e-06	0.00366943	124.338	zinc finger protein 260 [Perca fluviatilis]	ZNF260
gill	CM020923_35844031_PFLUV_G00184460	CM020923_35844031	PFLUV_G00184460	6.06233	3.49472e-06	0.00366943	124.338	zinc finger protein 260 [Perca fluviatilis]	ZNF260
gill	CM020915_33115356_PFLUV_G00090230	CM020915_33115356	PFLUV_G00090230	-6.0474	3.62169e-06	0.00377652	-1946.38	cathepsin S-like [Perca fluviatilis]	CTSS	X
gill	CM020920_36874798_PFLUV_G00150520	CM020920_36874798	PFLUV_G00150520	6.03302	3.74843e-06	0.00388191	2143.68	N/A	N/A
gill	CM020915_26885220_PFLUV_G00088010	CM020915_26885220	PFLUV_G00088010	6.0161	3.90343e-06	0.0039878	314.842	mitogen-activated protein kinase kinase kinase 5 [Perca fluviatilis]	MAP3K5
gill	CM020915_26885950_PFLUV_G00088010	CM020915_26885950	PFLUV_G00088010	6.0161	3.90343e-06	0.0039878	314.842	mitogen-activated protein kinase kinase kinase 5 [Perca fluviatilis]	MAP3K5
gill	CM020912_44422006_PFLUV_G00051710	CM020912_44422006	PFLUV_G00051710	-6.00502	4.00832e-06	0.00403904	-264.104	phosphatidylinositol 4-phosphate 3-kinase C2 domain-containing subunit beta [Perca fluviatilis]	PIK3C2B
gill	CM020909_23091880_PFLUV_G00007770	CM020909_23091880	PFLUV_G00007770	-5.99963	4.06043e-06	0.00403904	-1192.26	CD276 antigen-like [Perca fluviatilis] &gt;ref|XP_039651934.1| CD276 antigen-like [Perca fluviatilis] &gt;ref|XP_039651943.1| CD276 antigen-like [Perca fluviatilis] &gt;ref|XP_039651949.1| CD276 antigen-like [Perca fluviatilis]	CD276			X
gill	CM020909_23092093_PFLUV_G00007770	CM020909_23092093	PFLUV_G00007770	-5.99963	4.06043e-06	0.00403904	-1192.26	CD276 antigen-like [Perca fluviatilis] &gt;ref|XP_039651934.1| CD276 antigen-like [Perca fluviatilis] &gt;ref|XP_039651943.1| CD276 antigen-like [Perca fluviatilis] &gt;ref|XP_039651949.1| CD276 antigen-like [Perca fluviatilis]	CD276			X
gill	CM020909_23163301_PFLUV_G00007770	CM020909_23163301	PFLUV_G00007770	-5.99963	4.06043e-06	0.00403904	-1192.26	CD276 antigen-like [Perca fluviatilis] &gt;ref|XP_039651934.1| CD276 antigen-like [Perca fluviatilis] &gt;ref|XP_039651943.1| CD276 antigen-like [Perca fluviatilis] &gt;ref|XP_039651949.1| CD276 antigen-like [Perca fluviatilis]	CD276			X
gill	CM020916_32990973_PFLUV_G00102720	CM020916_32990973	PFLUV_G00102720	5.99194	4.13602e-06	0.00408734	100.66	SUMO-activating enzyme subunit 2 [Perca fluviatilis]	UBA2	X
gill	CM020927_29967958_PFLUV_G00226970	CM020927_29967958	PFLUV_G00226970	5.98109	4.24501e-06	0.0041678	37.9567	DNA replication factor Cdt1 [Perca fluviatilis]	CDT1
gill	CM020915_33104825_PFLUV_G00090230	CM020915_33104825	PFLUV_G00090230	-5.96818	4.37855e-06	0.00417085	-2032.79	cathepsin S-like [Perca fluviatilis]	CTSS	X
gill	CM020915_33117799_PFLUV_G00090230	CM020915_33117799	PFLUV_G00090230	-5.96818	4.37855e-06	0.00417085	-2032.79	cathepsin S-like [Perca fluviatilis]	CTSS	X
gill	CM020915_33117808_PFLUV_G00090230	CM020915_33117808	PFLUV_G00090230	-5.96818	4.37855e-06	0.00417085	-2032.79	cathepsin S-like [Perca fluviatilis]	CTSS	X
gill	CM020915_33117810_PFLUV_G00090230	CM020915_33117810	PFLUV_G00090230	-5.96818	4.37855e-06	0.00417085	-2032.79	cathepsin S-like [Perca fluviatilis]	CTSS	X
gill	CM020915_28021471_PFLUV_G00088330	CM020915_28021471	PFLUV_G00088330	5.96747	4.38605e-06	0.00417085	47.6048	uncharacterized protein si:dkeyp-97a10.2 isoform X2 [Perca fluviatilis] &gt;ref|XP_039662560.1| uncharacterized protein si:dkeyp-97a10.2 isoform X2 [Perca fluviatilis]	CD84			X
gill	CM020929_1329640_PFLUV_G00238840	CM020929_1329640	PFLUV_G00238840	-5.95954	4.47031e-06	0.00419817	-291.156	microfibril-associated glycoprotein 4-like [Perca fluviatilis]	MFAP4			X
gill	CM020929_1329648_PFLUV_G00238840	CM020929_1329648	PFLUV_G00238840	-5.95954	4.47031e-06	0.00419817	-291.156	microfibril-associated glycoprotein 4-like [Perca fluviatilis]	MFAP4			X
gill	CM020909_23168300_PFLUV_G00007770	CM020909_23168300	PFLUV_G00007770	-5.94509	4.62816e-06	0.00431959	-554.377	CD276 antigen-like [Perca fluviatilis] &gt;ref|XP_039651934.1| CD276 antigen-like [Perca fluviatilis] &gt;ref|XP_039651943.1| CD276 antigen-like [Perca fluviatilis] &gt;ref|XP_039651949.1| CD276 antigen-like [Perca fluviatilis]	CD276			X
gill	CM020919_9369588_PFLUV_G00130350	CM020919_9369588	PFLUV_G00130350	-5.9338	4.7554e-06	0.00441111	-139.219	uncharacterized protein LOC120568395 [Perca fluviatilis]	GIMAP8	X
gill	CM020915_8106064_PFLUV_G00079700	CM020915_8106064	PFLUV_G00079700	-5.9241	4.86758e-06	0.00446045	-30.0586	calcium homeostasis modulator protein 6-like: partial [Perca fluviatilis]	CALHM6
gill	CM020915_8106071_PFLUV_G00079700	CM020915_8106071	PFLUV_G00079700	-5.9241	4.86758e-06	0.00446045	-30.0586	calcium homeostasis modulator protein 6-like: partial [Perca fluviatilis]	CALHM6
gill	CM020932_5176830_PFLUV_G00270760	CM020932_5176830	PFLUV_G00270760	-5.87805	5.43811e-06	0.00495323	-34.531	N/A	N/A
gill	CM020910_13826273_PFLUV_G00017450	CM020910_13826273	PFLUV_G00017450	-5.87256	5.51048e-06	0.0049891	-357.465	5&apos;-3&apos; exonuclease PLD3 [Perca fluviatilis] &gt;ref|XP_039635957.1| 5&apos;-3&apos; exonuclease PLD3 [Perca fluviatilis]	PLD3	X
gill	CM020932_2351477_PFLUV_G00269720	CM020932_2351477	PFLUV_G00269720	5.8639	5.62669e-06	0.00505206	170.472	tubulin alpha-1A chain-like [Perca fluviatilis]	TUBA1A
gill	CM020918_3447087_PFLUV_G00117250	CM020918_3447087	PFLUV_G00117250	-5.85997	5.68026e-06	0.00505206	-97.3141	cathepsin F [Perca fluviatilis]	CTSF
gill	CM020918_3458372_PFLUV_G00117250	CM020918_3458372	PFLUV_G00117250	-5.85997	5.68026e-06	0.00505206	-97.3141	cathepsin F [Perca fluviatilis]	CTSF
gill	CM020932_2128898_PFLUV_G00269580	CM020932_2128898	PFLUV_G00269580	-5.85403	5.76219e-06	0.00509496	-349.176	uncharacterized protein LOC120554188 isoform X1 [Perca fluviatilis] &gt;ref|XP_039648836.1| uncharacterized protein LOC120554188 isoform X1 [Perca fluviatilis]	N/A	X
gill	CM020929_4083222_PFLUV_G00239340	CM020929_4083222	PFLUV_G00239340	-5.83214	6.0747e-06	0.00534005	-35.4379	ATPase PAAT [Perca fluviatilis]	C10orf88
gill	CM020915_36190309_PFLUV_G00090920	CM020915_36190309	PFLUV_G00090920	-5.82211	6.22357e-06	0.00538816	-1587.31	NACHT: LRR and PYD domains-containing protein 3-like [Perca fluviatilis]	NLRP3
gill	CM020915_36190369_PFLUV_G00090920	CM020915_36190369	PFLUV_G00090920	-5.82211	6.22357e-06	0.00538816	-1587.31	NACHT: LRR and PYD domains-containing protein 3-like [Perca fluviatilis]	NLRP3
gill	CM020929_1379667_PFLUV_G00238840	CM020929_1379667	PFLUV_G00238840	-5.81825	6.28181e-06	0.00538816	-258.761	microfibril-associated glycoprotein 4-like [Perca fluviatilis]	MFAP4			X
gill	CM020910_40774685_PFLUV_G00025220	CM020910_40774685	PFLUV_G00025220	-5.8037	6.50656e-06	0.00538816	-35.8493	microtubule-associated tumor suppressor candidate 2 isoform X1 [Perca fluviatilis]	MTUS2
gill	CM020921_23039743_PFLUV_G00157710	CM020921_23039743	PFLUV_G00157710	5.80275	6.52142e-06	0.00538816	352.055	sperm acrosome membrane-associated protein 4-like [Perca fluviatilis]	SPACA4
gill	CM020921_23040466_PFLUV_G00157710	CM020921_23040466	PFLUV_G00157710	5.80275	6.52142e-06	0.00538816	352.055	sperm acrosome membrane-associated protein 4-like [Perca fluviatilis]	SPACA4
gill	CM020921_23040530_PFLUV_G00157710	CM020921_23040530	PFLUV_G00157710	5.80275	6.52142e-06	0.00538816	352.055	sperm acrosome membrane-associated protein 4-like [Perca fluviatilis]	SPACA4
gill	CM020921_23040734_PFLUV_G00157710	CM020921_23040734	PFLUV_G00157710	5.80275	6.52142e-06	0.00538816	352.055	sperm acrosome membrane-associated protein 4-like [Perca fluviatilis]	SPACA4
gill	CM020921_23041474_PFLUV_G00157710	CM020921_23041474	PFLUV_G00157710	5.80275	6.52142e-06	0.00538816	352.055	sperm acrosome membrane-associated protein 4-like [Perca fluviatilis]	SPACA4
gill	CM020921_23042761_PFLUV_G00157710	CM020921_23042761	PFLUV_G00157710	5.80275	6.52142e-06	0.00538816	352.055	sperm acrosome membrane-associated protein 4-like [Perca fluviatilis]	SPACA4
gill	CM020921_23042948_PFLUV_G00157710	CM020921_23042948	PFLUV_G00157710	5.80275	6.52142e-06	0.00538816	352.055	sperm acrosome membrane-associated protein 4-like [Perca fluviatilis]	SPACA4
gill	CM020929_4185078_PFLUV_G00239400	CM020929_4185078	PFLUV_G00239400	5.78055	6.88103e-06	0.00565437	122.257	LOW QUALITY PROTEIN: charged multivesicular body protein 6 [Perca fluviatilis]	CHMP6	X
gill	CM020912_13938237_PFLUV_G00042360	CM020912_13938237	PFLUV_G00042360	5.75834	7.26092e-06	0.00590795	100.495	inhibitor of nuclear factor kappa-B kinase subunit epsilon [Perca fluviatilis]	IKBKE	X		X	X
gill	CM020912_4922814_PFLUV_G00039370	CM020912_4922814	PFLUV_G00039370	5.75796	7.26776e-06	0.00590795	409.41	CDK5 regulatory subunit-associated protein 1 [Perca fluviatilis]	CDK5RAP1
gill	CM020909_18967496_PFLUV_G00006440	CM020909_18967496	PFLUV_G00006440	5.75475	7.32437e-06	0.00592212	68.5958	structure-specific endonuclease subunit SLX4 [Perca fluviatilis] &gt;ref|XP_039646969.1| structure-specific endonuclease subunit SLX4 [Perca fluviatilis]	SLX4
gill	CM020920_20553278_PFLUV_G00146260	CM020920_20553278	PFLUV_G00146260	5.74654	7.47148e-06	0.00600894	115.854	ankyrin repeat domain-containing protein 10b isoform X1 [Perca fluviatilis]	ANKRD10
gill	CM020924_23372190_PFLUV_G00193210	CM020924_23372190	PFLUV_G00193210	5.73108	7.75658e-06	0.00617257	31.746	transmembrane 4 L6 family member 1 [Perca fluviatilis]	TM4SF1		X	X
gill	CM020924_23372216_PFLUV_G00193210	CM020924_23372216	PFLUV_G00193210	5.73108	7.75658e-06	0.00617257	31.746	transmembrane 4 L6 family member 1 [Perca fluviatilis]	TM4SF1		X	X
gill	CM020919_9358443_PFLUV_G00130340	CM020919_9358443	PFLUV_G00130340	-5.7067	8.22892e-06	0.00651416	-122.827	quinone oxidoreductase [Perca fluviatilis]	CRYZ
gill	CM020921_25298300_PFLUV_G00158440	CM020921_25298300	PFLUV_G00158440	5.69975	8.36879e-06	0.00659038	149.285	hypothetical protein EPR50_G00146500 [Perca flavescens]	N/A
gill	CM020928_11393723_PFLUV_G00230340	CM020928_11393723	PFLUV_G00230340	5.69545	8.45677e-06	0.00662515	438.706	quinone oxidoreductase PIG3 isoform X1 [Perca fluviatilis]	TP53I3
gill	CM020928_11406133_PFLUV_G00230340	CM020928_11406133	PFLUV_G00230340	5.69043	8.56027e-06	0.00667167	405.048	quinone oxidoreductase PIG3 isoform X1 [Perca fluviatilis]	TP53I3
gill	CM020929_1380431_PFLUV_G00238840	CM020929_1380431	PFLUV_G00238840	-5.66555	9.0936e-06	0.00705099	-353.311	microfibril-associated glycoprotein 4-like [Perca fluviatilis]	MFAP4			X
gill	CM020912_9962281_PFLUV_G00040880	CM020912_9962281	PFLUV_G00040880	5.64889	9.4694e-06	0.00730492	31.5183	uncharacterized protein LOC120558233 isoform X3 [Perca fluviatilis]	ZNF90
gill	CM020911_23028271_PFLUV_G00031530	CM020911_23028271	PFLUV_G00031530	5.63939	9.69065e-06	0.00740008	207.198	protein lin-7 homolog C [Perca fluviatilis]	LIN7C
gill	CM020911_23028465_PFLUV_G00031530	CM020911_23028465	PFLUV_G00031530	5.63939	9.69065e-06	0.00740008	207.198	protein lin-7 homolog C [Perca fluviatilis]	LIN7C
gill	CM020915_28762516_PFLUV_G00088720	CM020915_28762516	PFLUV_G00088720	5.62965	9.92292e-06	0.00741023	73.7779	uncharacterized protein LOC120562342 isoform X1 [Perca fluviatilis]	N/A	X
gill	CM020923_16097922_PFLUV_G00178020	CM020923_16097922	PFLUV_G00178020	5.62453	1.00472e-05	0.00741023	117.733	zinc finger protein 239-like [Perca fluviatilis]	ZNF239
gill	CM020917_14554670_PFLUV_G00108340	CM020917_14554670	PFLUV_G00108340	-5.62452	1.00475e-05	0.00741023	-22.2245	tRNA modification GTPase GTPBP3: mitochondrial isoform X1 [Perca fluviatilis]	GTPBP3
gill	CM020917_14558639_PFLUV_G00108340	CM020917_14558639	PFLUV_G00108340	-5.62452	1.00475e-05	0.00741023	-22.2245	tRNA modification GTPase GTPBP3: mitochondrial isoform X1 [Perca fluviatilis]	GTPBP3
gill	CM020917_14558684_PFLUV_G00108340	CM020917_14558684	PFLUV_G00108340	-5.62452	1.00475e-05	0.00741023	-22.2245	tRNA modification GTPase GTPBP3: mitochondrial isoform X1 [Perca fluviatilis]	GTPBP3
gill	CM020917_14559016_PFLUV_G00108340	CM020917_14559016	PFLUV_G00108340	-5.62452	1.00475e-05	0.00741023	-22.2245	tRNA modification GTPase GTPBP3: mitochondrial isoform X1 [Perca fluviatilis]	GTPBP3
gill	CM020917_14619500_PFLUV_G00108340	CM020917_14619500	PFLUV_G00108340	-5.62452	1.00475e-05	0.00741023	-22.2245	tRNA modification GTPase GTPBP3: mitochondrial isoform X1 [Perca fluviatilis]	GTPBP3
gill	CM020918_3483563_PFLUV_G00117250	CM020918_3483563	PFLUV_G00117250	-5.62254	1.0096e-05	0.00741023	-104.742	cathepsin F [Perca fluviatilis]	CTSF
gill	CM020920_6678290_PFLUV_G00142210	CM020920_6678290	PFLUV_G00142210	5.60428	1.05551e-05	0.00745757	312.412	uncharacterized protein LOC116047620 [Sander lucioperca]	N/A	X
gill	CM020920_6678296_PFLUV_G00142210	CM020920_6678296	PFLUV_G00142210	5.60428	1.05551e-05	0.00745757	312.412	uncharacterized protein LOC116047620 [Sander lucioperca]	N/A	X
gill	CM020920_6679008_PFLUV_G00142210	CM020920_6679008	PFLUV_G00142210	5.60428	1.05551e-05	0.00745757	312.412	uncharacterized protein LOC116047620 [Sander lucioperca]	N/A	X
gill	CM020920_6679011_PFLUV_G00142210	CM020920_6679011	PFLUV_G00142210	5.60428	1.05551e-05	0.00745757	312.412	uncharacterized protein LOC116047620 [Sander lucioperca]	N/A	X
gill	CM020920_6679050_PFLUV_G00142210	CM020920_6679050	PFLUV_G00142210	5.60428	1.05551e-05	0.00745757	312.412	uncharacterized protein LOC116047620 [Sander lucioperca]	N/A	X
gill	CM020920_6679240_PFLUV_G00142210	CM020920_6679240	PFLUV_G00142210	5.60428	1.05551e-05	0.00745757	312.412	uncharacterized protein LOC116047620 [Sander lucioperca]	N/A	X
gill	CM020920_6679438_PFLUV_G00142210	CM020920_6679438	PFLUV_G00142210	5.60428	1.05551e-05	0.00745757	312.412	uncharacterized protein LOC116047620 [Sander lucioperca]	N/A	X
gill	CM020920_6680137_PFLUV_G00142210	CM020920_6680137	PFLUV_G00142210	5.60428	1.05551e-05	0.00745757	312.412	uncharacterized protein LOC116047620 [Sander lucioperca]	N/A	X
gill	CM020921_32521239_PFLUV_G00160660	CM020921_32521239	PFLUV_G00160660	5.60197	1.06146e-05	0.00746471	596.101	H-2 class I histocompatibility antigen: Q10 alpha chain-like [Perca fluviatilis]	N/A
gill	CM020922_15817599_PFLUV_G00165720	CM020922_15817599	PFLUV_G00165720	5.58832	1.09735e-05	0.00768141	24.4252	E3 ubiquitin-protein ligase TRIM39 isoform X1 [Perca fluviatilis]	TRIM39			X
gill	CM020915_29345662_PFLUV_G00089120	CM020915_29345662	PFLUV_G00089120	-5.58301	1.11164e-05	0.00774559	-20.4067	high affinity immunoglobulin epsilon receptor subunit beta-like [Perca fluviatilis]	MS4A2
gill	CM020914_15572547_PFLUV_G00069010	CM020914_15572547	PFLUV_G00069010	-5.57844	1.12408e-05	0.00779632	-704.404	protein mono-ADP-ribosyltransferase PARP15-like [Perca fluviatilis]	PARP15
gill	CM020932_2346900_PFLUV_G00269720	CM020932_2346900	PFLUV_G00269720	5.57546	1.13228e-05	0.00781736	188.095	tubulin alpha-1A chain-like [Perca fluviatilis]	TUBA1A
gill	CM020922_18073030_PFLUV_G00166440	CM020922_18073030	PFLUV_G00166440	5.55796	1.18167e-05	0.00812121	35.6234	leishmanolysin-like peptidase 2 isoform X2 [Perca fluviatilis]	LMLN2
gill	CM020926_30402044_PFLUV_G00216780	CM020926_30402044	PFLUV_G00216780	-5.54991	1.2051e-05	0.00821053	-36.4684	uncharacterized protein LOC120546886 [Perca fluviatilis]	N/A
gill	CM020930_30655035_PFLUV_G00259880	CM020930_30655035	PFLUV_G00259880	-5.54718	1.21314e-05	0.00821053	-86.7411	LOW QUALITY PROTEIN: uncharacterized protein LOC120552635 [Perca fluviatilis]	NLRC3
gill	CM020928_27067322_PFLUV_G00236230	CM020928_27067322	PFLUV_G00236230	5.54367	1.22359e-05	0.00821053	14.7622	b(0:+)-type amino acid transporter 1-like [Perca fluviatilis]	SLC7A9
gill	CM020909_13649795_PFLUV_G00004060	CM020909_13649795	PFLUV_G00004060	-5.54329	1.22471e-05	0.00821053	-30.8001	hemicentin-1-like [Perca fluviatilis]	HMCN1
gill	CM020915_36126094_PFLUV_G00090900	CM020915_36126094	PFLUV_G00090900	5.54245	1.22724e-05	0.00821053	120.163	NACHT: LRR and PYD domains-containing protein 3-like isoform X3 [Perca fluviatilis]	NLRP3
gill	CM020915_36127654_PFLUV_G00090900	CM020915_36127654	PFLUV_G00090900	-5.54245	1.22724e-05	0.00821053	-120.163	NACHT: LRR and PYD domains-containing protein 3-like isoform X3 [Perca fluviatilis]	NLRP3
gill	CM020914_12159501_PFLUV_G00067790	CM020914_12159501	PFLUV_G00067790	-5.53707	1.24344e-05	0.00824892	-158.888	dipeptidyl peptidase 2 [Perca fluviatilis]	DPP7	X
gill	CM020916_17692034_PFLUV_G00098040	CM020916_17692034	PFLUV_G00098040	5.53692	1.24389e-05	0.00824892	221.58	BPTI/Kunitz domain-containing protein [Perca fluviatilis]	SPINT4
gill	CM020925_1468834_PFLUV_G00197430	CM020925_1468834	PFLUV_G00197430	5.53314	1.25545e-05	0.00828923	150.678	chromodomain-helicase-DNA-binding protein 1 [Perca fluviatilis]	CHD1
gill	VHII01000083_13018_PFLUV_G00278110	VHII01000083_13018	PFLUV_G00278110	-5.524	1.28378e-05	0.00840286	-191.665	torsin-1A-like isoform X1 [Perca fluviatilis]	TOR1A
gill	VHII01000083_13020_PFLUV_G00278110	VHII01000083_13020	PFLUV_G00278110	-5.524	1.28378e-05	0.00840286	-191.665	torsin-1A-like isoform X1 [Perca fluviatilis]	TOR1A
gill	CM020929_8235164_PFLUV_G00240820	CM020929_8235164	PFLUV_G00240820	-5.51597	1.30919e-05	0.00853224	-82.2217	vacuolar protein-sorting-associated protein 25 [Perca fluviatilis]	VPS25	X
gill	CM020921_32689842_PFLUV_G00160720	CM020921_32689842	PFLUV_G00160720	-5.51273	1.3196e-05	0.00853523	-18861.8	H-2 class I histocompatibility antigen: Q10 alpha chain-like isoform X3 [Perca fluviatilis]	N/A
gill	CM020923_34650406_PFLUV_G00184190	CM020923_34650406	PFLUV_G00184190	-5.51084	1.32573e-05	0.00853523	-79.3578	methyltransferase-like protein 23 [Perca fluviatilis]	METTL23	X
gill	CM020922_4274998_PFLUV_G00162530	CM020922_4274998	PFLUV_G00162530	-5.51057	1.32658e-05	0.00853523	-422.128	uncharacterized protein LOC120572661 [Perca fluviatilis]	N/A
gill	CM020927_22150970_PFLUV_G00224970	CM020927_22150970	PFLUV_G00224970	-5.49758	1.3694e-05	0.00869719	-154.641	epoxide hydrolase 1 [Perca fluviatilis]	EPHX1
gill	CM020920_20492854_PFLUV_G00146260	CM020920_20492854	PFLUV_G00146260	5.49256	1.38629e-05	0.00869719	121.854	ankyrin repeat domain-containing protein 10b isoform X1 [Perca fluviatilis]	ANKRD10
gill	CM020920_20495913_PFLUV_G00146260	CM020920_20495913	PFLUV_G00146260	5.49256	1.38629e-05	0.00869719	121.854	ankyrin repeat domain-containing protein 10b isoform X1 [Perca fluviatilis]	ANKRD10
gill	CM020920_20505023_PFLUV_G00146260	CM020920_20505023	PFLUV_G00146260	5.49256	1.38629e-05	0.00869719	121.854	ankyrin repeat domain-containing protein 10b isoform X1 [Perca fluviatilis]	ANKRD10
gill	CM020920_20505139_PFLUV_G00146260	CM020920_20505139	PFLUV_G00146260	5.49256	1.38629e-05	0.00869719	121.854	ankyrin repeat domain-containing protein 10b isoform X1 [Perca fluviatilis]	ANKRD10
gill	CM020919_9371435_PFLUV_G00130370	CM020919_9371435	PFLUV_G00130370	5.49033	1.39387e-05	0.00869719	1296.12	GTPase IMAP family member 8-like [Maylandia zebra]	GIMAP8
gill	CM020914_34527622_PFLUV_G00075370	CM020914_34527622	PFLUV_G00075370	5.48914	1.39793e-05	0.00869719	33.9597	trichohyalin-like [Perca fluviatilis]	TCHH	X
gill	CM020931_4447808_PFLUV_G00262070	CM020931_4447808	PFLUV_G00262070	-5.48714	1.4048e-05	0.00869719	-61.9053	LOW QUALITY PROTEIN: nuclear pore complex protein Nup107 [Perca fluviatilis]	NUP107
gill	CM020931_4448143_PFLUV_G00262070	CM020931_4448143	PFLUV_G00262070	-5.48714	1.4048e-05	0.00869719	-61.9053	LOW QUALITY PROTEIN: nuclear pore complex protein Nup107 [Perca fluviatilis]	NUP107
gill	CM020910_32851063_PFLUV_G00022940	CM020910_32851063	PFLUV_G00022940	5.48417	1.41503e-05	0.00869719	21.1658	protein jagged-1b [Perca fluviatilis]	JAG1
gill	CM020910_32851197_PFLUV_G00022940	CM020910_32851197	PFLUV_G00022940	5.48417	1.41503e-05	0.00869719	21.1658	protein jagged-1b [Perca fluviatilis]	JAG1
gill	CM020929_13412785_PFLUV_G00242760	CM020929_13412785	PFLUV_G00242760	-5.47829	1.43553e-05	0.00875204	-55.604	bifunctional coenzyme A synthase [Perca fluviatilis]	COASY			X
gill	CM020929_13413203_PFLUV_G00242760	CM020929_13413203	PFLUV_G00242760	-5.47829	1.43553e-05	0.00875204	-55.604	bifunctional coenzyme A synthase [Perca fluviatilis]	COASY			X
gill	CM020932_2122427_PFLUV_G00269580	CM020932_2122427	PFLUV_G00269580	5.47043	1.46341e-05	0.00881876	400.718	uncharacterized protein LOC120554188 isoform X1 [Perca fluviatilis] &gt;ref|XP_039648836.1| uncharacterized protein LOC120554188 isoform X1 [Perca fluviatilis]	N/A	X
gill	CM020932_2122440_PFLUV_G00269580	CM020932_2122440	PFLUV_G00269580	5.47043	1.46341e-05	0.00881876	400.718	uncharacterized protein LOC120554188 isoform X1 [Perca fluviatilis] &gt;ref|XP_039648836.1| uncharacterized protein LOC120554188 isoform X1 [Perca fluviatilis]	N/A	X
gill	CM020921_32683259_PFLUV_G00160720	CM020921_32683259	PFLUV_G00160720	5.4684	1.4707e-05	0.00881876	17189.9	H-2 class I histocompatibility antigen: Q10 alpha chain-like isoform X3 [Perca fluviatilis]	N/A
gill	CM020921_32683266_PFLUV_G00160720	CM020921_32683266	PFLUV_G00160720	-5.4684	1.4707e-05	0.00881876	-17189.9	H-2 class I histocompatibility antigen: Q10 alpha chain-like isoform X3 [Perca fluviatilis]	N/A
gill	CM020909_13649711_PFLUV_G00004060	CM020909_13649711	PFLUV_G00004060	-5.46533	1.48177e-05	0.00881876	-31.2195	hemicentin-1-like [Perca fluviatilis]	HMCN1
gill	CM020909_4996945_PFLUV_G00001120	CM020909_4996945	PFLUV_G00001120	-5.4623	1.4928e-05	0.00881876	-43.3406	uncharacterized protein LOC120563657 [Perca fluviatilis]	N/A
gill	CM020909_23163282_PFLUV_G00007770	CM020909_23163282	PFLUV_G00007770	-5.46221	1.49313e-05	0.00881876	-623.98	CD276 antigen-like [Perca fluviatilis] &gt;ref|XP_039651934.1| CD276 antigen-like [Perca fluviatilis] &gt;ref|XP_039651943.1| CD276 antigen-like [Perca fluviatilis] &gt;ref|XP_039651949.1| CD276 antigen-like [Perca fluviatilis]	CD276			X
gill	CM020909_23168558_PFLUV_G00007770	CM020909_23168558	PFLUV_G00007770	-5.46221	1.49313e-05	0.00881876	-623.98	CD276 antigen-like [Perca fluviatilis] &gt;ref|XP_039651934.1| CD276 antigen-like [Perca fluviatilis] &gt;ref|XP_039651943.1| CD276 antigen-like [Perca fluviatilis] &gt;ref|XP_039651949.1| CD276 antigen-like [Perca fluviatilis]	CD276			X
gill	CM020922_25739181_PFLUV_G00168900	CM020922_25739181	PFLUV_G00168900	-5.44791	1.54632e-05	0.00909734	-187.708	N/A	N/A
gill	CM020922_6160179_PFLUV_G00163130	CM020922_6160179	PFLUV_G00163130	-5.43743	1.58655e-05	0.00929785	-88.9999	LOW QUALITY PROTEIN: zonadhesin: like [Perca fluviatilis]	ZAN
gill	CM020921_32696044_PFLUV_G00160720	CM020921_32696044	PFLUV_G00160720	-5.42695	1.62778e-05	0.00950265	-9330.89	H-2 class I histocompatibility antigen: Q10 alpha chain-like isoform X3 [Perca fluviatilis]	N/A
gill	CM020917_23290227_PFLUV_G00110790	CM020917_23290227	PFLUV_G00110790	-5.40813	1.70466e-05	0.0099132	-20.6946	spermatogenesis-associated protein 6 isoform X2 [Perca fluviatilis]	SPATA6
gill	CM020926_33179975_PFLUV_G00217410	CM020926_33179975	PFLUV_G00217410	5.38948	1.78444e-05	0.0103374	422.315	sorting nexin-14-like isoform X4 [Perca fluviatilis]	SNX14
gill	CM020915_36141065_PFLUV_G00090920	CM020915_36141065	PFLUV_G00090920	-5.38314	1.81241e-05	0.0104196	-1303.81	NACHT: LRR and PYD domains-containing protein 3-like [Perca fluviatilis]	NLRP3
gill	CM020915_36141066_PFLUV_G00090920	CM020915_36141066	PFLUV_G00090920	-5.38314	1.81241e-05	0.0104196	-1303.81	NACHT: LRR and PYD domains-containing protein 3-like [Perca fluviatilis]	NLRP3
gill	CM020918_19316587_PFLUV_G00122290	CM020918_19316587	PFLUV_G00122290	5.37893	1.83123e-05	0.0104696	201.733	transmembrane and coiled-coil domain-containing protein 6 [Perca fluviatilis]	TMCO6
gill	VHII01000083_14202_PFLUV_G00278110	VHII01000083_14202	PFLUV_G00278110	-5.3781	1.83497e-05	0.0104696	-244.479	torsin-1A-like isoform X1 [Perca fluviatilis]	TOR1A
gill	CM020914_15571776_PFLUV_G00068980	CM020914_15571776	PFLUV_G00068980	-5.37004	1.87163e-05	0.0106387	-532.048	GTPase IMAP family member 8-like [Perca fluviatilis]	GIMAP8
gill	CM020924_2826549_PFLUV_G00185920	CM020924_2826549	PFLUV_G00185920	-5.3679	1.88146e-05	0.0106545	-209.903	pre-mRNA cleavage complex 2 protein Pcf11 isoform X2 [Perca fluviatilis]	PCF11
gill	CM020915_8106038_PFLUV_G00079700	CM020915_8106038	PFLUV_G00079700	-5.35201	1.95637e-05	0.0109777	-49.0403	calcium homeostasis modulator protein 6-like: partial [Perca fluviatilis]	CALHM6
gill	CM020923_8536706_PFLUV_G00174800	CM020923_8536706	PFLUV_G00174800	5.35178	1.95744e-05	0.0109777	55.1192	xylosyltransferase 2 isoform X1 [Perca fluviatilis]	XYLT2
gill	CM020912_11893641_PFLUV_G00041630	CM020912_11893641	PFLUV_G00041630	5.35111	1.96066e-05	0.0109777	94.4329	zgc:123305 [Perca fluviatilis]	LPIN3
gill	CM020924_23374152_PFLUV_G00193200	CM020924_23374152	PFLUV_G00193200	-5.34818	1.97484e-05	0.0109777	-15.3788	mannose-P-dolichol utilization defect 1 protein-like [Perca fluviatilis]	MPDU1		X	X
gill	CM020924_23374164_PFLUV_G00193200	CM020924_23374164	PFLUV_G00193200	-5.34818	1.97484e-05	0.0109777	-15.3788	mannose-P-dolichol utilization defect 1 protein-like [Perca fluviatilis]	MPDU1		X	X
gill	CM020909_23163305_PFLUV_G00007770	CM020909_23163305	PFLUV_G00007770	-5.34208	2.00464e-05	0.011062	-995.642	CD276 antigen-like [Perca fluviatilis] &gt;ref|XP_039651934.1| CD276 antigen-like [Perca fluviatilis] &gt;ref|XP_039651943.1| CD276 antigen-like [Perca fluviatilis] &gt;ref|XP_039651949.1| CD276 antigen-like [Perca fluviatilis]	CD276			X
gill	CM020909_23164121_PFLUV_G00007770	CM020909_23164121	PFLUV_G00007770	-5.34208	2.00464e-05	0.011062	-995.642	CD276 antigen-like [Perca fluviatilis] &gt;ref|XP_039651934.1| CD276 antigen-like [Perca fluviatilis] &gt;ref|XP_039651943.1| CD276 antigen-like [Perca fluviatilis] &gt;ref|XP_039651949.1| CD276 antigen-like [Perca fluviatilis]	CD276			X
gill	CM020921_32689748_PFLUV_G00160720	CM020921_32689748	PFLUV_G00160720	-5.32963	2.06694e-05	0.0113321	-10015	H-2 class I histocompatibility antigen: Q10 alpha chain-like isoform X3 [Perca fluviatilis]	N/A
gill	CM020921_32682322_PFLUV_G00160720	CM020921_32682322	PFLUV_G00160720	-5.32931	2.06858e-05	0.0113321	-12070.5	H-2 class I histocompatibility antigen: Q10 alpha chain-like isoform X3 [Perca fluviatilis]	N/A
gill	CM020918_3470038_PFLUV_G00117250	CM020918_3470038	PFLUV_G00117250	-5.32042	2.11428e-05	0.0114992	-105.698	cathepsin F [Perca fluviatilis]	CTSF
gill	CM020918_3472929_PFLUV_G00117250	CM020918_3472929	PFLUV_G00117250	-5.32042	2.11428e-05	0.0114992	-105.698	cathepsin F [Perca fluviatilis]	CTSF
gill	CM020912_13941079_PFLUV_G00042360	CM020912_13941079	PFLUV_G00042360	-5.31623	2.13618e-05	0.0115431	-147.242	inhibitor of nuclear factor kappa-B kinase subunit epsilon [Perca fluviatilis]	IKBKE	X		X	X
gill	CM020913_39238666_PFLUV_G00064080	CM020913_39238666	PFLUV_G00064080	-5.30467	2.19778e-05	0.0115431	-65.731	UDP-galactose translocator isoform X1 [Perca fluviatilis]	SLC35A2
gill	CM020915_36141065_PFLUV_G00090910	CM020915_36141065	PFLUV_G00090910	-5.3045	2.19869e-05	0.0115431	-1260.9	NACHT: LRR and PYD domains-containing protein 3-like isoform X1 [Perca fluviatilis]	NLRP3
gill	CM020915_36141066_PFLUV_G00090910	CM020915_36141066	PFLUV_G00090910	-5.3045	2.19869e-05	0.0115431	-1260.9	NACHT: LRR and PYD domains-containing protein 3-like isoform X1 [Perca fluviatilis]	NLRP3
gill	CM020926_30394443_PFLUV_G00216780	CM020926_30394443	PFLUV_G00216780	-5.29846	2.23158e-05	0.0115431	-37.7572	uncharacterized protein LOC120546886 [Perca fluviatilis]	N/A
gill	CM020926_30394445_PFLUV_G00216780	CM020926_30394445	PFLUV_G00216780	-5.29846	2.23158e-05	0.0115431	-37.7572	uncharacterized protein LOC120546886 [Perca fluviatilis]	N/A
gill	CM020923_6749295_PFLUV_G00174300	CM020923_6749295	PFLUV_G00174300	5.2977	2.23577e-05	0.0115431	126.67	RNA pseudouridylate synthase domain-containing protein 1 [Perca fluviatilis]	RPUSD1
gill	CM020923_6749298_PFLUV_G00174300	CM020923_6749298	PFLUV_G00174300	5.2977	2.23577e-05	0.0115431	126.67	RNA pseudouridylate synthase domain-containing protein 1 [Perca fluviatilis]	RPUSD1
gill	CM020923_6750443_PFLUV_G00174300	CM020923_6750443	PFLUV_G00174300	5.2977	2.23577e-05	0.0115431	126.67	RNA pseudouridylate synthase domain-containing protein 1 [Perca fluviatilis]	RPUSD1
gill	CM020923_6750471_PFLUV_G00174300	CM020923_6750471	PFLUV_G00174300	5.2977	2.23577e-05	0.0115431	126.67	RNA pseudouridylate synthase domain-containing protein 1 [Perca fluviatilis]	RPUSD1
gill	CM020920_20506085_PFLUV_G00146260	CM020920_20506085	PFLUV_G00146260	5.27721	2.35138e-05	0.0115431	120.956	ankyrin repeat domain-containing protein 10b isoform X1 [Perca fluviatilis]	ANKRD10
gill	CM020920_20506222_PFLUV_G00146260	CM020920_20506222	PFLUV_G00146260	5.27721	2.35138e-05	0.0115431	120.956	ankyrin repeat domain-containing protein 10b isoform X1 [Perca fluviatilis]	ANKRD10
gill	CM020920_20507561_PFLUV_G00146260	CM020920_20507561	PFLUV_G00146260	5.27721	2.35138e-05	0.0115431	120.956	ankyrin repeat domain-containing protein 10b isoform X1 [Perca fluviatilis]	ANKRD10
gill	CM020920_20507733_PFLUV_G00146260	CM020920_20507733	PFLUV_G00146260	5.27721	2.35138e-05	0.0115431	120.956	ankyrin repeat domain-containing protein 10b isoform X1 [Perca fluviatilis]	ANKRD10
gill	CM020920_20508137_PFLUV_G00146260	CM020920_20508137	PFLUV_G00146260	5.27721	2.35138e-05	0.0115431	120.956	ankyrin repeat domain-containing protein 10b isoform X1 [Perca fluviatilis]	ANKRD10
gill	CM020920_20508323_PFLUV_G00146260	CM020920_20508323	PFLUV_G00146260	5.27721	2.35138e-05	0.0115431	120.956	ankyrin repeat domain-containing protein 10b isoform X1 [Perca fluviatilis]	ANKRD10
gill	CM020920_20508449_PFLUV_G00146260	CM020920_20508449	PFLUV_G00146260	5.27721	2.35138e-05	0.0115431	120.956	ankyrin repeat domain-containing protein 10b isoform X1 [Perca fluviatilis]	ANKRD10
gill	CM020920_20508551_PFLUV_G00146260	CM020920_20508551	PFLUV_G00146260	5.27721	2.35138e-05	0.0115431	120.956	ankyrin repeat domain-containing protein 10b isoform X1 [Perca fluviatilis]	ANKRD10
gill	CM020920_20508875_PFLUV_G00146260	CM020920_20508875	PFLUV_G00146260	5.27721	2.35138e-05	0.0115431	120.956	ankyrin repeat domain-containing protein 10b isoform X1 [Perca fluviatilis]	ANKRD10
gill	CM020920_20508965_PFLUV_G00146260	CM020920_20508965	PFLUV_G00146260	5.27721	2.35138e-05	0.0115431	120.956	ankyrin repeat domain-containing protein 10b isoform X1 [Perca fluviatilis]	ANKRD10
gill	CM020920_20509065_PFLUV_G00146260	CM020920_20509065	PFLUV_G00146260	5.27721	2.35138e-05	0.0115431	120.956	ankyrin repeat domain-containing protein 10b isoform X1 [Perca fluviatilis]	ANKRD10
gill	CM020920_20509216_PFLUV_G00146260	CM020920_20509216	PFLUV_G00146260	5.27721	2.35138e-05	0.0115431	120.956	ankyrin repeat domain-containing protein 10b isoform X1 [Perca fluviatilis]	ANKRD10
gill	CM020920_20509234_PFLUV_G00146260	CM020920_20509234	PFLUV_G00146260	5.27721	2.35138e-05	0.0115431	120.956	ankyrin repeat domain-containing protein 10b isoform X1 [Perca fluviatilis]	ANKRD10
gill	CM020920_20509785_PFLUV_G00146260	CM020920_20509785	PFLUV_G00146260	5.27721	2.35138e-05	0.0115431	120.956	ankyrin repeat domain-containing protein 10b isoform X1 [Perca fluviatilis]	ANKRD10
gill	CM020920_20510294_PFLUV_G00146260	CM020920_20510294	PFLUV_G00146260	5.27721	2.35138e-05	0.0115431	120.956	ankyrin repeat domain-containing protein 10b isoform X1 [Perca fluviatilis]	ANKRD10
gill	CM020920_20510404_PFLUV_G00146260	CM020920_20510404	PFLUV_G00146260	5.27721	2.35138e-05	0.0115431	120.956	ankyrin repeat domain-containing protein 10b isoform X1 [Perca fluviatilis]	ANKRD10
gill	CM020920_20510519_PFLUV_G00146260	CM020920_20510519	PFLUV_G00146260	5.27721	2.35138e-05	0.0115431	120.956	ankyrin repeat domain-containing protein 10b isoform X1 [Perca fluviatilis]	ANKRD10
gill	CM020920_20511188_PFLUV_G00146260	CM020920_20511188	PFLUV_G00146260	5.27721	2.35138e-05	0.0115431	120.956	ankyrin repeat domain-containing protein 10b isoform X1 [Perca fluviatilis]	ANKRD10
gill	CM020920_20511577_PFLUV_G00146260	CM020920_20511577	PFLUV_G00146260	5.27721	2.35138e-05	0.0115431	120.956	ankyrin repeat domain-containing protein 10b isoform X1 [Perca fluviatilis]	ANKRD10
gill	CM020920_20512411_PFLUV_G00146260	CM020920_20512411	PFLUV_G00146260	5.27721	2.35138e-05	0.0115431	120.956	ankyrin repeat domain-containing protein 10b isoform X1 [Perca fluviatilis]	ANKRD10
gill	CM020923_6734910_PFLUV_G00174300	CM020923_6734910	PFLUV_G00174300	5.26249	2.43818e-05	0.0119304	122.147	RNA pseudouridylate synthase domain-containing protein 1 [Perca fluviatilis]	RPUSD1
gill	CM020912_13941037_PFLUV_G00042360	CM020912_13941037	PFLUV_G00042360	5.25904	2.45903e-05	0.0119936	94.5969	inhibitor of nuclear factor kappa-B kinase subunit epsilon [Perca fluviatilis]	IKBKE	X		X	X
gill	CM020920_19823372_PFLUV_G00146040	CM020920_19823372	PFLUV_G00146040	-5.24519	2.54432e-05	0.0123538	-77.482	leucine-rich repeat-containing protein 58 [Perca fluviatilis]	LRRC58
gill	CM020919_14245088_PFLUV_G00132090	CM020919_14245088	PFLUV_G00132090	-5.24441	2.54922e-05	0.0123538	-65.7958	peroxiredoxin-6-like [Perca fluviatilis]	PRDX6
[truncated: 3,072 more rows]
