# Supplementary material for: Integrative Genomics Refines Tissues, Candidate Genes and Putative Regulatory Links Involved in the Humic Adaptation of Keystone Freshwater Fish
Source: Mol Ecol. 2025 Feb 18;34(15):e17698. doi: 10.1111/mec.17698 (PMC12288802; doi:10.1111/mec.17698)
Supplement: Supplementary file 3 — Data S1. [file MEC-34-e17698-s003.zip]

Archive with 4 entries (4 files):
- Gene_list_DE_genes.txt
- Gene_list_expressed.txt
- perm.test.freq.R
- SNP.no.intergenic.DE.data.txt
