# Supplementary material for: Integrative Genomics Refines Tissues, Candidate Genes and Putative Regulatory Links Involved in the Humic Adaptation of Keystone Freshwater Fish
Source: Mol Ecol. 2025 Feb 18;34(15):e17698. doi: 10.1111/mec.17698 (PMC12288802; doi:10.1111/mec.17698)
Supplement: Supplementary file 3 — Data S1. [file MEC-34-e17698-s003.zip › Gene_list_DE_genes.txt]

Gene	Tissue
PFLUV_G00086360	liver
PFLUV_G00108190	liver
PFLUV_G00215120	liver
PFLUV_G00144640	liver
PFLUV_G00058100	liver
PFLUV_G00130350	liver
PFLUV_G00177130	liver
PFLUV_G00154700	liver
PFLUV_G00082220	liver
PFLUV_G00076580	liver
PFLUV_G00024270	liver
PFLUV_G00035980	liver
PFLUV_G00195570	liver
PFLUV_G00227640	liver
PFLUV_G00217030	liver
PFLUV_G00003580	liver
PFLUV_G00132370	liver
PFLUV_G00148990	liver
PFLUV_G00216330	liver
PFLUV_G00084560	liver
PFLUV_G00194470	liver
PFLUV_G00154710	liver
PFLUV_G00097280	liver
PFLUV_G00065740	liver
PFLUV_G00008580	liver
PFLUV_G00157190	liver
PFLUV_G00063610	liver
PFLUV_G00077800	liver
PFLUV_G00261630	liver
PFLUV_G00002890	liver
PFLUV_G00070860	liver
PFLUV_G00268210	liver
PFLUV_G00043900	liver
PFLUV_G00102030	liver
PFLUV_G00177710	liver
PFLUV_G00021110	liver
PFLUV_G00270270	liver
PFLUV_G00038430	liver
PFLUV_G00178770	liver
PFLUV_G00145040	liver
PFLUV_G00172950	liver
PFLUV_G00020000	liver
PFLUV_G00017660	liver
PFLUV_G00135310	liver
PFLUV_G00009270	liver
PFLUV_G00107980	liver
PFLUV_G00023220	liver
PFLUV_G00198730	liver
PFLUV_G00250390	liver
PFLUV_G00218060	liver
PFLUV_G00109790	liver
PFLUV_G00035780	liver
PFLUV_G00063450	liver
PFLUV_G00071200	liver
PFLUV_G00008200	liver
PFLUV_G00262050	liver
PFLUV_G00031840	liver
PFLUV_G00084220	liver
PFLUV_G00165910	liver
PFLUV_G00264820	liver
PFLUV_G00082310	liver
PFLUV_G00003540	liver
PFLUV_G00089140	liver
PFLUV_G00263880	liver
PFLUV_G00112820	liver
PFLUV_G00015370	liver
PFLUV_G00073070	liver
PFLUV_G00236600	liver
PFLUV_G00200600	liver
PFLUV_G00024630	liver
PFLUV_G00006990	liver
PFLUV_G00068090	liver
PFLUV_G00028660	liver
PFLUV_G00116400	liver
PFLUV_G00233710	liver
PFLUV_G00227360	liver
PFLUV_G00127370	liver
PFLUV_G00204570	liver
PFLUV_G00051670	liver
PFLUV_G00078580	liver
PFLUV_G00253490	liver
PFLUV_G00072780	liver
PFLUV_G00220670	liver
PFLUV_G00029240	liver
PFLUV_G00147980	liver
PFLUV_G00240360	liver
PFLUV_G00011600	liver
PFLUV_G00182030	liver
PFLUV_G00071080	liver
PFLUV_G00212010	liver
PFLUV_G00131560	liver
PFLUV_G00116460	liver
PFLUV_G00185480	liver
PFLUV_G00072530	liver
PFLUV_G00114330	liver
PFLUV_G00182560	liver
PFLUV_G00243130	liver
PFLUV_G00072060	liver
PFLUV_G00233490	liver
PFLUV_G00114070	liver
PFLUV_G00204720	liver
PFLUV_G00068460	liver
PFLUV_G00193310	liver
PFLUV_G00198760	liver
PFLUV_G00150730	liver
PFLUV_G00132110	liver
PFLUV_G00248630	liver
PFLUV_G00104470	liver
PFLUV_G00084050	liver
PFLUV_G00098420	liver
PFLUV_G00205030	liver
PFLUV_G00224240	liver
PFLUV_G00035210	liver
PFLUV_G00218380	liver
PFLUV_G00077230	liver
PFLUV_G00079390	liver
PFLUV_G00138410	liver
PFLUV_G00188300	liver
PFLUV_G00131150	liver
PFLUV_G00255870	liver
PFLUV_G00201150	liver
PFLUV_G00061690	liver
PFLUV_G00107820	liver
PFLUV_G00164370	liver
PFLUV_G00234110	liver
PFLUV_G00114640	liver
PFLUV_G00106920	liver
PFLUV_G00231220	liver
PFLUV_G00062190	liver
PFLUV_G00120720	liver
PFLUV_G00100770	liver
PFLUV_G00082840	liver
PFLUV_G00127080	liver
PFLUV_G00065530	liver
PFLUV_G00171740	liver
PFLUV_G00013620	liver
PFLUV_G00165300	liver
PFLUV_G00041600	liver
PFLUV_G00265810	liver
PFLUV_G00202820	liver
PFLUV_G00028850	liver
PFLUV_G00078780	liver
PFLUV_G00109090	liver
PFLUV_G00240310	liver
PFLUV_G00195250	liver
PFLUV_G00192500	liver
PFLUV_G00039010	liver
PFLUV_G00192100	liver
PFLUV_G00094880	liver
PFLUV_G00245220	liver
PFLUV_G00077310	liver
PFLUV_G00076290	liver
PFLUV_G00101360	liver
PFLUV_G00064730	liver
PFLUV_G00101380	liver
PFLUV_G00164610	liver
PFLUV_G00044780	liver
PFLUV_G00255130	liver
PFLUV_G00260200	liver
PFLUV_G00260410	liver
PFLUV_G00164960	liver
PFLUV_G00217430	liver
PFLUV_G00145990	liver
PFLUV_G00257480	liver
PFLUV_G00250440	liver
PFLUV_G00257100	liver
PFLUV_G00237470	liver
PFLUV_G00116940	liver
PFLUV_G00210210	liver
PFLUV_G00191430	liver
PFLUV_G00254470	liver
PFLUV_G00256890	liver
PFLUV_G00219780	liver
PFLUV_G00036050	liver
PFLUV_G00095900	liver
PFLUV_G00090420	liver
PFLUV_G00224560	liver
PFLUV_G00123600	liver
PFLUV_G00233480	liver
PFLUV_G00125180	liver
PFLUV_G00240650	liver
PFLUV_G00132000	liver
PFLUV_G00009450	liver
PFLUV_G00076060	liver
PFLUV_G00240480	liver
PFLUV_G00079270	liver
PFLUV_G00198920	liver
PFLUV_G00017240	liver
PFLUV_G00261810	liver
PFLUV_G00120970	liver
PFLUV_G00125930	liver
PFLUV_G00086510	liver
PFLUV_G00092230	liver
PFLUV_G00070850	liver
PFLUV_G00095650	liver
PFLUV_G00186990	liver
PFLUV_G00099620	liver
PFLUV_G00172820	liver
PFLUV_G00048490	liver
PFLUV_G00168790	liver
PFLUV_G00111660	liver
PFLUV_G00223580	liver
PFLUV_G00043620	liver
PFLUV_G00089970	liver
PFLUV_G00076860	liver
PFLUV_G00027690	liver
PFLUV_G00257530	liver
PFLUV_G00237200	liver
PFLUV_G00234100	liver
PFLUV_G00095420	liver
PFLUV_G00223740	liver
PFLUV_G00133760	liver
PFLUV_G00195270	liver
PFLUV_G00060850	liver
PFLUV_G00236270	liver
PFLUV_G00049460	liver
PFLUV_G00020240	liver
PFLUV_G00033890	liver
PFLUV_G00101000	liver
PFLUV_G00204120	liver
PFLUV_G00125870	liver
PFLUV_G00042840	liver
PFLUV_G00142640	liver
PFLUV_G00086810	liver
PFLUV_G00040780	liver
PFLUV_G00020940	liver
PFLUV_G00056140	liver
PFLUV_G00020660	liver
PFLUV_G00190400	liver
PFLUV_G00030150	liver
PFLUV_G00102350	liver
PFLUV_G00245250	liver
PFLUV_G00176800	liver
PFLUV_G00056680	liver
PFLUV_G00211160	liver
PFLUV_G00102790	liver
PFLUV_G00158610	liver
PFLUV_G00076070	liver
PFLUV_G00133190	liver
PFLUV_G00135010	liver
PFLUV_G00114410	liver
PFLUV_G00168680	spleen
PFLUV_G00184440	spleen
PFLUV_G00258220	spleen
PFLUV_G00130390	spleen
PFLUV_G00074310	spleen
PFLUV_G00072150	spleen
PFLUV_G00272310	spleen
PFLUV_G00101880	spleen
PFLUV_G00131770	spleen
PFLUV_G00099030	spleen
PFLUV_G00159530	spleen
PFLUV_G00014160	spleen
PFLUV_G00208660	spleen
PFLUV_G00209260	spleen
PFLUV_G00224530	spleen
PFLUV_G00098490	spleen
PFLUV_G00046400	spleen
PFLUV_G00064590	spleen
PFLUV_G00184820	spleen
PFLUV_G00159700	spleen
PFLUV_G00268290	spleen
PFLUV_G00255690	spleen
PFLUV_G00172310	spleen
PFLUV_G00148260	spleen
PFLUV_G00276700	spleen
PFLUV_G00083480	spleen
PFLUV_G00226960	spleen
PFLUV_G00235410	spleen
PFLUV_G00237200	spleen
PFLUV_G00063800	spleen
PFLUV_G00147460	spleen
PFLUV_G00040400	spleen
PFLUV_G00156050	spleen
PFLUV_G00088780	spleen
PFLUV_G00200790	spleen
PFLUV_G00128720	spleen
PFLUV_G00070600	spleen
PFLUV_G00159510	spleen
PFLUV_G00019420	spleen
PFLUV_G00226220	spleen
PFLUV_G00167430	spleen
PFLUV_G00174150	spleen
PFLUV_G00159650	spleen
PFLUV_G00106880	spleen
PFLUV_G00167500	spleen
PFLUV_G00210980	spleen
PFLUV_G00150610	spleen
PFLUV_G00105150	spleen
PFLUV_G00133440	spleen
PFLUV_G00159640	spleen
PFLUV_G00268190	spleen
PFLUV_G00229110	spleen
PFLUV_G00139000	spleen
PFLUV_G00181780	spleen
PFLUV_G00085080	spleen
PFLUV_G00069930	spleen
PFLUV_G00064160	spleen
PFLUV_G00256720	spleen
PFLUV_G00095670	spleen
PFLUV_G00148350	spleen
PFLUV_G00166010	spleen
PFLUV_G00159520	spleen
PFLUV_G00183610	spleen
PFLUV_G00090880	spleen
PFLUV_G00179960	spleen
PFLUV_G00228800	spleen
PFLUV_G00150650	spleen
PFLUV_G00054330	spleen
PFLUV_G00174070	spleen
PFLUV_G00004190	spleen
PFLUV_G00158930	spleen
PFLUV_G00189680	spleen
PFLUV_G00037110	spleen
PFLUV_G00213680	spleen
PFLUV_G00273560	spleen
PFLUV_G00045110	spleen
PFLUV_G00265820	spleen
PFLUV_G00024520	spleen
PFLUV_G00172770	spleen
PFLUV_G00150520	spleen
PFLUV_G00101700	spleen
PFLUV_G00248690	spleen
PFLUV_G00239600	spleen
PFLUV_G00159460	spleen
PFLUV_G00273460	spleen
PFLUV_G00232880	spleen
PFLUV_G00195640	spleen
PFLUV_G00202740	spleen
PFLUV_G00160570	spleen
PFLUV_G00175980	spleen
PFLUV_G00087520	spleen
PFLUV_G00011160	spleen
PFLUV_G00189380	spleen
PFLUV_G00019710	spleen
PFLUV_G00076470	spleen
PFLUV_G00035780	spleen
PFLUV_G00065190	spleen
PFLUV_G00087510	spleen
PFLUV_G00175670	spleen
PFLUV_G00083610	spleen
PFLUV_G00205060	spleen
PFLUV_G00090690	spleen
PFLUV_G00069430	spleen
PFLUV_G00145380	spleen
PFLUV_G00209270	spleen
PFLUV_G00267200	spleen
PFLUV_G00112700	spleen
PFLUV_G00096410	spleen
PFLUV_G00123290	spleen
PFLUV_G00122460	spleen
PFLUV_G00055440	spleen
PFLUV_G00011180	spleen
PFLUV_G00032180	spleen
PFLUV_G00089470	spleen
PFLUV_G00206760	spleen
PFLUV_G00041060	spleen
PFLUV_G00269470	spleen
PFLUV_G00197820	spleen
PFLUV_G00086620	spleen
PFLUV_G00269460	spleen
PFLUV_G00166410	spleen
PFLUV_G00095900	spleen
PFLUV_G00087320	spleen
PFLUV_G00153410	spleen
PFLUV_G00091640	spleen
PFLUV_G00019460	spleen
PFLUV_G00083940	spleen
PFLUV_G00070050	spleen
PFLUV_G00265300	spleen
PFLUV_G00181990	spleen
PFLUV_G00075860	spleen
PFLUV_G00196570	spleen
PFLUV_G00278630	spleen
PFLUV_G00061890	spleen
PFLUV_G00056400	spleen
PFLUV_G00024340	spleen
PFLUV_G00172780	spleen
PFLUV_G00276420	spleen
PFLUV_G00015040	spleen
PFLUV_G00140510	spleen
PFLUV_G00201600	spleen
PFLUV_G00175560	spleen
PFLUV_G00109630	spleen
PFLUV_G00165940	spleen
PFLUV_G00114340	spleen
PFLUV_G00217020	spleen
PFLUV_G00251820	spleen
PFLUV_G00224240	spleen
PFLUV_G00213800	spleen
PFLUV_G00144920	spleen
PFLUV_G00221710	spleen
PFLUV_G00088880	spleen
PFLUV_G00018790	spleen
PFLUV_G00211390	spleen
PFLUV_G00069250	spleen
PFLUV_G00028140	spleen
PFLUV_G00229150	spleen
PFLUV_G00042900	spleen
PFLUV_G00159440	spleen
PFLUV_G00246880	spleen
PFLUV_G00182060	spleen
PFLUV_G00172790	spleen
PFLUV_G00091500	spleen
PFLUV_G00025400	spleen
PFLUV_G00159720	spleen
PFLUV_G00078580	spleen
PFLUV_G00241190	spleen
PFLUV_G00067480	spleen
PFLUV_G00182890	spleen
PFLUV_G00276660	spleen
PFLUV_G00012270	spleen
PFLUV_G00131260	spleen
PFLUV_G00258740	spleen
PFLUV_G00278010	spleen
PFLUV_G00011720	spleen
PFLUV_G00213020	spleen
PFLUV_G00210780	spleen
PFLUV_G00088580	spleen
PFLUV_G00086460	spleen
PFLUV_G00191000	spleen
PFLUV_G00165860	spleen
PFLUV_G00045670	spleen
PFLUV_G00086470	spleen
PFLUV_G00077800	spleen
PFLUV_G00229860	spleen
PFLUV_G00027750	spleen
PFLUV_G00073400	spleen
PFLUV_G00056860	spleen
PFLUV_G00090980	spleen
PFLUV_G00042080	spleen
PFLUV_G00006340	spleen
PFLUV_G00258540	spleen
PFLUV_G00056410	spleen
PFLUV_G00229250	spleen
PFLUV_G00170320	spleen
PFLUV_G00223610	spleen
PFLUV_G00231620	spleen
PFLUV_G00156400	spleen
PFLUV_G00139820	spleen
PFLUV_G00088800	spleen
PFLUV_G00111910	spleen
PFLUV_G00011340	spleen
PFLUV_G00263310	spleen
PFLUV_G00111370	spleen
PFLUV_G00132360	spleen
PFLUV_G00045250	spleen
PFLUV_G00036760	spleen
PFLUV_G00002740	spleen
PFLUV_G00054350	spleen
PFLUV_G00025250	spleen
PFLUV_G00178070	spleen
PFLUV_G00056670	spleen
PFLUV_G00254270	spleen
PFLUV_G00272890	spleen
PFLUV_G00158920	spleen
PFLUV_G00121200	spleen
PFLUV_G00027720	spleen
PFLUV_G00120890	spleen
PFLUV_G00125170	spleen
PFLUV_G00127310	spleen
PFLUV_G00174730	spleen
PFLUV_G00045910	spleen
PFLUV_G00228350	spleen
PFLUV_G00077310	spleen
PFLUV_G00208890	spleen
PFLUV_G00133910	spleen
PFLUV_G00146070	spleen
PFLUV_G00172300	spleen
PFLUV_G00174340	spleen
PFLUV_G00214950	spleen
PFLUV_G00065210	spleen
PFLUV_G00229680	spleen
PFLUV_G00186680	spleen
PFLUV_G00217820	spleen
PFLUV_G00089540	spleen
PFLUV_G00236180	spleen
PFLUV_G00257790	spleen
PFLUV_G00059870	spleen
PFLUV_G00256100	spleen
PFLUV_G00164450	spleen
PFLUV_G00067550	spleen
PFLUV_G00087980	spleen
PFLUV_G00159540	spleen
PFLUV_G00108200	spleen
PFLUV_G00079680	spleen
PFLUV_G00186660	spleen
PFLUV_G00095560	spleen
PFLUV_G00083820	spleen
PFLUV_G00125930	spleen
PFLUV_G00061550	spleen
PFLUV_G00133970	spleen
PFLUV_G00184190	spleen
PFLUV_G00222180	spleen
PFLUV_G00255780	spleen
PFLUV_G00057460	spleen
PFLUV_G00053720	spleen
PFLUV_G00033310	spleen
PFLUV_G00108890	spleen
PFLUV_G00143680	spleen
PFLUV_G00242750	spleen
PFLUV_G00139060	spleen
PFLUV_G00043990	spleen
PFLUV_G00172120	spleen
PFLUV_G00053130	spleen
PFLUV_G00130350	spleen
PFLUV_G00017010	spleen
PFLUV_G00034530	spleen
PFLUV_G00240810	spleen
PFLUV_G00076810	spleen
PFLUV_G00079220	spleen
PFLUV_G00090300	spleen
PFLUV_G00072240	spleen
PFLUV_G00051300	spleen
PFLUV_G00263970	spleen
PFLUV_G00150600	spleen
PFLUV_G00109260	spleen
PFLUV_G00028020	spleen
PFLUV_G00057310	spleen
PFLUV_G00032930	spleen
PFLUV_G00134870	spleen
PFLUV_G00087760	spleen
PFLUV_G00182830	spleen
PFLUV_G00259920	spleen
PFLUV_G00209370	spleen
PFLUV_G00145040	spleen
PFLUV_G00052790	spleen
PFLUV_G00150100	spleen
PFLUV_G00050810	spleen
PFLUV_G00004870	spleen
PFLUV_G00060640	spleen
PFLUV_G00223780	spleen
PFLUV_G00220980	spleen
PFLUV_G00153300	spleen
PFLUV_G00101050	spleen
PFLUV_G00149490	spleen
PFLUV_G00083930	spleen
PFLUV_G00054940	spleen
PFLUV_G00016770	spleen
PFLUV_G00259880	spleen
PFLUV_G00083160	spleen
PFLUV_G00047230	spleen
PFLUV_G00108990	spleen
PFLUV_G00198820	spleen
PFLUV_G00168480	spleen
PFLUV_G00273980	spleen
PFLUV_G00091020	spleen
PFLUV_G00049930	spleen
PFLUV_G00150870	spleen
PFLUV_G00234850	spleen
PFLUV_G00080960	spleen
PFLUV_G00116010	spleen
PFLUV_G00160190	spleen
PFLUV_G00131440	spleen
PFLUV_G00097980	spleen
PFLUV_G00157490	spleen
PFLUV_G00087130	spleen
PFLUV_G00158210	spleen
PFLUV_G00074200	spleen
PFLUV_G00099840	spleen
PFLUV_G00072660	spleen
PFLUV_G00090680	spleen
PFLUV_G00243910	spleen
PFLUV_G00069010	spleen
PFLUV_G00274080	spleen
PFLUV_G00251840	spleen
PFLUV_G00034680	spleen
PFLUV_G00117720	spleen
PFLUV_G00182790	spleen
PFLUV_G00158420	spleen
PFLUV_G00278310	spleen
PFLUV_G00257480	spleen
PFLUV_G00041300	spleen
PFLUV_G00060200	spleen
PFLUV_G00010410	spleen
PFLUV_G00198200	spleen
PFLUV_G00264910	spleen
PFLUV_G00043640	spleen
PFLUV_G00008040	spleen
PFLUV_G00062500	spleen
PFLUV_G00193930	spleen
PFLUV_G00229060	spleen
PFLUV_G00043060	spleen
PFLUV_G00090130	spleen
PFLUV_G00059300	spleen
PFLUV_G00024930	spleen
PFLUV_G00093120	spleen
PFLUV_G00056640	spleen
PFLUV_G00128510	spleen
PFLUV_G00020330	spleen
PFLUV_G00028330	spleen
PFLUV_G00065520	spleen
PFLUV_G00022170	spleen
PFLUV_G00051660	spleen
PFLUV_G00222720	spleen
PFLUV_G00278530	spleen
PFLUV_G00079810	spleen
PFLUV_G00005810	spleen
PFLUV_G00073520	spleen
PFLUV_G00171700	spleen
PFLUV_G00120700	spleen
PFLUV_G00260880	spleen
PFLUV_G00266430	spleen
PFLUV_G00204210	spleen
PFLUV_G00249040	spleen
PFLUV_G00241590	spleen
PFLUV_G00004430	spleen
PFLUV_G00086360	spleen
PFLUV_G00166880	spleen
PFLUV_G00023090	spleen
PFLUV_G00206390	spleen
PFLUV_G00147340	spleen
PFLUV_G00033740	spleen
PFLUV_G00095420	spleen
PFLUV_G00271410	spleen
PFLUV_G00227210	spleen
PFLUV_G00158470	spleen
PFLUV_G00063530	spleen
PFLUV_G00177940	spleen
PFLUV_G00244560	spleen
PFLUV_G00115660	spleen
PFLUV_G00151270	spleen
PFLUV_G00097160	spleen
PFLUV_G00212800	spleen
PFLUV_G00268160	spleen
PFLUV_G00014520	spleen
PFLUV_G00163650	spleen
PFLUV_G00136360	spleen
PFLUV_G00269570	spleen
PFLUV_G00017230	spleen
PFLUV_G00224630	spleen
PFLUV_G00223620	spleen
PFLUV_G00023140	spleen
PFLUV_G00015730	spleen
PFLUV_G00004420	spleen
PFLUV_G00189710	spleen
PFLUV_G00182280	spleen
PFLUV_G00135090	spleen
PFLUV_G00084500	spleen
PFLUV_G00171280	spleen
PFLUV_G00174960	spleen
PFLUV_G00271340	spleen
PFLUV_G00079670	spleen
PFLUV_G00192330	spleen
PFLUV_G00230130	spleen
PFLUV_G00042740	spleen
PFLUV_G00134740	spleen
PFLUV_G00039380	spleen
PFLUV_G00240890	spleen
PFLUV_G00083370	spleen
PFLUV_G00180620	spleen
PFLUV_G00193950	spleen
PFLUV_G00184280	spleen
PFLUV_G00245250	spleen
PFLUV_G00158410	spleen
PFLUV_G00206810	spleen
PFLUV_G00112910	spleen
PFLUV_G00067910	spleen
PFLUV_G00193200	spleen
PFLUV_G00141100	spleen
PFLUV_G00058710	spleen
PFLUV_G00153470	spleen
PFLUV_G00090440	spleen
PFLUV_G00031300	spleen
PFLUV_G00211380	spleen
PFLUV_G00106220	spleen
PFLUV_G00215910	spleen
PFLUV_G00105750	spleen
PFLUV_G00106690	spleen
PFLUV_G00222020	spleen
PFLUV_G00186650	spleen
PFLUV_G00125220	spleen
PFLUV_G00271330	spleen
PFLUV_G00010320	spleen
PFLUV_G00270180	spleen
PFLUV_G00141580	spleen
PFLUV_G00038270	spleen
PFLUV_G00104890	spleen
PFLUV_G00055400	spleen
PFLUV_G00086550	spleen
PFLUV_G00211970	spleen
PFLUV_G00098260	spleen
PFLUV_G00255320	spleen
PFLUV_G00119980	spleen
PFLUV_G00128640	spleen
PFLUV_G00177090	spleen
PFLUV_G00132370	spleen
PFLUV_G00050070	spleen
PFLUV_G00244030	spleen
PFLUV_G00205540	spleen
PFLUV_G00057540	spleen
PFLUV_G00024670	spleen
PFLUV_G00083640	spleen
PFLUV_G00089790	spleen
PFLUV_G00183350	spleen
PFLUV_G00258190	spleen
PFLUV_G00086480	spleen
PFLUV_G00163260	spleen
PFLUV_G00137450	spleen
PFLUV_G00246660	spleen
PFLUV_G00143210	spleen
PFLUV_G00009190	spleen
PFLUV_G00131640	spleen
PFLUV_G00125730	spleen
PFLUV_G00232590	spleen
PFLUV_G00193280	spleen
PFLUV_G00209070	spleen
PFLUV_G00243300	spleen
PFLUV_G00266510	spleen
PFLUV_G00198600	spleen
PFLUV_G00027060	spleen
PFLUV_G00145810	spleen
PFLUV_G00187960	spleen
PFLUV_G00008290	spleen
PFLUV_G00228410	spleen
PFLUV_G00227390	spleen
PFLUV_G00093370	spleen
PFLUV_G00110880	spleen
PFLUV_G00055920	spleen
PFLUV_G00027930	spleen
PFLUV_G00046640	spleen
PFLUV_G00213930	spleen
PFLUV_G00185100	spleen
PFLUV_G00232820	spleen
PFLUV_G00072930	spleen
PFLUV_G00126060	spleen
PFLUV_G00067080	spleen
PFLUV_G00171670	spleen
PFLUV_G00058990	spleen
PFLUV_G00130880	spleen
PFLUV_G00158070	spleen
PFLUV_G00147470	spleen
PFLUV_G00085170	spleen
PFLUV_G00010610	spleen
PFLUV_G00087030	spleen
PFLUV_G00241110	spleen
PFLUV_G00111240	spleen
PFLUV_G00023220	spleen
PFLUV_G00004950	spleen
PFLUV_G00233160	spleen
PFLUV_G00267320	spleen
PFLUV_G00163690	spleen
PFLUV_G00270430	spleen
PFLUV_G00107370	spleen
PFLUV_G00273380	spleen
PFLUV_G00029460	spleen
PFLUV_G00006410	spleen
PFLUV_G00207880	spleen
PFLUV_G00159500	spleen
PFLUV_G00124110	spleen
PFLUV_G00169920	spleen
PFLUV_G00010220	spleen
PFLUV_G00108640	spleen
PFLUV_G00177450	spleen
PFLUV_G00215650	spleen
PFLUV_G00040990	spleen
PFLUV_G00128420	spleen
PFLUV_G00228920	spleen
PFLUV_G00183270	spleen
PFLUV_G00220800	spleen
PFLUV_G00124140	spleen
PFLUV_G00121050	spleen
PFLUV_G00086810	spleen
PFLUV_G00144310	spleen
PFLUV_G00159870	spleen
PFLUV_G00081370	spleen
PFLUV_G00154650	spleen
PFLUV_G00233580	spleen
PFLUV_G00125400	spleen
PFLUV_G00193610	spleen
PFLUV_G00196010	spleen
PFLUV_G00229300	spleen
PFLUV_G00015630	spleen
PFLUV_G00180810	spleen
PFLUV_G00005340	spleen
PFLUV_G00098980	spleen
PFLUV_G00265330	spleen
PFLUV_G00099950	spleen
PFLUV_G00094700	spleen
PFLUV_G00170710	spleen
PFLUV_G00120930	spleen
PFLUV_G00216340	spleen
PFLUV_G00262890	spleen
PFLUV_G00150530	spleen
PFLUV_G00100920	spleen
PFLUV_G00011560	spleen
PFLUV_G00037000	spleen
PFLUV_G00017200	spleen
PFLUV_G00001070	spleen
PFLUV_G00150160	spleen
PFLUV_G00042370	spleen
PFLUV_G00124430	spleen
PFLUV_G00222350	spleen
PFLUV_G00036890	spleen
PFLUV_G00099620	spleen
PFLUV_G00276510	spleen
PFLUV_G00023340	spleen
PFLUV_G00263180	spleen
PFLUV_G00198920	spleen
PFLUV_G00114300	spleen
PFLUV_G00169130	spleen
PFLUV_G00176400	spleen
PFLUV_G00066290	spleen
PFLUV_G00157760	spleen
PFLUV_G00082520	spleen
PFLUV_G00235630	spleen
PFLUV_G00127590	spleen
PFLUV_G00270440	spleen
PFLUV_G00103820	spleen
PFLUV_G00008580	spleen
PFLUV_G00238750	spleen
PFLUV_G00196740	spleen
PFLUV_G00157120	spleen
PFLUV_G00061290	spleen
PFLUV_G00185390	spleen
PFLUV_G00189910	spleen
PFLUV_G00172810	spleen
PFLUV_G00202940	spleen
PFLUV_G00226200	spleen
PFLUV_G00107860	spleen
PFLUV_G00145920	spleen
PFLUV_G00175990	spleen
PFLUV_G00262220	spleen
PFLUV_G00007630	spleen
PFLUV_G00219670	spleen
PFLUV_G00027680	spleen
PFLUV_G00001200	spleen
PFLUV_G00222200	spleen
PFLUV_G00214620	spleen
PFLUV_G00004150	spleen
PFLUV_G00036000	spleen
PFLUV_G00084870	spleen
PFLUV_G00210840	spleen
PFLUV_G00008940	spleen
PFLUV_G00167840	spleen
PFLUV_G00018490	spleen
PFLUV_G00057990	spleen
PFLUV_G00266010	spleen
PFLUV_G00208340	spleen
PFLUV_G00228860	spleen
PFLUV_G00221410	spleen
PFLUV_G00231410	spleen
PFLUV_G00205670	spleen
PFLUV_G00139050	spleen
PFLUV_G00192620	spleen
PFLUV_G00115580	spleen
PFLUV_G00027580	spleen
PFLUV_G00184840	spleen
PFLUV_G00033890	spleen
PFLUV_G00063050	spleen
PFLUV_G00272900	spleen
PFLUV_G00197550	spleen
PFLUV_G00189010	spleen
PFLUV_G00204330	spleen
PFLUV_G00020470	spleen
PFLUV_G00099850	spleen
PFLUV_G00017450	spleen
PFLUV_G00215110	spleen
PFLUV_G00128270	spleen
PFLUV_G00082290	spleen
PFLUV_G00156240	spleen
PFLUV_G00089230	spleen
PFLUV_G00234260	spleen
PFLUV_G00109710	spleen
PFLUV_G00007760	spleen
PFLUV_G00212590	spleen
PFLUV_G00126530	spleen
PFLUV_G00221530	spleen
PFLUV_G00263340	spleen
PFLUV_G00204140	spleen
PFLUV_G00055350	spleen
PFLUV_G00016280	spleen
PFLUV_G00225980	spleen
PFLUV_G00031050	spleen
PFLUV_G00064930	spleen
PFLUV_G00022920	spleen
PFLUV_G00098920	spleen
PFLUV_G00085590	spleen
PFLUV_G00191230	spleen
PFLUV_G00095210	spleen
PFLUV_G00075640	spleen
PFLUV_G00001450	spleen
PFLUV_G00121780	spleen
PFLUV_G00222370	spleen
PFLUV_G00035980	spleen
PFLUV_G00084210	spleen
PFLUV_G00165870	spleen
PFLUV_G00013660	spleen
PFLUV_G00090320	spleen
PFLUV_G00183280	spleen
PFLUV_G00145800	spleen
PFLUV_G00257100	spleen
PFLUV_G00195580	spleen
PFLUV_G00232530	spleen
PFLUV_G00266690	spleen
PFLUV_G00187830	spleen
PFLUV_G00126860	spleen
PFLUV_G00002800	spleen
PFLUV_G00101710	spleen
PFLUV_G00010120	spleen
PFLUV_G00215600	spleen
PFLUV_G00067030	spleen
PFLUV_G00142420	spleen
PFLUV_G00039940	spleen
PFLUV_G00152330	spleen
PFLUV_G00229640	spleen
PFLUV_G00203110	spleen
PFLUV_G00214830	spleen
PFLUV_G00232410	spleen
PFLUV_G00144640	spleen
PFLUV_G00041370	spleen
PFLUV_G00106970	spleen
PFLUV_G00063340	spleen
PFLUV_G00256940	spleen
PFLUV_G00076420	spleen
PFLUV_G00109090	spleen
PFLUV_G00123710	spleen
PFLUV_G00109750	spleen
PFLUV_G00164700	spleen
PFLUV_G00087780	spleen
PFLUV_G00148730	spleen
PFLUV_G00007490	spleen
PFLUV_G00201300	spleen
PFLUV_G00228930	spleen
PFLUV_G00158890	spleen
PFLUV_G00037750	spleen
PFLUV_G00081180	spleen
PFLUV_G00201540	spleen
PFLUV_G00088140	spleen
PFLUV_G00217810	spleen
PFLUV_G00214900	spleen
PFLUV_G00006160	spleen
PFLUV_G00017420	spleen
PFLUV_G00095440	spleen
PFLUV_G00196160	spleen
PFLUV_G00106950	spleen
PFLUV_G00109210	spleen
PFLUV_G00083300	spleen
PFLUV_G00074580	spleen
PFLUV_G00019450	spleen
PFLUV_G00223310	spleen
PFLUV_G00109050	spleen
PFLUV_G00163670	spleen
PFLUV_G00098830	spleen
PFLUV_G00030820	spleen
PFLUV_G00148640	spleen
PFLUV_G00004520	spleen
PFLUV_G00023050	spleen
PFLUV_G00065170	spleen
PFLUV_G00003610	spleen
PFLUV_G00217670	spleen
PFLUV_G00243500	spleen
PFLUV_G00019070	spleen
PFLUV_G00141220	spleen
PFLUV_G00083380	spleen
PFLUV_G00109040	spleen
PFLUV_G00043090	spleen
PFLUV_G00276190	spleen
PFLUV_G00031960	spleen
PFLUV_G00254990	spleen
PFLUV_G00130220	spleen
PFLUV_G00023360	spleen
PFLUV_G00169820	spleen
PFLUV_G00159880	spleen
PFLUV_G00147410	spleen
PFLUV_G00157530	spleen
PFLUV_G00222490	spleen
PFLUV_G00201000	spleen
PFLUV_G00175760	spleen
PFLUV_G00113050	spleen
PFLUV_G00091410	spleen
PFLUV_G00108430	spleen
PFLUV_G00190870	spleen
PFLUV_G00156140	spleen
PFLUV_G00062780	spleen
PFLUV_G00140380	spleen
PFLUV_G00167310	spleen
PFLUV_G00108220	spleen
PFLUV_G00179090	spleen
PFLUV_G00168850	spleen
PFLUV_G00221230	spleen
PFLUV_G00132870	spleen
PFLUV_G00269880	spleen
PFLUV_G00170960	spleen
PFLUV_G00027490	spleen
PFLUV_G00230450	spleen
PFLUV_G00257340	spleen
PFLUV_G00096300	spleen
PFLUV_G00227360	spleen
PFLUV_G00194520	spleen
PFLUV_G00168000	spleen
PFLUV_G00169470	spleen
PFLUV_G00124980	spleen
PFLUV_G00203160	spleen
PFLUV_G00097320	spleen
PFLUV_G00101470	spleen
PFLUV_G00211580	spleen
PFLUV_G00217620	spleen
PFLUV_G00086690	spleen
PFLUV_G00081860	spleen
PFLUV_G00183220	spleen
PFLUV_G00108870	spleen
PFLUV_G00091490	spleen
PFLUV_G00195770	spleen
PFLUV_G00061640	spleen
PFLUV_G00064940	spleen
PFLUV_G00009250	spleen
PFLUV_G00170680	spleen
PFLUV_G00177000	spleen
PFLUV_G00039340	spleen
PFLUV_G00257170	spleen
PFLUV_G00194610	spleen
PFLUV_G00143380	spleen
PFLUV_G00137000	spleen
PFLUV_G00078520	spleen
PFLUV_G00193420	spleen
PFLUV_G00062530	spleen
PFLUV_G00135570	spleen
PFLUV_G00153010	spleen
PFLUV_G00113350	spleen
PFLUV_G00202840	spleen
PFLUV_G00062790	spleen
PFLUV_G00051430	spleen
PFLUV_G00049460	spleen
PFLUV_G00027150	spleen
PFLUV_G00174300	spleen
PFLUV_G00069700	spleen
PFLUV_G00043170	spleen
PFLUV_G00017910	spleen
PFLUV_G00260720	spleen
PFLUV_G00161360	spleen
PFLUV_G00237570	spleen
PFLUV_G00244540	spleen
PFLUV_G00053620	spleen
PFLUV_G00181880	spleen
PFLUV_G00007610	spleen
PFLUV_G00048890	spleen
PFLUV_G00007500	spleen
PFLUV_G00173280	spleen
PFLUV_G00031100	spleen
PFLUV_G00007980	spleen
PFLUV_G00184870	spleen
PFLUV_G00156120	spleen
PFLUV_G00052680	spleen
PFLUV_G00032550	spleen
PFLUV_G00047190	spleen
PFLUV_G00048920	spleen
PFLUV_G00240200	spleen
PFLUV_G00062760	spleen
PFLUV_G00124560	spleen
PFLUV_G00032910	spleen
PFLUV_G00190160	spleen
PFLUV_G00269580	spleen
PFLUV_G00015450	spleen
PFLUV_G00163220	spleen
PFLUV_G00095110	spleen
PFLUV_G00029580	spleen
PFLUV_G00261830	spleen
PFLUV_G00084510	spleen
PFLUV_G00206940	spleen
PFLUV_G00097170	spleen
PFLUV_G00135610	spleen
PFLUV_G00081330	spleen
PFLUV_G00039230	spleen
PFLUV_G00161270	spleen
PFLUV_G00116460	spleen
PFLUV_G00011880	spleen
PFLUV_G00165030	spleen
PFLUV_G00218770	spleen
PFLUV_G00090970	spleen
PFLUV_G00158200	spleen
PFLUV_G00024120	spleen
PFLUV_G00171940	spleen
PFLUV_G00247440	spleen
PFLUV_G00259060	spleen
PFLUV_G00062830	spleen
PFLUV_G00129050	spleen
PFLUV_G00264070	spleen
PFLUV_G00139480	spleen
PFLUV_G00125920	spleen
PFLUV_G00173960	spleen
PFLUV_G00033340	spleen
PFLUV_G00042020	spleen
PFLUV_G00244180	spleen
PFLUV_G00235510	spleen
PFLUV_G00088820	spleen
PFLUV_G00179170	spleen
PFLUV_G00115860	spleen
PFLUV_G00242960	spleen
PFLUV_G00193980	spleen
PFLUV_G00277280	spleen
PFLUV_G00021110	spleen
PFLUV_G00194470	spleen
PFLUV_G00201400	spleen
PFLUV_G00133820	spleen
PFLUV_G00080810	spleen
PFLUV_G00229190	spleen
PFLUV_G00180860	spleen
PFLUV_G00179530	spleen
PFLUV_G00222420	spleen
PFLUV_G00153570	spleen
PFLUV_G00115680	spleen
PFLUV_G00099170	spleen
PFLUV_G00243510	spleen
PFLUV_G00033220	spleen
PFLUV_G00278000	spleen
PFLUV_G00054320	spleen
PFLUV_G00058440	spleen
PFLUV_G00257410	spleen
PFLUV_G00063850	spleen
PFLUV_G00061220	spleen
PFLUV_G00016910	spleen
PFLUV_G00206220	spleen
PFLUV_G00106380	spleen
PFLUV_G00134360	spleen
PFLUV_G00179220	spleen
PFLUV_G00035640	spleen
PFLUV_G00176540	spleen
PFLUV_G00008260	spleen
PFLUV_G00078610	spleen
PFLUV_G00203700	spleen
PFLUV_G00209090	spleen
PFLUV_G00253800	spleen
PFLUV_G00124660	spleen
PFLUV_G00259760	spleen
PFLUV_G00125870	spleen
PFLUV_G00259330	spleen
PFLUV_G00215900	spleen
PFLUV_G00220430	spleen
PFLUV_G00059220	spleen
PFLUV_G00154010	spleen
PFLUV_G00178450	spleen
PFLUV_G00006410	gill
PFLUV_G00168680	gill
PFLUV_G00244000	gill
PFLUV_G00186640	gill
PFLUV_G00084550	gill
PFLUV_G00062730	gill
PFLUV_G00147460	gill
PFLUV_G00088800	gill
PFLUV_G00045360	gill
PFLUV_G00168960	gill
PFLUV_G00068720	gill
PFLUV_G00171520	gill
PFLUV_G00094700	gill
PFLUV_G00197550	gill
PFLUV_G00088780	gill
PFLUV_G00183770	gill
PFLUV_G00122550	gill
PFLUV_G00184870	gill
PFLUV_G00105520	gill
PFLUV_G00166880	gill
PFLUV_G00056650	gill
PFLUV_G00204210	gill
PFLUV_G00169470	gill
PFLUV_G00274180	gill
PFLUV_G00226760	gill
PFLUV_G00114540	gill
PFLUV_G00108690	gill
PFLUV_G00010410	gill
PFLUV_G00128400	gill
PFLUV_G00087520	gill
PFLUV_G00245560	gill
PFLUV_G00121290	gill
PFLUV_G00153470	gill
PFLUV_G00095440	gill
PFLUV_G00112160	gill
PFLUV_G00186630	gill
PFLUV_G00159510	gill
PFLUV_G00183350	gill
PFLUV_G00247390	gill
PFLUV_G00044100	gill
PFLUV_G00006060	gill
PFLUV_G00232420	gill
PFLUV_G00211840	gill
PFLUV_G00150100	gill
PFLUV_G00019800	gill
PFLUV_G00035540	gill
PFLUV_G00159520	gill
PFLUV_G00185390	gill
PFLUV_G00235950	gill
PFLUV_G00159530	gill
PFLUV_G00081540	gill
PFLUV_G00200790	gill
PFLUV_G00012270	gill
PFLUV_G00011440	gill
PFLUV_G00187960	gill
PFLUV_G00042530	gill
PFLUV_G00165730	gill
PFLUV_G00150550	gill
PFLUV_G00182720	gill
PFLUV_G00167080	gill
PFLUV_G00071580	gill
PFLUV_G00170440	gill
PFLUV_G00005700	gill
PFLUV_G00244030	gill
PFLUV_G00067910	gill
PFLUV_G00145800	gill
PFLUV_G00256280	gill
PFLUV_G00101880	gill
PFLUV_G00058990	gill
PFLUV_G00066490	gill
PFLUV_G00022580	gill
PFLUV_G00273620	gill
PFLUV_G00076410	gill
PFLUV_G00153010	gill
PFLUV_G00075220	gill
PFLUV_G00032180	gill
PFLUV_G00163220	gill
PFLUV_G00090980	gill
PFLUV_G00243300	gill
PFLUV_G00239970	gill
PFLUV_G00121330	gill
PFLUV_G00228630	gill
PFLUV_G00029470	gill
PFLUV_G00183690	gill
PFLUV_G00217820	gill
PFLUV_G00115390	gill
PFLUV_G00167500	gill
PFLUV_G00031100	gill
PFLUV_G00163260	gill
PFLUV_G00171700	gill
PFLUV_G00091120	gill
PFLUV_G00101870	gill
PFLUV_G00243860	gill
PFLUV_G00214900	gill
PFLUV_G00124740	gill
PFLUV_G00153300	gill
PFLUV_G00020320	gill
PFLUV_G00017910	gill
PFLUV_G00087940	gill
PFLUV_G00013040	gill
PFLUV_G00234750	gill
PFLUV_G00241990	gill
PFLUV_G00040400	gill
PFLUV_G00215590	gill
PFLUV_G00013470	gill
PFLUV_G00146170	gill
PFLUV_G00141580	gill
PFLUV_G00019710	gill
PFLUV_G00238480	gill
PFLUV_G00011050	gill
PFLUV_G00166410	gill
PFLUV_G00019440	gill
PFLUV_G00068870	gill
PFLUV_G00083510	gill
PFLUV_G00222350	gill
PFLUV_G00004520	gill
PFLUV_G00115080	gill
PFLUV_G00212320	gill
PFLUV_G00143860	gill
PFLUV_G00048110	gill
PFLUV_G00036680	gill
PFLUV_G00043090	gill
PFLUV_G00082840	gill
PFLUV_G00171290	gill
PFLUV_G00161270	gill
PFLUV_G00116790	gill
PFLUV_G00019030	gill
PFLUV_G00038560	gill
PFLUV_G00212470	gill
PFLUV_G00109000	gill
PFLUV_G00171080	gill
PFLUV_G00074980	gill
PFLUV_G00169600	gill
PFLUV_G00186650	gill
PFLUV_G00075880	gill
PFLUV_G00066640	gill
PFLUV_G00272900	gill
PFLUV_G00171060	gill
PFLUV_G00204880	gill
PFLUV_G00276700	gill
PFLUV_G00071830	gill
PFLUV_G00184860	gill
PFLUV_G00032300	gill
PFLUV_G00146020	gill
PFLUV_G00072660	gill
PFLUV_G00178190	gill
PFLUV_G00157500	gill
PFLUV_G00207880	gill
PFLUV_G00183610	gill
PFLUV_G00023050	gill
PFLUV_G00223410	gill
PFLUV_G00164450	gill
PFLUV_G00115760	gill
PFLUV_G00165200	gill
PFLUV_G00111240	gill
PFLUV_G00121200	gill
PFLUV_G00276660	gill
PFLUV_G00172700	gill
PFLUV_G00056090	gill
PFLUV_G00223430	gill
PFLUV_G00060730	gill
PFLUV_G00060380	gill
PFLUV_G00034700	gill
PFLUV_G00154440	gill
PFLUV_G00181350	gill
PFLUV_G00144310	gill
PFLUV_G00244580	gill
PFLUV_G00231390	gill
PFLUV_G00169210	gill
PFLUV_G00185430	gill
PFLUV_G00089420	gill
PFLUV_G00085550	gill
PFLUV_G00077710	gill
PFLUV_G00201270	gill
PFLUV_G00123750	gill
PFLUV_G00259690	gill
PFLUV_G00021210	gill
PFLUV_G00027720	gill
PFLUV_G00231030	gill
PFLUV_G00014160	gill
PFLUV_G00024050	gill
PFLUV_G00123320	gill
PFLUV_G00053030	gill
PFLUV_G00213790	gill
PFLUV_G00027150	gill
PFLUV_G00202400	gill
PFLUV_G00238470	gill
PFLUV_G00083930	gill
PFLUV_G00216520	gill
PFLUV_G00256070	gill
PFLUV_G00088880	gill
PFLUV_G00233800	gill
PFLUV_G00184990	gill
PFLUV_G00014650	gill
PFLUV_G00007170	gill
PFLUV_G00088140	gill
PFLUV_G00121690	gill
PFLUV_G00038620	gill
PFLUV_G00189810	gill
PFLUV_G00081330	gill
PFLUV_G00204220	gill
PFLUV_G00159080	gill
PFLUV_G00159540	gill
PFLUV_G00236680	gill
PFLUV_G00203160	gill
PFLUV_G00210710	gill
PFLUV_G00184230	gill
PFLUV_G00172340	gill
PFLUV_G00037110	gill
PFLUV_G00233480	gill
PFLUV_G00007490	gill
PFLUV_G00102480	gill
PFLUV_G00229150	gill
PFLUV_G00186660	gill
PFLUV_G00167860	gill
PFLUV_G00024850	gill
PFLUV_G00189050	gill
PFLUV_G00033180	gill
PFLUV_G00134250	gill
PFLUV_G00204980	gill
PFLUV_G00184820	gill
PFLUV_G00055340	gill
PFLUV_G00116460	gill
PFLUV_G00071950	gill
PFLUV_G00185010	gill
PFLUV_G00206260	gill
PFLUV_G00057760	gill
PFLUV_G00264050	gill
PFLUV_G00064210	gill
PFLUV_G00108830	gill
PFLUV_G00262870	gill
PFLUV_G00010610	gill
PFLUV_G00006020	gill
PFLUV_G00121080	gill
PFLUV_G00222170	gill
PFLUV_G00233060	gill
PFLUV_G00217020	gill
PFLUV_G00004040	gill
PFLUV_G00169220	gill
PFLUV_G00022110	gill
PFLUV_G00210240	gill
PFLUV_G00020700	gill
PFLUV_G00180620	gill
PFLUV_G00217840	gill
PFLUV_G00010570	gill
PFLUV_G00166120	gill
PFLUV_G00236180	gill
PFLUV_G00046270	gill
PFLUV_G00209400	gill
PFLUV_G00178070	gill
PFLUV_G00158100	gill
PFLUV_G00238330	gill
PFLUV_G00007200	gill
PFLUV_G00171720	gill
PFLUV_G00135560	gill
PFLUV_G00196480	gill
PFLUV_G00086710	gill
PFLUV_G00075860	gill
PFLUV_G00127110	gill
PFLUV_G00067940	gill
PFLUV_G00176790	gill
PFLUV_G00133500	gill
PFLUV_G00201970	gill
PFLUV_G00248540	gill
PFLUV_G00081740	gill
PFLUV_G00168850	gill
PFLUV_G00066180	gill
PFLUV_G00167960	gill
PFLUV_G00109110	gill
PFLUV_G00205670	gill
PFLUV_G00165220	gill
PFLUV_G00128540	gill
PFLUV_G00059680	gill
PFLUV_G00215110	gill
PFLUV_G00238490	gill
PFLUV_G00017430	gill
PFLUV_G00093580	gill
PFLUV_G00023140	gill
PFLUV_G00122170	gill
PFLUV_G00078520	gill
PFLUV_G00041700	gill
PFLUV_G00134860	gill
PFLUV_G00232040	gill
PFLUV_G00095570	gill
PFLUV_G00211920	gill
PFLUV_G00136360	gill
PFLUV_G00234670	gill
PFLUV_G00255040	gill
PFLUV_G00086810	gill
PFLUV_G00225380	gill
PFLUV_G00083580	gill
PFLUV_G00092470	gill
PFLUV_G00213680	gill
PFLUV_G00108890	gill
PFLUV_G00013660	gill
PFLUV_G00070740	gill
PFLUV_G00033390	gill
PFLUV_G00012620	gill
PFLUV_G00111930	gill
PFLUV_G00065340	gill
PFLUV_G00128640	gill
PFLUV_G00098920	gill
PFLUV_G00057460	gill
PFLUV_G00046640	gill
PFLUV_G00060940	gill
PFLUV_G00262380	gill
PFLUV_G00106610	gill
PFLUV_G00000770	gill
PFLUV_G00112300	gill
PFLUV_G00142750	gill
PFLUV_G00057970	gill
PFLUV_G00149520	gill
PFLUV_G00148140	gill
PFLUV_G00090320	gill
PFLUV_G00001010	gill
PFLUV_G00061700	gill
PFLUV_G00043890	gill
PFLUV_G00043300	gill
PFLUV_G00193090	gill
PFLUV_G00064630	gill
PFLUV_G00018230	gill
PFLUV_G00251840	gill
PFLUV_G00188080	gill
PFLUV_G00234850	gill
PFLUV_G00135300	gill
PFLUV_G00104890	gill
PFLUV_G00135610	gill
PFLUV_G00007630	gill
PFLUV_G00031780	gill
PFLUV_G00191870	gill
PFLUV_G00036800	gill
PFLUV_G00107980	gill
PFLUV_G00106280	gill
PFLUV_G00117720	gill
PFLUV_G00067080	gill
PFLUV_G00074990	gill
PFLUV_G00221160	gill
PFLUV_G00019150	gill
PFLUV_G00256390	gill
PFLUV_G00049400	gill
PFLUV_G00095250	gill
PFLUV_G00141740	gill
PFLUV_G00169920	gill
PFLUV_G00018620	gill
PFLUV_G00097580	gill
PFLUV_G00237990	gill
PFLUV_G00009250	gill
PFLUV_G00067610	gill
PFLUV_G00173840	gill
PFLUV_G00004400	gill
PFLUV_G00020110	gill
PFLUV_G00259060	gill
PFLUV_G00090880	gill
PFLUV_G00256180	gill
PFLUV_G00012670	gill
PFLUV_G00231620	gill
PFLUV_G00246320	gill
PFLUV_G00264100	gill
PFLUV_G00214630	gill
PFLUV_G00107370	gill
PFLUV_G00131590	gill
PFLUV_G00220860	gill
PFLUV_G00120270	gill
PFLUV_G00222200	gill
PFLUV_G00113200	gill
PFLUV_G00180540	gill
PFLUV_G00258540	gill
PFLUV_G00159640	gill
PFLUV_G00129050	gill
PFLUV_G00218890	gill
PFLUV_G00150610	gill
PFLUV_G00106130	gill
PFLUV_G00254290	gill
PFLUV_G00235390	gill
PFLUV_G00126860	gill
PFLUV_G00257280	gill
PFLUV_G00018580	gill
PFLUV_G00066820	gill
PFLUV_G00023090	gill
PFLUV_G00138990	gill
PFLUV_G00056380	gill
PFLUV_G00042820	gill
PFLUV_G00131440	gill
PFLUV_G00270140	gill
PFLUV_G00202940	gill
PFLUV_G00108220	gill
PFLUV_G00061550	gill
PFLUV_G00100980	gill
PFLUV_G00053350	gill
PFLUV_G00161300	gill
PFLUV_G00106690	gill
PFLUV_G00233320	gill
PFLUV_G00065520	gill
PFLUV_G00047230	gill
PFLUV_G00190350	gill
PFLUV_G00240900	gill
PFLUV_G00121990	gill
PFLUV_G00237830	gill
PFLUV_G00064400	gill
PFLUV_G00183270	gill
PFLUV_G00138970	gill
PFLUV_G00245710	gill
PFLUV_G00172920	gill
PFLUV_G00033280	gill
PFLUV_G00068880	gill
PFLUV_G00056540	gill
PFLUV_G00095900	gill
PFLUV_G00109740	gill
PFLUV_G00017160	gill
PFLUV_G00220630	gill
PFLUV_G00233350	gill
PFLUV_G00032610	gill
PFLUV_G00098910	gill
PFLUV_G00023220	gill
PFLUV_G00154140	gill
PFLUV_G00043440	gill
PFLUV_G00163600	gill
PFLUV_G00165140	gill
PFLUV_G00273610	gill
PFLUV_G00104750	gill
PFLUV_G00040210	gill
PFLUV_G00191430	gill
PFLUV_G00074540	gill
PFLUV_G00193280	gill
PFLUV_G00173330	gill
PFLUV_G00273460	gill
PFLUV_G00257340	gill
PFLUV_G00099360	gill
PFLUV_G00177090	gill
PFLUV_G00051300	gill
PFLUV_G00072380	gill
PFLUV_G00020070	gill
PFLUV_G00188020	gill
PFLUV_G00056370	gill
PFLUV_G00111920	gill
PFLUV_G00070600	gill
PFLUV_G00182790	gill
PFLUV_G00070770	gill
PFLUV_G00218700	gill
PFLUV_G00266060	gill
PFLUV_G00236170	gill
PFLUV_G00047020	gill
PFLUV_G00151700	gill
PFLUV_G00117520	gill
PFLUV_G00247370	gill
PFLUV_G00153970	gill
PFLUV_G00059220	gill
PFLUV_G00179090	gill
PFLUV_G00044350	gill
PFLUV_G00073670	gill
PFLUV_G00058980	gill
PFLUV_G00059040	gill
PFLUV_G00034120	gill
PFLUV_G00087330	gill
PFLUV_G00104370	gill
PFLUV_G00193000	gill
PFLUV_G00082800	gill
PFLUV_G00086680	gill
PFLUV_G00035360	gill
PFLUV_G00085940	gill
PFLUV_G00249010	gill
PFLUV_G00244390	gill
PFLUV_G00117080	gill
PFLUV_G00263800	gill
PFLUV_G00092460	gill
PFLUV_G00031550	gill
PFLUV_G00238560	gill
PFLUV_G00249210	gill
PFLUV_G00216390	gill
PFLUV_G00091110	gill
PFLUV_G00228000	gill
PFLUV_G00171090	gill
PFLUV_G00165480	gill
PFLUV_G00021370	gill
PFLUV_G00190150	gill
PFLUV_G00062250	gill
PFLUV_G00133910	gill
PFLUV_G00189670	gill
PFLUV_G00219110	gill
PFLUV_G00053870	gill
PFLUV_G00219530	gill
PFLUV_G00096950	gill
PFLUV_G00206610	gill
PFLUV_G00190340	gill
PFLUV_G00031720	gill
PFLUV_G00239900	gill
PFLUV_G00131640	gill
PFLUV_G00155340	gill
PFLUV_G00165550	gill
PFLUV_G00147180	gill
PFLUV_G00171650	gill
PFLUV_G00254700	gill
PFLUV_G00244810	gill
PFLUV_G00161680	gill
PFLUV_G00161690	gill
PFLUV_G00270440	gill
PFLUV_G00175320	gill
PFLUV_G00133040	gill
PFLUV_G00253350	gill
PFLUV_G00003410	gill
PFLUV_G00146090	gill
PFLUV_G00013830	gill
PFLUV_G00030840	gill
PFLUV_G00004430	gill
PFLUV_G00021190	gill
PFLUV_G00011550	gill
PFLUV_G00012010	gill
PFLUV_G00180260	gill
PFLUV_G00121550	gill
PFLUV_G00173420	gill
PFLUV_G00110660	gill
PFLUV_G00011630	gill
PFLUV_G00199040	gill
PFLUV_G00057880	gill
PFLUV_G00186430	gill
PFLUV_G00231080	gill
PFLUV_G00105150	gill
PFLUV_G00272680	gill
PFLUV_G00191600	gill
PFLUV_G00049540	gill
PFLUV_G00123720	gill
PFLUV_G00183720	gill
PFLUV_G00051580	gill
PFLUV_G00221100	gill
PFLUV_G00202830	gill
PFLUV_G00187670	gill
PFLUV_G00187860	gill
PFLUV_G00139570	gill
PFLUV_G00231430	gill
PFLUV_G00157060	gill
PFLUV_G00050070	gill
PFLUV_G00066260	gill
PFLUV_G00169620	gill
PFLUV_G00132560	gill
PFLUV_G00051830	gill
PFLUV_G00235510	gill
PFLUV_G00072370	gill
PFLUV_G00125450	gill
PFLUV_G00019600	gill
PFLUV_G00251860	gill
PFLUV_G00105420	gill
PFLUV_G00015860	gill
PFLUV_G00126330	gill
PFLUV_G00038950	gill
PFLUV_G00099850	gill
PFLUV_G00205230	gill
PFLUV_G00133620	gill
PFLUV_G00260410	gill
PFLUV_G00203070	gill
PFLUV_G00008340	gill
PFLUV_G00198920	gill
PFLUV_G00108390	gill
PFLUV_G00198820	gill
PFLUV_G00047610	gill
PFLUV_G00193950	gill
PFLUV_G00032190	gill
PFLUV_G00086550	gill
PFLUV_G00158140	gill
PFLUV_G00217350	gill
PFLUV_G00079590	gill
PFLUV_G00001020	gill
PFLUV_G00085060	gill
PFLUV_G00006240	gill
PFLUV_G00192350	gill
PFLUV_G00116680	gill
PFLUV_G00119930	gill
PFLUV_G00111170	gill
PFLUV_G00061890	gill
PFLUV_G00267370	gill
PFLUV_G00060250	gill
PFLUV_G00177160	gill
PFLUV_G00167150	gill
PFLUV_G00092860	gill
PFLUV_G00189390	gill
PFLUV_G00211470	gill
PFLUV_G00056860	gill
PFLUV_G00029790	gill
PFLUV_G00235630	gill
PFLUV_G00034050	gill
PFLUV_G00043720	gill
PFLUV_G00071620	gill
PFLUV_G00117360	gill
PFLUV_G00113920	gill
PFLUV_G00158070	gill
PFLUV_G00055420	gill
PFLUV_G00023340	gill
PFLUV_G00091690	gill
PFLUV_G00145810	gill
PFLUV_G00053040	gill
PFLUV_G00240810	gill
PFLUV_G00054240	gill
PFLUV_G00054400	gill
PFLUV_G00172950	gill
PFLUV_G00090690	gill
PFLUV_G00148640	gill
PFLUV_G00058020	gill
PFLUV_G00026850	gill
PFLUV_G00208500	gill
PFLUV_G00210020	gill
PFLUV_G00172530	gill
PFLUV_G00013120	gill
PFLUV_G00088660	gill
PFLUV_G00217430	gill
PFLUV_G00140380	gill
PFLUV_G00000290	gill
PFLUV_G00044730	gill
PFLUV_G00124990	gill
PFLUV_G00047190	gill
PFLUV_G00146540	gill
PFLUV_G00219670	gill
PFLUV_G00224240	gill
PFLUV_G00124240	gill
PFLUV_G00098420	gill
PFLUV_G00142740	gill
PFLUV_G00012080	gill
PFLUV_G00158920	gill
PFLUV_G00112910	gill
PFLUV_G00107730	gill
PFLUV_G00276460	gill
PFLUV_G00194470	gill
PFLUV_G00257650	gill
PFLUV_G00235650	gill
PFLUV_G00269470	gill
PFLUV_G00221410	gill
PFLUV_G00070610	gill
PFLUV_G00108990	gill
PFLUV_G00106970	gill
PFLUV_G00097700	gill
PFLUV_G00062340	gill
PFLUV_G00222220	gill
PFLUV_G00064620	gill
PFLUV_G00190470	gill
PFLUV_G00177470	gill
PFLUV_G00141030	gill
PFLUV_G00184880	gill
PFLUV_G00142420	gill
PFLUV_G00237710	gill
PFLUV_G00192790	gill
PFLUV_G00104730	gill
PFLUV_G00174290	gill
PFLUV_G00036830	gill
PFLUV_G00018170	gill
PFLUV_G00143210	gill
PFLUV_G00089230	gill
PFLUV_G00068220	gill
PFLUV_G00197950	gill
PFLUV_G00019720	gill
PFLUV_G00178690	gill
PFLUV_G00081300	gill
PFLUV_G00212460	gill
PFLUV_G00271330	gill
PFLUV_G00014540	gill
PFLUV_G00107570	gill
PFLUV_G00273760	gill
PFLUV_G00184850	gill
PFLUV_G00190320	gill
PFLUV_G00062450	gill
PFLUV_G00086460	gill
PFLUV_G00263220	gill
PFLUV_G00212390	gill
PFLUV_G00104130	gill
PFLUV_G00236760	gill
PFLUV_G00020500	gill
PFLUV_G00090420	gill
PFLUV_G00126760	gill
PFLUV_G00092090	gill
PFLUV_G00007440	gill
PFLUV_G00175760	gill
PFLUV_G00073180	gill
PFLUV_G00025500	gill
PFLUV_G00075020	gill
PFLUV_G00125810	gill
PFLUV_G00151410	gill
PFLUV_G00106730	gill
PFLUV_G00205390	gill
PFLUV_G00107460	gill
PFLUV_G00005340	gill
PFLUV_G00143060	gill
PFLUV_G00129560	gill
PFLUV_G00192420	gill
PFLUV_G00121980	gill
PFLUV_G00112170	gill
PFLUV_G00246020	gill
PFLUV_G00033000	gill
PFLUV_G00254130	gill
PFLUV_G00253480	gill
PFLUV_G00170330	gill
PFLUV_G00168090	gill
PFLUV_G00258990	gill
PFLUV_G00273550	gill
PFLUV_G00266050	gill
PFLUV_G00086510	gill
PFLUV_G00163940	gill
PFLUV_G00179860	gill
PFLUV_G00112670	gill
PFLUV_G00178470	gill
PFLUV_G00087350	gill
PFLUV_G00208890	gill
PFLUV_G00240380	gill
PFLUV_G00033510	gill
PFLUV_G00185100	gill
PFLUV_G00064110	gill
PFLUV_G00106380	gill
PFLUV_G00267710	gill
PFLUV_G00057510	gill
PFLUV_G00229590	gill
PFLUV_G00011080	gill
PFLUV_G00153220	gill
PFLUV_G00206590	gill
PFLUV_G00174160	gill
PFLUV_G00047530	gill
PFLUV_G00221940	gill
PFLUV_G00027890	gill
PFLUV_G00170450	gill
PFLUV_G00228020	gill
PFLUV_G00154680	gill
PFLUV_G00099560	gill
PFLUV_G00174550	gill
PFLUV_G00190200	gill
PFLUV_G00237050	gill
PFLUV_G00074920	gill
PFLUV_G00269100	gill
PFLUV_G00165690	gill
PFLUV_G00090240	gill
PFLUV_G00057310	gill
PFLUV_G00214010	gill
PFLUV_G00041260	gill
PFLUV_G00125870	gill
PFLUV_G00137560	gill
PFLUV_G00027480	gill
PFLUV_G00116030	gill
PFLUV_G00193540	gill
PFLUV_G00142210	gill
PFLUV_G00069560	gill
PFLUV_G00174440	gill
PFLUV_G00238610	gill
PFLUV_G00035280	gill
PFLUV_G00213920	gill
PFLUV_G00011560	gill
PFLUV_G00056640	gill
PFLUV_G00149400	gill
PFLUV_G00258760	gill
PFLUV_G00228790	gill
PFLUV_G00059000	gill
PFLUV_G00256570	gill
PFLUV_G00107860	gill
PFLUV_G00159110	gill
PFLUV_G00090230	gill
PFLUV_G00154290	gill
PFLUV_G00161430	gill
PFLUV_G00187920	gill
PFLUV_G00223420	gill
PFLUV_G00135570	gill
PFLUV_G00178510	gill
PFLUV_G00258220	gill
PFLUV_G00082320	gill
PFLUV_G00111230	gill
PFLUV_G00092930	gill
PFLUV_G00083750	gill
PFLUV_G00256940	gill
PFLUV_G00036930	gill
PFLUV_G00147410	gill
PFLUV_G00097880	gill
PFLUV_G00162300	gill
PFLUV_G00117010	gill
PFLUV_G00010370	gill
PFLUV_G00053960	gill
PFLUV_G00088270	gill
PFLUV_G00208330	gill
PFLUV_G00274220	gill
PFLUV_G00112200	gill
PFLUV_G00161080	gill
PFLUV_G00266040	gill
PFLUV_G00028470	gill
PFLUV_G00239000	gill
PFLUV_G00121730	gill
PFLUV_G00189380	gill
PFLUV_G00171990	gill
PFLUV_G00228390	gill
PFLUV_G00187740	gill
PFLUV_G00079280	gill
PFLUV_G00201510	gill
PFLUV_G00217670	gill
PFLUV_G00254540	gill
PFLUV_G00005120	gill
PFLUV_G00069700	gill
PFLUV_G00177340	gill
PFLUV_G00027820	gill
PFLUV_G00257480	gill
PFLUV_G00102950	gill
PFLUV_G00121340	gill
PFLUV_G00043640	gill
PFLUV_G00180930	gill
PFLUV_G00181170	gill
PFLUV_G00232960	gill
PFLUV_G00165900	gill
PFLUV_G00188070	gill
PFLUV_G00240260	gill
PFLUV_G00058940	gill
PFLUV_G00166620	gill
PFLUV_G00234300	gill
PFLUV_G00074240	gill
PFLUV_G00209270	gill
PFLUV_G00258190	gill
PFLUV_G00179170	gill
PFLUV_G00021940	gill
PFLUV_G00148310	gill
PFLUV_G00002290	gill
PFLUV_G00209070	gill
PFLUV_G00214770	gill
PFLUV_G00150700	gill
PFLUV_G00157190	gill
PFLUV_G00069390	gill
PFLUV_G00149530	gill
PFLUV_G00193250	gill
PFLUV_G00176400	gill
PFLUV_G00123270	gill
PFLUV_G00156230	gill
PFLUV_G00046900	gill
PFLUV_G00116660	gill
PFLUV_G00033090	gill
PFLUV_G00055350	gill
PFLUV_G00187890	gill
PFLUV_G00056140	gill
PFLUV_G00194520	gill
PFLUV_G00231170	gill
PFLUV_G00166080	gill
PFLUV_G00202160	gill
PFLUV_G00262830	gill
PFLUV_G00065050	gill
PFLUV_G00020290	gill
PFLUV_G00263180	gill
PFLUV_G00245250	gill
PFLUV_G00027650	gill
PFLUV_G00191610	gill
PFLUV_G00082290	gill
PFLUV_G00110960	gill
PFLUV_G00203060	gill
PFLUV_G00153280	gill
PFLUV_G00091250	gill
PFLUV_G00031950	gill
PFLUV_G00107100	gill
PFLUV_G00234920	gill
PFLUV_G00192090	gill
PFLUV_G00029640	gill
PFLUV_G00010320	gill
PFLUV_G00078300	gill
PFLUV_G00125920	gill
PFLUV_G00104400	gill
PFLUV_G00018040	gill
PFLUV_G00094940	gill
PFLUV_G00108230	gill
PFLUV_G00130910	gill
PFLUV_G00263200	gill
PFLUV_G00029380	gill
PFLUV_G00083340	gill
PFLUV_G00009270	gill
PFLUV_G00223580	gill
PFLUV_G00260500	gill
PFLUV_G00011720	gill
PFLUV_G00129010	gill
PFLUV_G00219900	gill
PFLUV_G00152290	gill
PFLUV_G00167750	gill
PFLUV_G00029960	gill
PFLUV_G00172540	gill
PFLUV_G00263470	gill
[truncated: 4,706 more rows]
