# Supplementary material for: Integrative Genomics Refines Tissues, Candidate Genes and Putative Regulatory Links Involved in the Humic Adaptation of Keystone Freshwater Fish
Source: Mol Ecol. 2025 Feb 18;34(15):e17698. doi: 10.1111/mec.17698 (PMC12288802; doi:10.1111/mec.17698)
Supplement: Supplementary file 3 — Data S1. [file MEC-34-e17698-s003.zip › Gene_list_expressed.txt]

Gene	Tissue
PFLUV_G00086360	liver
PFLUV_G00108190	liver
PFLUV_G00215120	liver
PFLUV_G00144640	liver
PFLUV_G00058100	liver
PFLUV_G00130350	liver
PFLUV_G00177130	liver
PFLUV_G00154700	liver
PFLUV_G00082220	liver
PFLUV_G00076580	liver
PFLUV_G00024270	liver
PFLUV_G00035980	liver
PFLUV_G00195570	liver
PFLUV_G00227640	liver
PFLUV_G00217030	liver
PFLUV_G00003580	liver
PFLUV_G00132370	liver
PFLUV_G00148990	liver
PFLUV_G00216330	liver
PFLUV_G00084560	liver
PFLUV_G00194470	liver
PFLUV_G00154710	liver
PFLUV_G00097280	liver
PFLUV_G00065740	liver
PFLUV_G00008580	liver
PFLUV_G00157190	liver
PFLUV_G00063610	liver
PFLUV_G00077800	liver
PFLUV_G00261630	liver
PFLUV_G00002890	liver
PFLUV_G00070860	liver
PFLUV_G00268210	liver
PFLUV_G00043900	liver
PFLUV_G00102030	liver
PFLUV_G00177710	liver
PFLUV_G00021110	liver
PFLUV_G00270270	liver
PFLUV_G00038430	liver
PFLUV_G00178770	liver
PFLUV_G00145040	liver
PFLUV_G00172950	liver
PFLUV_G00020000	liver
PFLUV_G00017660	liver
PFLUV_G00135310	liver
PFLUV_G00009270	liver
PFLUV_G00107980	liver
PFLUV_G00023220	liver
PFLUV_G00198730	liver
PFLUV_G00250390	liver
PFLUV_G00218060	liver
PFLUV_G00109790	liver
PFLUV_G00035780	liver
PFLUV_G00063450	liver
PFLUV_G00071200	liver
PFLUV_G00008200	liver
PFLUV_G00262050	liver
PFLUV_G00031840	liver
PFLUV_G00084220	liver
PFLUV_G00165910	liver
PFLUV_G00264820	liver
PFLUV_G00082310	liver
PFLUV_G00003540	liver
PFLUV_G00089140	liver
PFLUV_G00263880	liver
PFLUV_G00112820	liver
PFLUV_G00015370	liver
PFLUV_G00073070	liver
PFLUV_G00236600	liver
PFLUV_G00200600	liver
PFLUV_G00024630	liver
PFLUV_G00006990	liver
PFLUV_G00068090	liver
PFLUV_G00028660	liver
PFLUV_G00116400	liver
PFLUV_G00233710	liver
PFLUV_G00227360	liver
PFLUV_G00127370	liver
PFLUV_G00204570	liver
PFLUV_G00051670	liver
PFLUV_G00078580	liver
PFLUV_G00253490	liver
PFLUV_G00072780	liver
PFLUV_G00220670	liver
PFLUV_G00029240	liver
PFLUV_G00147980	liver
PFLUV_G00240360	liver
PFLUV_G00011600	liver
PFLUV_G00182030	liver
PFLUV_G00071080	liver
PFLUV_G00212010	liver
PFLUV_G00131560	liver
PFLUV_G00116460	liver
PFLUV_G00185480	liver
PFLUV_G00072530	liver
PFLUV_G00114330	liver
PFLUV_G00182560	liver
PFLUV_G00243130	liver
PFLUV_G00072060	liver
PFLUV_G00233490	liver
PFLUV_G00114070	liver
PFLUV_G00204720	liver
PFLUV_G00068460	liver
PFLUV_G00193310	liver
PFLUV_G00198760	liver
PFLUV_G00150730	liver
PFLUV_G00132110	liver
PFLUV_G00248630	liver
PFLUV_G00104470	liver
PFLUV_G00084050	liver
PFLUV_G00098420	liver
PFLUV_G00205030	liver
PFLUV_G00224240	liver
PFLUV_G00035210	liver
PFLUV_G00218380	liver
PFLUV_G00077230	liver
PFLUV_G00079390	liver
PFLUV_G00138410	liver
PFLUV_G00188300	liver
PFLUV_G00131150	liver
PFLUV_G00255870	liver
PFLUV_G00201150	liver
PFLUV_G00061690	liver
PFLUV_G00107820	liver
PFLUV_G00164370	liver
PFLUV_G00234110	liver
PFLUV_G00114640	liver
PFLUV_G00106920	liver
PFLUV_G00231220	liver
PFLUV_G00062190	liver
PFLUV_G00120720	liver
PFLUV_G00100770	liver
PFLUV_G00082840	liver
PFLUV_G00127080	liver
PFLUV_G00065530	liver
PFLUV_G00171740	liver
PFLUV_G00013620	liver
PFLUV_G00165300	liver
PFLUV_G00041600	liver
PFLUV_G00265810	liver
PFLUV_G00202820	liver
PFLUV_G00028850	liver
PFLUV_G00078780	liver
PFLUV_G00109090	liver
PFLUV_G00240310	liver
PFLUV_G00195250	liver
PFLUV_G00192500	liver
PFLUV_G00039010	liver
PFLUV_G00192100	liver
PFLUV_G00094880	liver
PFLUV_G00245220	liver
PFLUV_G00077310	liver
PFLUV_G00076290	liver
PFLUV_G00101360	liver
PFLUV_G00064730	liver
PFLUV_G00101380	liver
PFLUV_G00164610	liver
PFLUV_G00044780	liver
PFLUV_G00255130	liver
PFLUV_G00260200	liver
PFLUV_G00260410	liver
PFLUV_G00164960	liver
PFLUV_G00217430	liver
PFLUV_G00145990	liver
PFLUV_G00257480	liver
PFLUV_G00250440	liver
PFLUV_G00257100	liver
PFLUV_G00237470	liver
PFLUV_G00116940	liver
PFLUV_G00210210	liver
PFLUV_G00191430	liver
PFLUV_G00254470	liver
PFLUV_G00256890	liver
PFLUV_G00219780	liver
PFLUV_G00036050	liver
PFLUV_G00095900	liver
PFLUV_G00090420	liver
PFLUV_G00224560	liver
PFLUV_G00123600	liver
PFLUV_G00233480	liver
PFLUV_G00125180	liver
PFLUV_G00240650	liver
PFLUV_G00132000	liver
PFLUV_G00009450	liver
PFLUV_G00076060	liver
PFLUV_G00240480	liver
PFLUV_G00079270	liver
PFLUV_G00198920	liver
PFLUV_G00017240	liver
PFLUV_G00261810	liver
PFLUV_G00120970	liver
PFLUV_G00125930	liver
PFLUV_G00086510	liver
PFLUV_G00092230	liver
PFLUV_G00070850	liver
PFLUV_G00095650	liver
PFLUV_G00186990	liver
PFLUV_G00099620	liver
PFLUV_G00172820	liver
PFLUV_G00048490	liver
PFLUV_G00168790	liver
PFLUV_G00111660	liver
PFLUV_G00223580	liver
PFLUV_G00043620	liver
PFLUV_G00089970	liver
PFLUV_G00076860	liver
PFLUV_G00027690	liver
PFLUV_G00257530	liver
PFLUV_G00237200	liver
PFLUV_G00234100	liver
PFLUV_G00095420	liver
PFLUV_G00223740	liver
PFLUV_G00133760	liver
PFLUV_G00195270	liver
PFLUV_G00060850	liver
PFLUV_G00236270	liver
PFLUV_G00049460	liver
PFLUV_G00020240	liver
PFLUV_G00033890	liver
PFLUV_G00101000	liver
PFLUV_G00204120	liver
PFLUV_G00125870	liver
PFLUV_G00042840	liver
PFLUV_G00142640	liver
PFLUV_G00086810	liver
PFLUV_G00040780	liver
PFLUV_G00020940	liver
PFLUV_G00056140	liver
PFLUV_G00020660	liver
PFLUV_G00190400	liver
PFLUV_G00030150	liver
PFLUV_G00102350	liver
PFLUV_G00245250	liver
PFLUV_G00176800	liver
PFLUV_G00056680	liver
PFLUV_G00211160	liver
PFLUV_G00102790	liver
PFLUV_G00158610	liver
PFLUV_G00076070	liver
PFLUV_G00133190	liver
PFLUV_G00135010	liver
PFLUV_G00114410	liver
PFLUV_G00044460	liver
PFLUV_G00229020	liver
PFLUV_G00243780	liver
PFLUV_G00234680	liver
PFLUV_G00150070	liver
PFLUV_G00051830	liver
PFLUV_G00031100	liver
PFLUV_G00042900	liver
PFLUV_G00092090	liver
PFLUV_G00195150	liver
PFLUV_G00112130	liver
PFLUV_G00188430	liver
PFLUV_G00204270	liver
PFLUV_G00171020	liver
PFLUV_G00192980	liver
PFLUV_G00228390	liver
PFLUV_G00165060	liver
PFLUV_G00215220	liver
PFLUV_G00139600	liver
PFLUV_G00194570	liver
PFLUV_G00073130	liver
PFLUV_G00148650	liver
PFLUV_G00146760	liver
PFLUV_G00205090	liver
PFLUV_G00225500	liver
PFLUV_G00234920	liver
PFLUV_G00198390	liver
PFLUV_G00160410	liver
PFLUV_G00205860	liver
PFLUV_G00042630	liver
PFLUV_G00111860	liver
PFLUV_G00107610	liver
PFLUV_G00226950	liver
PFLUV_G00175220	liver
PFLUV_G00027030	liver
PFLUV_G00099270	liver
PFLUV_G00204290	liver
PFLUV_G00077260	liver
PFLUV_G00158100	liver
PFLUV_G00235540	liver
PFLUV_G00087780	liver
PFLUV_G00052040	liver
PFLUV_G00042320	liver
PFLUV_G00046060	liver
PFLUV_G00234890	liver
PFLUV_G00259630	liver
PFLUV_G00010610	liver
PFLUV_G00088800	liver
PFLUV_G00221000	liver
PFLUV_G00078510	liver
PFLUV_G00022850	liver
PFLUV_G00148080	liver
PFLUV_G00208260	liver
PFLUV_G00233320	liver
PFLUV_G00058980	liver
PFLUV_G00076240	liver
PFLUV_G00084270	liver
PFLUV_G00226180	liver
PFLUV_G00254370	liver
PFLUV_G00082260	liver
PFLUV_G00086640	liver
PFLUV_G00164690	liver
PFLUV_G00221090	liver
PFLUV_G00109240	liver
PFLUV_G00124890	liver
PFLUV_G00059830	liver
PFLUV_G00245710	liver
PFLUV_G00064550	liver
PFLUV_G00089130	liver
PFLUV_G00150720	liver
PFLUV_G00114370	liver
PFLUV_G00147200	liver
PFLUV_G00022610	liver
PFLUV_G00112740	liver
PFLUV_G00205270	liver
PFLUV_G00128640	liver
PFLUV_G00044510	liver
PFLUV_G00015830	liver
PFLUV_G00223720	liver
PFLUV_G00132080	liver
PFLUV_G00039340	liver
PFLUV_G00093340	liver
PFLUV_G00137140	liver
PFLUV_G00005350	liver
PFLUV_G00079540	liver
PFLUV_G00129970	liver
PFLUV_G00194320	liver
PFLUV_G00214430	liver
PFLUV_G00168180	liver
PFLUV_G00144410	liver
PFLUV_G00273410	liver
PFLUV_G00052770	liver
PFLUV_G00121130	liver
PFLUV_G00109220	liver
PFLUV_G00117670	liver
PFLUV_G00198210	liver
PFLUV_G00061680	liver
PFLUV_G00176120	liver
PFLUV_G00214370	liver
PFLUV_G00218260	liver
PFLUV_G00089400	liver
PFLUV_G00063070	liver
PFLUV_G00081050	liver
PFLUV_G00067700	liver
PFLUV_G00106020	liver
PFLUV_G00211770	liver
PFLUV_G00131270	liver
PFLUV_G00121660	liver
PFLUV_G00091260	liver
PFLUV_G00014900	liver
PFLUV_G00213820	liver
PFLUV_G00176850	liver
PFLUV_G00015760	liver
PFLUV_G00052050	liver
PFLUV_G00008290	liver
PFLUV_G00086770	liver
PFLUV_G00165590	liver
PFLUV_G00265550	liver
PFLUV_G00225780	liver
PFLUV_G00157590	liver
PFLUV_G00111490	liver
PFLUV_G00054610	liver
PFLUV_G00234120	liver
PFLUV_G00187940	liver
PFLUV_G00172830	liver
PFLUV_G00177270	liver
PFLUV_G00030140	liver
PFLUV_G00134680	liver
PFLUV_G00259270	liver
PFLUV_G00037110	liver
PFLUV_G00058170	liver
PFLUV_G00229330	liver
PFLUV_G00121370	liver
PFLUV_G00072940	liver
PFLUV_G00136280	liver
PFLUV_G00265820	liver
PFLUV_G00027490	liver
PFLUV_G00120060	liver
PFLUV_G00056510	liver
PFLUV_G00227310	liver
PFLUV_G00137200	liver
PFLUV_G00004630	liver
PFLUV_G00232780	liver
PFLUV_G00132230	liver
PFLUV_G00018410	liver
PFLUV_G00098500	liver
PFLUV_G00039920	liver
PFLUV_G00087990	liver
PFLUV_G00223470	liver
PFLUV_G00226160	liver
PFLUV_G00169580	liver
PFLUV_G00021930	liver
PFLUV_G00019860	liver
PFLUV_G00060010	liver
PFLUV_G00077530	liver
PFLUV_G00239710	liver
PFLUV_G00000740	liver
PFLUV_G00096580	liver
PFLUV_G00177230	liver
PFLUV_G00230930	liver
PFLUV_G00187760	liver
PFLUV_G00273560	liver
PFLUV_G00014220	liver
PFLUV_G00174950	liver
PFLUV_G00179340	liver
PFLUV_G00267200	liver
PFLUV_G00263170	liver
PFLUV_G00217450	liver
PFLUV_G00146580	liver
PFLUV_G00259510	liver
PFLUV_G00065910	liver
PFLUV_G00034630	liver
PFLUV_G00141010	liver
PFLUV_G00112700	liver
PFLUV_G00003110	liver
PFLUV_G00006610	liver
PFLUV_G00162960	liver
PFLUV_G00061610	liver
PFLUV_G00030340	liver
PFLUV_G00213830	liver
PFLUV_G00045270	liver
PFLUV_G00185930	liver
PFLUV_G00151380	liver
PFLUV_G00057650	liver
PFLUV_G00195650	liver
PFLUV_G00178400	liver
PFLUV_G00178270	liver
PFLUV_G00277100	liver
PFLUV_G00088030	liver
PFLUV_G00233190	liver
PFLUV_G00062730	liver
PFLUV_G00266400	liver
PFLUV_G00246850	liver
PFLUV_G00268160	liver
PFLUV_G00106940	liver
PFLUV_G00133580	liver
PFLUV_G00091280	liver
PFLUV_G00042790	liver
PFLUV_G00266040	liver
PFLUV_G00270670	liver
PFLUV_G00189280	liver
PFLUV_G00072650	liver
PFLUV_G00133450	liver
PFLUV_G00237150	liver
PFLUV_G00130340	liver
PFLUV_G00200580	liver
PFLUV_G00276700	liver
PFLUV_G00009290	liver
PFLUV_G00241850	liver
PFLUV_G00226030	liver
PFLUV_G00112150	liver
PFLUV_G00041060	liver
PFLUV_G00066410	liver
PFLUV_G00046930	liver
PFLUV_G00030830	liver
PFLUV_G00259250	liver
PFLUV_G00222380	liver
PFLUV_G00179510	liver
PFLUV_G00219060	liver
PFLUV_G00191650	liver
PFLUV_G00247110	liver
PFLUV_G00025640	liver
PFLUV_G00072980	liver
PFLUV_G00242950	liver
PFLUV_G00216890	liver
PFLUV_G00098540	liver
PFLUV_G00014520	liver
PFLUV_G00042870	liver
PFLUV_G00231410	liver
PFLUV_G00154130	liver
PFLUV_G00034750	liver
PFLUV_G00026810	liver
PFLUV_G00227390	liver
PFLUV_G00180270	liver
PFLUV_G00189020	liver
PFLUV_G00020330	liver
PFLUV_G00200380	liver
PFLUV_G00177720	liver
PFLUV_G00167630	liver
PFLUV_G00072890	liver
PFLUV_G00089090	liver
PFLUV_G00004430	liver
PFLUV_G00070050	liver
PFLUV_G00274310	liver
PFLUV_G00116910	liver
PFLUV_G00041230	liver
PFLUV_G00087040	liver
PFLUV_G00041980	liver
PFLUV_G00145140	liver
PFLUV_G00254990	liver
PFLUV_G00132580	liver
PFLUV_G00078350	liver
PFLUV_G00101720	liver
PFLUV_G00185840	liver
PFLUV_G00059450	liver
PFLUV_G00042150	liver
PFLUV_G00190870	liver
PFLUV_G00010080	liver
PFLUV_G00136650	liver
PFLUV_G00154830	liver
PFLUV_G00040390	liver
PFLUV_G00061790	liver
PFLUV_G00175970	liver
PFLUV_G00065710	liver
PFLUV_G00165680	liver
PFLUV_G00034100	liver
PFLUV_G00021540	liver
PFLUV_G00166050	liver
PFLUV_G00148470	liver
PFLUV_G00116410	liver
PFLUV_G00073600	liver
PFLUV_G00035600	liver
PFLUV_G00009410	liver
PFLUV_G00009250	liver
PFLUV_G00262600	liver
PFLUV_G00131530	liver
PFLUV_G00254020	liver
PFLUV_G00272530	liver
PFLUV_G00066240	liver
PFLUV_G00086040	liver
PFLUV_G00208900	liver
PFLUV_G00145920	liver
PFLUV_G00049980	liver
PFLUV_G00005420	liver
PFLUV_G00114360	liver
PFLUV_G00068320	liver
PFLUV_G00131090	liver
PFLUV_G00117660	liver
PFLUV_G00189890	liver
PFLUV_G00081040	liver
PFLUV_G00230290	liver
PFLUV_G00167500	liver
PFLUV_G00097100	liver
PFLUV_G00276900	liver
PFLUV_G00222450	liver
PFLUV_G00015650	liver
PFLUV_G00020530	liver
PFLUV_G00278370	liver
PFLUV_G00127420	liver
PFLUV_G00105340	liver
PFLUV_G00198910	liver
PFLUV_G00156110	liver
PFLUV_G00005290	liver
PFLUV_G00076260	liver
PFLUV_G00195580	liver
PFLUV_G00266480	liver
PFLUV_G00099850	liver
PFLUV_G00134380	liver
PFLUV_G00067940	liver
PFLUV_G00101760	liver
PFLUV_G00046420	liver
PFLUV_G00256040	liver
PFLUV_G00098640	liver
PFLUV_G00238680	liver
PFLUV_G00064860	liver
PFLUV_G00068760	liver
PFLUV_G00055880	liver
PFLUV_G00213980	liver
PFLUV_G00006720	liver
PFLUV_G00077490	liver
PFLUV_G00095440	liver
PFLUV_G00074390	liver
PFLUV_G00210980	liver
PFLUV_G00128990	liver
PFLUV_G00157010	liver
PFLUV_G00223420	liver
PFLUV_G00009420	liver
PFLUV_G00000900	liver
PFLUV_G00236730	liver
PFLUV_G00114100	liver
PFLUV_G00099260	liver
PFLUV_G00063520	liver
PFLUV_G00132100	liver
PFLUV_G00148420	liver
PFLUV_G00202650	liver
PFLUV_G00141970	liver
PFLUV_G00210530	liver
PFLUV_G00011960	liver
PFLUV_G00085390	liver
PFLUV_G00106710	liver
PFLUV_G00269250	liver
PFLUV_G00082690	liver
PFLUV_G00013360	liver
PFLUV_G00226280	liver
PFLUV_G00089060	liver
PFLUV_G00213310	liver
PFLUV_G00143580	liver
PFLUV_G00247020	liver
PFLUV_G00130370	liver
PFLUV_G00011740	liver
PFLUV_G00254070	liver
PFLUV_G00004440	liver
PFLUV_G00108770	liver
PFLUV_G00065650	liver
PFLUV_G00124240	liver
PFLUV_G00222470	liver
PFLUV_G00216400	liver
PFLUV_G00132160	liver
PFLUV_G00045130	liver
PFLUV_G00142550	liver
PFLUV_G00159870	liver
PFLUV_G00206790	liver
PFLUV_G00077020	liver
PFLUV_G00212030	liver
PFLUV_G00200620	liver
PFLUV_G00220640	liver
PFLUV_G00172790	liver
PFLUV_G00176700	liver
PFLUV_G00073200	liver
PFLUV_G00205230	liver
PFLUV_G00073000	liver
PFLUV_G00180030	liver
PFLUV_G00078900	liver
PFLUV_G00072360	liver
PFLUV_G00164230	liver
PFLUV_G00087550	liver
PFLUV_G00144040	liver
PFLUV_G00204210	liver
PFLUV_G00042130	liver
PFLUV_G00243860	liver
PFLUV_G00081970	liver
PFLUV_G00201980	liver
PFLUV_G00204340	liver
PFLUV_G00146260	liver
PFLUV_G00153100	liver
PFLUV_G00213940	liver
PFLUV_G00246770	liver
PFLUV_G00183190	liver
PFLUV_G00211060	liver
PFLUV_G00060150	liver
PFLUV_G00139820	liver
PFLUV_G00160980	liver
PFLUV_G00159500	liver
PFLUV_G00152890	liver
PFLUV_G00155870	liver
PFLUV_G00263340	liver
PFLUV_G00018470	liver
PFLUV_G00153980	liver
PFLUV_G00081070	liver
PFLUV_G00202980	liver
PFLUV_G00245120	liver
PFLUV_G00187050	liver
PFLUV_G00245140	liver
PFLUV_G00151570	liver
PFLUV_G00085970	liver
PFLUV_G00260090	liver
PFLUV_G00107660	liver
PFLUV_G00201700	liver
PFLUV_G00155190	liver
PFLUV_G00178110	liver
PFLUV_G00217880	liver
PFLUV_G00130360	liver
PFLUV_G00133270	liver
PFLUV_G00171840	liver
PFLUV_G00026750	liver
PFLUV_G00043860	liver
PFLUV_G00049170	liver
PFLUV_G00178590	liver
PFLUV_G00058800	liver
PFLUV_G00144000	liver
PFLUV_G00055450	liver
PFLUV_G00106930	liver
PFLUV_G00042330	liver
PFLUV_G00136320	liver
PFLUV_G00150460	liver
PFLUV_G00130950	liver
PFLUV_G00068780	liver
PFLUV_G00171960	liver
PFLUV_G00239120	liver
PFLUV_G00212380	liver
PFLUV_G00189370	liver
PFLUV_G00141930	liver
PFLUV_G00081320	liver
PFLUV_G00122000	liver
PFLUV_G00125170	liver
PFLUV_G00009240	liver
PFLUV_G00134090	liver
PFLUV_G00101330	liver
PFLUV_G00272350	liver
PFLUV_G00123260	liver
PFLUV_G00111580	liver
PFLUV_G00028140	liver
PFLUV_G00178370	liver
PFLUV_G00051660	liver
PFLUV_G00269900	liver
PFLUV_G00107160	liver
PFLUV_G00165280	liver
PFLUV_G00095360	liver
PFLUV_G00262780	liver
PFLUV_G00150300	liver
PFLUV_G00068500	liver
PFLUV_G00177830	liver
PFLUV_G00218160	liver
PFLUV_G00034170	liver
PFLUV_G00059850	liver
PFLUV_G00234670	liver
PFLUV_G00126250	liver
PFLUV_G00148300	liver
PFLUV_G00046910	liver
PFLUV_G00222370	liver
PFLUV_G00230280	liver
PFLUV_G00097150	liver
PFLUV_G00266630	liver
PFLUV_G00228440	liver
PFLUV_G00215330	liver
PFLUV_G00242910	liver
PFLUV_G00229320	liver
PFLUV_G00187650	liver
PFLUV_G00213610	liver
PFLUV_G00066600	liver
PFLUV_G00136880	liver
PFLUV_G00101780	liver
PFLUV_G00261830	liver
PFLUV_G00057720	liver
PFLUV_G00002900	liver
PFLUV_G00262310	liver
PFLUV_G00004320	liver
PFLUV_G00131110	liver
PFLUV_G00204710	liver
PFLUV_G00082870	liver
PFLUV_G00108240	liver
PFLUV_G00153120	liver
PFLUV_G00091300	liver
PFLUV_G00144080	liver
PFLUV_G00068410	liver
PFLUV_G00139040	liver
PFLUV_G00212640	liver
PFLUV_G00033670	liver
PFLUV_G00266060	liver
PFLUV_G00062340	liver
PFLUV_G00125740	liver
PFLUV_G00149460	liver
PFLUV_G00033740	liver
PFLUV_G00008890	liver
PFLUV_G00107110	liver
PFLUV_G00098810	liver
PFLUV_G00098630	liver
PFLUV_G00107530	liver
PFLUV_G00161040	liver
PFLUV_G00165700	liver
PFLUV_G00125570	liver
PFLUV_G00097140	liver
PFLUV_G00198480	liver
PFLUV_G00226080	liver
PFLUV_G00083640	liver
PFLUV_G00277030	liver
PFLUV_G00265010	liver
PFLUV_G00168920	liver
PFLUV_G00088170	liver
PFLUV_G00160420	liver
PFLUV_G00180130	liver
PFLUV_G00202850	liver
PFLUV_G00021660	liver
PFLUV_G00131130	liver
PFLUV_G00020320	liver
PFLUV_G00058120	liver
PFLUV_G00178310	liver
PFLUV_G00273550	liver
PFLUV_G00143970	liver
PFLUV_G00085870	liver
PFLUV_G00264830	liver
PFLUV_G00259690	liver
PFLUV_G00098180	liver
PFLUV_G00180680	liver
PFLUV_G00092220	liver
PFLUV_G00034950	liver
PFLUV_G00069270	liver
PFLUV_G00132010	liver
PFLUV_G00076670	liver
PFLUV_G00094620	liver
PFLUV_G00254080	liver
PFLUV_G00156270	liver
PFLUV_G00077240	liver
PFLUV_G00092190	liver
PFLUV_G00136120	liver
PFLUV_G00096060	liver
PFLUV_G00021550	liver
PFLUV_G00128150	liver
PFLUV_G00095410	liver
PFLUV_G00267160	liver
PFLUV_G00164390	liver
PFLUV_G00020160	liver
PFLUV_G00214030	liver
PFLUV_G00011480	liver
PFLUV_G00248660	liver
PFLUV_G00094750	liver
PFLUV_G00030250	liver
PFLUV_G00030950	liver
PFLUV_G00113800	liver
PFLUV_G00258250	liver
PFLUV_G00028950	liver
PFLUV_G00174010	liver
PFLUV_G00019320	liver
PFLUV_G00262460	liver
PFLUV_G00116420	liver
PFLUV_G00013710	liver
PFLUV_G00084970	liver
PFLUV_G00211570	liver
PFLUV_G00010520	liver
PFLUV_G00031790	liver
PFLUV_G00145310	liver
PFLUV_G00156850	liver
PFLUV_G00228090	liver
PFLUV_G00053990	liver
PFLUV_G00147530	liver
PFLUV_G00063000	liver
PFLUV_G00169100	liver
PFLUV_G00262770	liver
PFLUV_G00156220	liver
PFLUV_G00150520	liver
PFLUV_G00272520	liver
PFLUV_G00018130	liver
PFLUV_G00089080	liver
PFLUV_G00133390	liver
PFLUV_G00199500	liver
PFLUV_G00241820	liver
PFLUV_G00201020	liver
PFLUV_G00203600	liver
PFLUV_G00046100	liver
PFLUV_G00178730	liver
PFLUV_G00125920	liver
PFLUV_G00134640	liver
PFLUV_G00157680	liver
PFLUV_G00053410	liver
PFLUV_G00137730	liver
PFLUV_G00097690	liver
PFLUV_G00059890	liver
PFLUV_G00262270	liver
PFLUV_G00171490	liver
PFLUV_G00214010	liver
PFLUV_G00105330	liver
PFLUV_G00225940	liver
PFLUV_G00263700	liver
PFLUV_G00200890	liver
PFLUV_G00277550	liver
PFLUV_G00028060	liver
PFLUV_G00053030	liver
PFLUV_G00020500	liver
PFLUV_G00213070	liver
PFLUV_G00229400	liver
PFLUV_G00203270	liver
PFLUV_G00182200	liver
PFLUV_G00245330	liver
PFLUV_G00228270	liver
PFLUV_G00014540	liver
PFLUV_G00241810	liver
PFLUV_G00168100	liver
PFLUV_G00161020	liver
PFLUV_G00182330	liver
PFLUV_G00273740	liver
PFLUV_G00248790	liver
PFLUV_G00077330	liver
PFLUV_G00093200	liver
PFLUV_G00129990	liver
PFLUV_G00018080	liver
PFLUV_G00029920	liver
PFLUV_G00077410	liver
PFLUV_G00168760	liver
PFLUV_G00020010	liver
PFLUV_G00147220	liver
PFLUV_G00015090	liver
PFLUV_G00265130	liver
PFLUV_G00170730	liver
PFLUV_G00047020	liver
PFLUV_G00008520	liver
PFLUV_G00131170	liver
PFLUV_G00149740	liver
PFLUV_G00045920	liver
PFLUV_G00190030	liver
PFLUV_G00111920	liver
PFLUV_G00047510	liver
PFLUV_G00121780	liver
PFLUV_G00171500	liver
PFLUV_G00269710	liver
PFLUV_G00243540	liver
PFLUV_G00184170	liver
PFLUV_G00234600	liver
PFLUV_G00140080	liver
PFLUV_G00189010	liver
PFLUV_G00078440	liver
PFLUV_G00065030	liver
PFLUV_G00228010	liver
PFLUV_G00277290	liver
PFLUV_G00205720	liver
PFLUV_G00257980	liver
PFLUV_G00262100	liver
PFLUV_G00129670	liver
PFLUV_G00155730	liver
PFLUV_G00181880	liver
PFLUV_G00018730	liver
PFLUV_G00110430	liver
PFLUV_G00042260	liver
PFLUV_G00061860	liver
PFLUV_G00164540	liver
PFLUV_G00057920	liver
PFLUV_G00248980	liver
PFLUV_G00011100	liver
PFLUV_G00115220	liver
PFLUV_G00240710	liver
PFLUV_G00197430	liver
PFLUV_G00125670	liver
PFLUV_G00104340	liver
PFLUV_G00046390	liver
PFLUV_G00158050	liver
PFLUV_G00097110	liver
PFLUV_G00035120	liver
PFLUV_G00150240	liver
PFLUV_G00189500	liver
PFLUV_G00172680	liver
PFLUV_G00056640	liver
PFLUV_G00020540	liver
PFLUV_G00006110	liver
PFLUV_G00109620	liver
PFLUV_G00195770	liver
PFLUV_G00205070	liver
PFLUV_G00160230	liver
PFLUV_G00131800	liver
PFLUV_G00079880	liver
PFLUV_G00172360	liver
PFLUV_G00024690	liver
PFLUV_G00218430	liver
PFLUV_G00236740	liver
PFLUV_G00113920	liver
PFLUV_G00212890	liver
PFLUV_G00268250	liver
PFLUV_G00009440	liver
PFLUV_G00213020	liver
PFLUV_G00012670	liver
PFLUV_G00004490	liver
PFLUV_G00149470	liver
PFLUV_G00083550	liver
PFLUV_G00099150	liver
PFLUV_G00165760	liver
PFLUV_G00234610	liver
PFLUV_G00046260	liver
PFLUV_G00001470	liver
PFLUV_G00268470	liver
PFLUV_G00099680	liver
PFLUV_G00102060	liver
PFLUV_G00031770	liver
PFLUV_G00076090	liver
PFLUV_G00172640	liver
PFLUV_G00007750	liver
PFLUV_G00049690	liver
PFLUV_G00228740	liver
PFLUV_G00182400	liver
PFLUV_G00053040	liver
PFLUV_G00123960	liver
PFLUV_G00121500	liver
PFLUV_G00203830	liver
PFLUV_G00126040	liver
PFLUV_G00084280	liver
PFLUV_G00112280	liver
PFLUV_G00011330	liver
PFLUV_G00071960	liver
PFLUV_G00134170	liver
PFLUV_G00067790	liver
PFLUV_G00137190	liver
PFLUV_G00192770	liver
PFLUV_G00235320	liver
PFLUV_G00082500	liver
PFLUV_G00188860	liver
PFLUV_G00010130	liver
PFLUV_G00230220	liver
PFLUV_G00061970	liver
PFLUV_G00149710	liver
PFLUV_G00254840	liver
PFLUV_G00121220	liver
PFLUV_G00030090	liver
PFLUV_G00091820	liver
PFLUV_G00111800	liver
PFLUV_G00229910	liver
PFLUV_G00113900	liver
PFLUV_G00215660	liver
PFLUV_G00125230	liver
PFLUV_G00273350	liver
PFLUV_G00168090	liver
PFLUV_G00260380	liver
PFLUV_G00121150	liver
PFLUV_G00132510	liver
PFLUV_G00124900	liver
PFLUV_G00185880	liver
PFLUV_G00248890	liver
PFLUV_G00018090	liver
PFLUV_G00148560	liver
PFLUV_G00161030	liver
PFLUV_G00228940	liver
PFLUV_G00133250	liver
PFLUV_G00021190	liver
PFLUV_G00089950	liver
PFLUV_G00131020	liver
PFLUV_G00106870	liver
PFLUV_G00007470	liver
PFLUV_G00101570	liver
PFLUV_G00142180	liver
PFLUV_G00262810	liver
PFLUV_G00069390	liver
PFLUV_G00223200	liver
PFLUV_G00001180	liver
PFLUV_G00262280	liver
PFLUV_G00056540	liver
PFLUV_G00226940	liver
PFLUV_G00205890	liver
PFLUV_G00045690	liver
PFLUV_G00110940	liver
PFLUV_G00068870	liver
PFLUV_G00127490	liver
PFLUV_G00139230	liver
PFLUV_G00145290	liver
PFLUV_G00238990	liver
PFLUV_G00116540	liver
PFLUV_G00217930	liver
PFLUV_G00214000	liver
PFLUV_G00262190	liver
PFLUV_G00147010	liver
PFLUV_G00135740	liver
PFLUV_G00097490	liver
PFLUV_G00006830	liver
PFLUV_G00199330	liver
PFLUV_G00020990	liver
PFLUV_G00090610	liver
PFLUV_G00200390	liver
PFLUV_G00084870	liver
PFLUV_G00222650	liver
PFLUV_G00112800	liver
PFLUV_G00152920	liver
PFLUV_G00231960	liver
PFLUV_G00185100	liver
PFLUV_G00069850	liver
PFLUV_G00159810	liver
PFLUV_G00021010	liver
PFLUV_G00204970	liver
PFLUV_G00169900	liver
PFLUV_G00185020	liver
PFLUV_G00215160	liver
PFLUV_G00101230	liver
PFLUV_G00006140	liver
PFLUV_G00198030	liver
PFLUV_G00255420	liver
PFLUV_G00017950	liver
PFLUV_G00274120	liver
PFLUV_G00082230	liver
PFLUV_G00264720	liver
PFLUV_G00168730	liver
PFLUV_G00156900	liver
PFLUV_G00278720	liver
PFLUV_G00062260	liver
PFLUV_G00255310	liver
PFLUV_G00266780	liver
PFLUV_G00257280	liver
PFLUV_G00119980	liver
PFLUV_G00008530	liver
PFLUV_G00087540	liver
PFLUV_G00243700	liver
PFLUV_G00185530	liver
PFLUV_G00005810	liver
PFLUV_G00047580	liver
PFLUV_G00192340	liver
PFLUV_G00028580	liver
PFLUV_G00182370	liver
PFLUV_G00066430	liver
PFLUV_G00256690	liver
PFLUV_G00015510	liver
PFLUV_G00101580	liver
PFLUV_G00193440	liver
PFLUV_G00199190	liver
PFLUV_G00122020	liver
PFLUV_G00238830	liver
PFLUV_G00231310	liver
PFLUV_G00053940	liver
PFLUV_G00150790	liver
PFLUV_G00062490	liver
PFLUV_G00028400	liver
PFLUV_G00164520	liver
PFLUV_G00041370	liver
PFLUV_G00072390	liver
PFLUV_G00131640	liver
PFLUV_G00086720	liver
PFLUV_G00005440	liver
PFLUV_G00214690	liver
PFLUV_G00121960	liver
PFLUV_G00261930	liver
PFLUV_G00081360	liver
PFLUV_G00079510	liver
PFLUV_G00258760	liver
PFLUV_G00013990	liver
PFLUV_G00171600	liver
PFLUV_G00245600	liver
PFLUV_G00047730	liver
PFLUV_G00086300	liver
PFLUV_G00142900	liver
PFLUV_G00031700	liver
PFLUV_G00231320	liver
PFLUV_G00242020	liver
PFLUV_G00156570	liver
PFLUV_G00013960	liver
PFLUV_G00219670	liver
PFLUV_G00159300	liver
PFLUV_G00179980	liver
PFLUV_G00137920	liver
PFLUV_G00120430	liver
PFLUV_G00230890	liver
PFLUV_G00169590	liver
PFLUV_G00013970	liver
PFLUV_G00163140	liver
PFLUV_G00062660	liver
PFLUV_G00217160	liver
PFLUV_G00179220	liver
PFLUV_G00082450	liver
PFLUV_G00142790	liver
PFLUV_G00138830	liver
PFLUV_G00145380	liver
PFLUV_G00046920	liver
PFLUV_G00081030	liver
PFLUV_G00190060	liver
PFLUV_G00182780	liver
PFLUV_G00270640	liver
PFLUV_G00096270	liver
PFLUV_G00096560	liver
PFLUV_G00109900	liver
PFLUV_G00156820	liver
PFLUV_G00137720	liver
PFLUV_G00053790	liver
PFLUV_G00018270	liver
PFLUV_G00068530	liver
PFLUV_G00123900	liver
PFLUV_G00120960	liver
PFLUV_G00012810	liver
PFLUV_G00177180	liver
PFLUV_G00278740	liver
PFLUV_G00079450	liver
PFLUV_G00174150	liver
PFLUV_G00272320	liver
PFLUV_G00200250	liver
PFLUV_G00162640	liver
PFLUV_G00113380	liver
PFLUV_G00211610	liver
PFLUV_G00225880	liver
PFLUV_G00159630	liver
PFLUV_G00132340	liver
PFLUV_G00094520	liver
PFLUV_G00066230	liver
PFLUV_G00121240	liver
PFLUV_G00137380	liver
PFLUV_G00150770	liver
PFLUV_G00010170	liver
PFLUV_G00104170	liver
PFLUV_G00150470	liver
PFLUV_G00021680	liver
PFLUV_G00138760	liver
PFLUV_G00129040	liver
PFLUV_G00277460	liver
PFLUV_G00149920	liver
PFLUV_G00074420	liver
PFLUV_G00003450	liver
PFLUV_G00228700	liver
PFLUV_G00043990	liver
PFLUV_G00071940	liver
PFLUV_G00108350	liver
PFLUV_G00032720	liver
PFLUV_G00174980	liver
PFLUV_G00137410	liver
PFLUV_G00181610	liver
PFLUV_G00108540	liver
PFLUV_G00018340	liver
PFLUV_G00199880	liver
PFLUV_G00262560	liver
PFLUV_G00151110	liver
PFLUV_G00111450	liver
PFLUV_G00059330	liver
PFLUV_G00098410	liver
PFLUV_G00091290	liver
PFLUV_G00117340	liver
PFLUV_G00055390	liver
PFLUV_G00224170	liver
PFLUV_G00102090	liver
PFLUV_G00111160	liver
PFLUV_G00199360	liver
PFLUV_G00016280	liver
PFLUV_G00127340	liver
PFLUV_G00217630	liver
PFLUV_G00216910	liver
PFLUV_G00201910	liver
PFLUV_G00166730	liver
PFLUV_G00129790	liver
PFLUV_G00238800	liver
PFLUV_G00045150	liver
PFLUV_G00212820	liver
PFLUV_G00178290	liver
PFLUV_G00097580	liver
PFLUV_G00202830	liver
PFLUV_G00006040	liver
PFLUV_G00113420	liver
PFLUV_G00164970	liver
PFLUV_G00256240	liver
PFLUV_G00148210	liver
PFLUV_G00267690	liver
PFLUV_G00198750	liver
PFLUV_G00014300	liver
PFLUV_G00147740	liver
PFLUV_G00137210	liver
PFLUV_G00062790	liver
PFLUV_G00116980	liver
PFLUV_G00213040	liver
PFLUV_G00256490	liver
PFLUV_G00026510	liver
PFLUV_G00232210	liver
PFLUV_G00007830	liver
PFLUV_G00276670	liver
PFLUV_G00179100	liver
PFLUV_G00240380	liver
PFLUV_G00131950	liver
PFLUV_G00254850	liver
PFLUV_G00085570	liver
PFLUV_G00277020	liver
PFLUV_G00203290	liver
PFLUV_G00011750	liver
PFLUV_G00024290	liver
PFLUV_G00221420	liver
PFLUV_G00255000	liver
PFLUV_G00070320	liver
PFLUV_G00113600	liver
PFLUV_G00070740	liver
PFLUV_G00266500	liver
PFLUV_G00107460	liver
PFLUV_G00268290	liver
PFLUV_G00236880	liver
PFLUV_G00177800	liver
PFLUV_G00028110	liver
PFLUV_G00072990	liver
PFLUV_G00147410	liver
PFLUV_G00015300	liver
PFLUV_G00084820	liver
PFLUV_G00262550	liver
PFLUV_G00029220	liver
PFLUV_G00057060	liver
PFLUV_G00204840	liver
PFLUV_G00041430	liver
PFLUV_G00061060	liver
PFLUV_G00155290	liver
PFLUV_G00086580	liver
PFLUV_G00218700	liver
PFLUV_G00197280	liver
PFLUV_G00032860	liver
PFLUV_G00212020	liver
PFLUV_G00113640	liver
PFLUV_G00016380	liver
PFLUV_G00199700	liver
PFLUV_G00116130	liver
PFLUV_G00137010	liver
PFLUV_G00014650	liver
PFLUV_G00247050	liver
PFLUV_G00072670	liver
PFLUV_G00087760	liver
PFLUV_G00138450	liver
PFLUV_G00159650	liver
PFLUV_G00236260	liver
PFLUV_G00134080	liver
PFLUV_G00167370	liver
PFLUV_G00197890	liver
PFLUV_G00273690	liver
PFLUV_G00064210	liver
PFLUV_G00190730	liver
PFLUV_G00077340	liver
PFLUV_G00011620	liver
PFLUV_G00100130	liver
PFLUV_G00021040	liver
PFLUV_G00145410	liver
PFLUV_G00059640	liver
PFLUV_G00211640	liver
PFLUV_G00229860	liver
PFLUV_G00031890	liver
PFLUV_G00221850	liver
PFLUV_G00155490	liver
PFLUV_G00167050	liver
PFLUV_G00069810	liver
PFLUV_G00096160	liver
PFLUV_G00124430	liver
PFLUV_G00144980	liver
PFLUV_G00253650	liver
PFLUV_G00022780	liver
PFLUV_G00098490	liver
PFLUV_G00139730	liver
PFLUV_G00037800	liver
PFLUV_G00126760	liver
PFLUV_G00010070	liver
PFLUV_G00110550	liver
PFLUV_G00175990	liver
PFLUV_G00221540	liver
PFLUV_G00024450	liver
PFLUV_G00025200	liver
PFLUV_G00117260	liver
PFLUV_G00113180	liver
PFLUV_G00208440	liver
PFLUV_G00222910	liver
PFLUV_G00011510	liver
PFLUV_G00229030	liver
PFLUV_G00268150	liver
PFLUV_G00159490	liver
PFLUV_G00012820	liver
PFLUV_G00229830	liver
PFLUV_G00147050	liver
PFLUV_G00184470	liver
PFLUV_G00156330	liver
PFLUV_G00117360	liver
PFLUV_G00173600	liver
PFLUV_G00029610	liver
PFLUV_G00059160	liver
PFLUV_G00147360	liver
PFLUV_G00086780	liver
PFLUV_G00191700	liver
PFLUV_G00065920	liver
PFLUV_G00014590	liver
PFLUV_G00182010	liver
PFLUV_G00158320	liver
PFLUV_G00085950	liver
PFLUV_G00076850	liver
PFLUV_G00071350	liver
PFLUV_G00158220	liver
PFLUV_G00237400	liver
PFLUV_G00216310	liver
PFLUV_G00050190	liver
PFLUV_G00258030	liver
PFLUV_G00236330	liver
PFLUV_G00133800	liver
PFLUV_G00212900	liver
PFLUV_G00172410	liver
PFLUV_G00110620	liver
PFLUV_G00006450	liver
PFLUV_G00092910	liver
PFLUV_G00143160	liver
PFLUV_G00030180	liver
PFLUV_G00107010	liver
PFLUV_G00226710	liver
PFLUV_G00215600	liver
PFLUV_G00230820	liver
PFLUV_G00100450	liver
PFLUV_G00206420	liver
PFLUV_G00153760	liver
PFLUV_G00258130	liver
PFLUV_G00271120	liver
PFLUV_G00185270	liver
PFLUV_G00055640	liver
PFLUV_G00095870	liver
PFLUV_G00000040	liver
PFLUV_G00091510	liver
PFLUV_G00061670	liver
PFLUV_G00017740	liver
PFLUV_G00182870	liver
PFLUV_G00040720	liver
PFLUV_G00194040	liver
PFLUV_G00141460	liver
PFLUV_G00264800	liver
PFLUV_G00033220	liver
PFLUV_G00169010	liver
PFLUV_G00111010	liver
PFLUV_G00098330	liver
PFLUV_G00020050	liver
PFLUV_G00172580	liver
PFLUV_G00245870	liver
PFLUV_G00128560	liver
PFLUV_G00049500	liver
PFLUV_G00040050	liver
PFLUV_G00138660	liver
PFLUV_G00034330	liver
PFLUV_G00134830	liver
PFLUV_G00247860	liver
PFLUV_G00039590	liver
PFLUV_G00114090	liver
PFLUV_G00256390	liver
PFLUV_G00042040	liver
PFLUV_G00138440	liver
PFLUV_G00176940	liver
PFLUV_G00067970	liver
PFLUV_G00260250	liver
PFLUV_G00024440	liver
PFLUV_G00270630	liver
PFLUV_G00191730	liver
PFLUV_G00143940	liver
PFLUV_G00034350	liver
PFLUV_G00163220	liver
PFLUV_G00190480	liver
PFLUV_G00007000	liver
PFLUV_G00242450	liver
PFLUV_G00240950	liver
PFLUV_G00149690	liver
PFLUV_G00039880	liver
PFLUV_G00000800	liver
PFLUV_G00155810	liver
PFLUV_G00180100	liver
PFLUV_G00202530	liver
PFLUV_G00105130	liver
PFLUV_G00188010	liver
PFLUV_G00176820	liver
PFLUV_G00035280	liver
PFLUV_G00083820	liver
PFLUV_G00077250	liver
PFLUV_G00116790	liver
PFLUV_G00084290	liver
PFLUV_G00221220	liver
PFLUV_G00042590	liver
PFLUV_G00115930	liver
PFLUV_G00022290	liver
PFLUV_G00239110	liver
PFLUV_G00077090	liver
PFLUV_G00019380	liver
PFLUV_G00025540	liver
PFLUV_G00256420	liver
PFLUV_G00258170	liver
PFLUV_G00241460	liver
PFLUV_G00078910	liver
PFLUV_G00143830	liver
PFLUV_G00217060	liver
PFLUV_G00141710	liver
PFLUV_G00128520	liver
PFLUV_G00017910	liver
PFLUV_G00028930	liver
PFLUV_G00193870	liver
PFLUV_G00108800	liver
PFLUV_G00109580	liver
PFLUV_G00201300	liver
PFLUV_G00160260	liver
PFLUV_G00060820	liver
PFLUV_G00058000	liver
PFLUV_G00108130	liver
PFLUV_G00094200	liver
PFLUV_G00018320	liver
PFLUV_G00277390	liver
PFLUV_G00121950	liver
PFLUV_G00012020	liver
PFLUV_G00232280	liver
PFLUV_G00095720	liver
PFLUV_G00010250	liver
PFLUV_G00227660	liver
PFLUV_G00092780	liver
PFLUV_G00078930	liver
PFLUV_G00241990	liver
PFLUV_G00227120	liver
PFLUV_G00095340	liver
PFLUV_G00099860	liver
PFLUV_G00028800	liver
PFLUV_G00190220	liver
PFLUV_G00018550	liver
PFLUV_G00262800	liver
PFLUV_G00239750	liver
PFLUV_G00234210	liver
PFLUV_G00086450	liver
PFLUV_G00271230	liver
PFLUV_G00200640	liver
PFLUV_G00189160	liver
PFLUV_G00104560	liver
PFLUV_G00102740	liver
PFLUV_G00229950	liver
PFLUV_G00072040	liver
PFLUV_G00164720	liver
PFLUV_G00102530	liver
PFLUV_G00012080	liver
PFLUV_G00127040	liver
PFLUV_G00041100	liver
PFLUV_G00014980	liver
PFLUV_G00176090	liver
PFLUV_G00159250	liver
PFLUV_G00025390	liver
PFLUV_G00003560	liver
PFLUV_G00133400	liver
PFLUV_G00167650	liver
PFLUV_G00039740	liver
PFLUV_G00029550	liver
PFLUV_G00177160	liver
PFLUV_G00143130	liver
PFLUV_G00114960	liver
PFLUV_G00214060	liver
PFLUV_G00119690	liver
PFLUV_G00228790	liver
PFLUV_G00158920	liver
PFLUV_G00156420	liver
PFLUV_G00202190	liver
PFLUV_G00128600	liver
PFLUV_G00047980	liver
PFLUV_G00264450	liver
PFLUV_G00043410	liver
PFLUV_G00130900	liver
PFLUV_G00115190	liver
PFLUV_G00072010	liver
PFLUV_G00089320	liver
PFLUV_G00228060	liver
PFLUV_G00147180	liver
PFLUV_G00007910	liver
PFLUV_G00273760	liver
PFLUV_G00238650	liver
PFLUV_G00070260	liver
PFLUV_G00175040	liver
PFLUV_G00013220	liver
PFLUV_G00021780	liver
PFLUV_G00085550	liver
PFLUV_G00223990	liver
PFLUV_G00085180	liver
PFLUV_G00058010	liver
PFLUV_G00148960	liver
PFLUV_G00110810	liver
PFLUV_G00155050	liver
PFLUV_G00008040	liver
PFLUV_G00073670	liver
PFLUV_G00127990	liver
PFLUV_G00115540	liver
PFLUV_G00146450	liver
PFLUV_G00176660	liver
PFLUV_G00173320	liver
PFLUV_G00075450	liver
PFLUV_G00240590	liver
PFLUV_G00128420	liver
PFLUV_G00058670	liver
PFLUV_G00202080	liver
PFLUV_G00133600	liver
PFLUV_G00036370	liver
PFLUV_G00075900	liver
PFLUV_G00249040	liver
PFLUV_G00110920	liver
PFLUV_G00111430	liver
PFLUV_G00057260	liver
PFLUV_G00259110	liver
PFLUV_G00190110	liver
PFLUV_G00159850	liver
PFLUV_G00074040	liver
PFLUV_G00188490	liver
PFLUV_G00210150	liver
PFLUV_G00133430	liver
PFLUV_G00148480	liver
PFLUV_G00093350	liver
PFLUV_G00015670	liver
PFLUV_G00199820	liver
PFLUV_G00081370	liver
PFLUV_G00046470	liver
PFLUV_G00179780	liver
PFLUV_G00119920	liver
PFLUV_G00026500	liver
PFLUV_G00166230	liver
PFLUV_G00041740	liver
PFLUV_G00011650	liver
PFLUV_G00187900	liver
PFLUV_G00234020	liver
PFLUV_G00030940	liver
PFLUV_G00051540	liver
PFLUV_G00205330	liver
PFLUV_G00220360	liver
PFLUV_G00278780	liver
PFLUV_G00157030	liver
PFLUV_G00211000	liver
PFLUV_G00151350	liver
PFLUV_G00272710	liver
PFLUV_G00178600	liver
PFLUV_G00062230	liver
PFLUV_G00018440	liver
PFLUV_G00277180	liver
PFLUV_G00234140	liver
PFLUV_G00012280	liver
PFLUV_G00088240	liver
PFLUV_G00033420	liver
PFLUV_G00078770	liver
PFLUV_G00176100	liver
PFLUV_G00072460	liver
PFLUV_G00072200	liver
PFLUV_G00016980	liver
PFLUV_G00253800	liver
PFLUV_G00041640	liver
PFLUV_G00273310	liver
PFLUV_G00099290	liver
PFLUV_G00087510	liver
PFLUV_G00053560	liver
PFLUV_G00175620	liver
PFLUV_G00171650	liver
PFLUV_G00230240	liver
PFLUV_G00098080	liver
PFLUV_G00131480	liver
PFLUV_G00176220	liver
PFLUV_G00179030	liver
PFLUV_G00088940	liver
PFLUV_G00182470	liver
PFLUV_G00130780	liver
PFLUV_G00076490	liver
PFLUV_G00171920	liver
PFLUV_G00223170	liver
PFLUV_G00274070	liver
PFLUV_G00241630	liver
PFLUV_G00245500	liver
PFLUV_G00189420	liver
PFLUV_G00135300	liver
PFLUV_G00187430	liver
PFLUV_G00021120	liver
PFLUV_G00044300	liver
PFLUV_G00273360	liver
PFLUV_G00077350	liver
PFLUV_G00224430	liver
PFLUV_G00113560	liver
PFLUV_G00154380	liver
PFLUV_G00039440	liver
PFLUV_G00091350	liver
PFLUV_G00202910	liver
PFLUV_G00174700	liver
PFLUV_G00218850	liver
PFLUV_G00191720	liver
PFLUV_G00094600	liver
PFLUV_G00163000	liver
PFLUV_G00091960	liver
PFLUV_G00084890	liver
PFLUV_G00069890	liver
PFLUV_G00097710	liver
PFLUV_G00132550	liver
PFLUV_G00175080	liver
PFLUV_G00114580	liver
PFLUV_G00156300	liver
PFLUV_G00010410	liver
PFLUV_G00132610	liver
PFLUV_G00241660	liver
PFLUV_G00018330	liver
PFLUV_G00212430	liver
PFLUV_G00100170	liver
PFLUV_G00229710	liver
PFLUV_G00278630	liver
PFLUV_G00200860	liver
PFLUV_G00098670	liver
PFLUV_G00277620	liver
PFLUV_G00179690	liver
PFLUV_G00072490	liver
PFLUV_G00215260	liver
PFLUV_G00263290	liver
PFLUV_G00153240	liver
PFLUV_G00171810	liver
PFLUV_G00101660	liver
PFLUV_G00085530	liver
PFLUV_G00061290	liver
PFLUV_G00256440	liver
PFLUV_G00204770	liver
PFLUV_G00139140	liver
PFLUV_G00182260	liver
PFLUV_G00123880	liver
PFLUV_G00256380	liver
PFLUV_G00138730	liver
PFLUV_G00147330	liver
PFLUV_G00152290	liver
PFLUV_G00254270	liver
PFLUV_G00238750	liver
PFLUV_G00085960	liver
PFLUV_G00144530	liver
PFLUV_G00213770	liver
PFLUV_G00146700	liver
PFLUV_G00264340	liver
PFLUV_G00007390	liver
PFLUV_G00027750	liver
PFLUV_G00049080	liver
PFLUV_G00266460	liver
PFLUV_G00150960	liver
PFLUV_G00011950	liver
PFLUV_G00047880	liver
PFLUV_G00171870	liver
PFLUV_G00104900	liver
PFLUV_G00044810	liver
PFLUV_G00054880	liver
PFLUV_G00141440	liver
PFLUV_G00088920	liver
PFLUV_G00045510	liver
PFLUV_G00237510	liver
PFLUV_G00112880	liver
PFLUV_G00145680	liver
PFLUV_G00133350	liver
PFLUV_G00094500	liver
PFLUV_G00069430	liver
PFLUV_G00039890	liver
PFLUV_G00220270	liver
PFLUV_G00232880	liver
PFLUV_G00112030	liver
PFLUV_G00136300	liver
PFLUV_G00101540	liver
PFLUV_G00041850	liver
PFLUV_G00228720	liver
PFLUV_G00109540	liver
PFLUV_G00178260	liver
PFLUV_G00159440	liver
COX1	liver
PFLUV_G00104710	liver
PFLUV_G00110170	liver
PFLUV_G00103010	liver
PFLUV_G00176430	liver
PFLUV_G00085060	liver
PFLUV_G00262700	liver
PFLUV_G00237720	liver
PFLUV_G00021060	liver
PFLUV_G00195300	liver
PFLUV_G00043430	liver
PFLUV_G00188790	liver
PFLUV_G00150150	liver
PFLUV_G00030220	liver
PFLUV_G00056840	liver
PFLUV_G00242340	liver
PFLUV_G00175130	liver
PFLUV_G00164510	liver
PFLUV_G00224360	liver
PFLUV_G00229720	liver
PFLUV_G00214070	liver
PFLUV_G00041700	liver
PFLUV_G00127300	liver
PFLUV_G00085000	liver
PFLUV_G00085110	liver
PFLUV_G00033080	liver
PFLUV_G00157130	liver
PFLUV_G00096150	liver
PFLUV_G00070550	liver
PFLUV_G00084150	liver
PFLUV_G00072410	liver
PFLUV_G00092720	liver
PFLUV_G00015230	liver
PFLUV_G00278360	liver
PFLUV_G00115290	liver
PFLUV_G00176060	liver
PFLUV_G00013930	liver
PFLUV_G00245370	liver
PFLUV_G00265870	liver
PFLUV_G00204230	liver
PFLUV_G00012090	liver
PFLUV_G00107150	liver
PFLUV_G00024920	liver
PFLUV_G00013240	liver
PFLUV_G00212290	liver
PFLUV_G00253300	liver
PFLUV_G00192180	liver
PFLUV_G00267240	liver
PFLUV_G00110390	liver
PFLUV_G00031500	liver
PFLUV_G00258640	liver
PFLUV_G00252940	liver
ND6	liver
PFLUV_G00031880	liver
PFLUV_G00065340	liver
PFLUV_G00169600	liver
PFLUV_G00107870	liver
PFLUV_G00172370	liver
PFLUV_G00081890	liver
PFLUV_G00067010	liver
PFLUV_G00041610	liver
PFLUV_G00216100	liver
PFLUV_G00006270	liver
PFLUV_G00073640	liver
PFLUV_G00022660	liver
PFLUV_G00189150	liver
PFLUV_G00032310	liver
PFLUV_G00222200	liver
PFLUV_G00057420	liver
PFLUV_G00013950	liver
PFLUV_G00119900	liver
PFLUV_G00069980	liver
PFLUV_G00173230	liver
PFLUV_G00241450	liver
PFLUV_G00004110	liver
PFLUV_G00211630	liver
PFLUV_G00142990	liver
PFLUV_G00198630	liver
PFLUV_G00203970	liver
PFLUV_G00018020	liver
PFLUV_G00091400	liver
PFLUV_G00102630	liver
PFLUV_G00074780	liver
PFLUV_G00052060	liver
PFLUV_G00219960	liver
PFLUV_G00262740	liver
PFLUV_G00233500	liver
PFLUV_G00200590	liver
PFLUV_G00158840	liver
PFLUV_G00066830	liver
PFLUV_G00235050	liver
PFLUV_G00031850	liver
PFLUV_G00212580	liver
PFLUV_G00108030	liver
PFLUV_G00102580	liver
PFLUV_G00237490	liver
PFLUV_G00231050	liver
PFLUV_G00121390	liver
PFLUV_G00108040	liver
PFLUV_G00146510	liver
PFLUV_G00205510	liver
PFLUV_G00069830	liver
PFLUV_G00253480	liver
PFLUV_G00270760	liver
PFLUV_G00039990	liver
PFLUV_G00045780	liver
PFLUV_G00079230	liver
PFLUV_G00112210	liver
PFLUV_G00153450	liver
PFLUV_G00168010	liver
PFLUV_G00028540	liver
PFLUV_G00004240	liver
PFLUV_G00078490	liver
PFLUV_G00246100	liver
PFLUV_G00136390	liver
PFLUV_G00133750	liver
PFLUV_G00221320	liver
PFLUV_G00239960	liver
PFLUV_G00180660	liver
PFLUV_G00056710	liver
PFLUV_G00117740	liver
PFLUV_G00219720	liver
PFLUV_G00265370	liver
PFLUV_G00175140	liver
PFLUV_G00220410	liver
PFLUV_G00047520	liver
PFLUV_G00264770	liver
PFLUV_G00054200	liver
PFLUV_G00077220	liver
PFLUV_G00036190	liver
PFLUV_G00206840	liver
PFLUV_G00204080	liver
PFLUV_G00034870	liver
PFLUV_G00133460	liver
PFLUV_G00263360	liver
PFLUV_G00221740	liver
PFLUV_G00105750	liver
PFLUV_G00109850	liver
PFLUV_G00106490	liver
PFLUV_G00124550	liver
PFLUV_G00076140	liver
PFLUV_G00200490	liver
PFLUV_G00028440	liver
PFLUV_G00125980	liver
PFLUV_G00092390	liver
PFLUV_G00103280	liver
PFLUV_G00082710	liver
PFLUV_G00257490	liver
PFLUV_G00142050	liver
PFLUV_G00178990	liver
PFLUV_G00066590	liver
PFLUV_G00191090	liver
PFLUV_G00226170	liver
PFLUV_G00172300	liver
PFLUV_G00103120	liver
PFLUV_G00165670	liver
PFLUV_G00015630	liver
PFLUV_G00172740	liver
PFLUV_G00237050	liver
PFLUV_G00201720	liver
PFLUV_G00157500	liver
PFLUV_G00206110	liver
PFLUV_G00213290	liver
PFLUV_G00188620	liver
PFLUV_G00009080	liver
PFLUV_G00215130	liver
PFLUV_G00072270	liver
PFLUV_G00030570	liver
PFLUV_G00013250	liver
PFLUV_G00137290	liver
PFLUV_G00046080	liver
PFLUV_G00053170	liver
PFLUV_G00192970	liver
PFLUV_G00216050	liver
PFLUV_G00082000	liver
PFLUV_G00257570	liver
PFLUV_G00216210	liver
PFLUV_G00163270	liver
PFLUV_G00058200	liver
PFLUV_G00136130	liver
PFLUV_G00257460	liver
PFLUV_G00198200	liver
PFLUV_G00189850	liver
PFLUV_G00154020	liver
PFLUV_G00157520	liver
PFLUV_G00046370	liver
PFLUV_G00267600	liver
PFLUV_G00251840	liver
PFLUV_G00210560	liver
PFLUV_G00048350	liver
PFLUV_G00063170	liver
PFLUV_G00228670	liver
PFLUV_G00113100	liver
PFLUV_G00141600	liver
PFLUV_G00170280	liver
PFLUV_G00128540	liver
PFLUV_G00019850	liver
PFLUV_G00038190	liver
PFLUV_G00271400	liver
PFLUV_G00114140	liver
PFLUV_G00126890	liver
PFLUV_G00219050	liver
PFLUV_G00033060	liver
PFLUV_G00096330	liver
PFLUV_G00243070	liver
PFLUV_G00221030	liver
PFLUV_G00162390	liver
PFLUV_G00237900	liver
PFLUV_G00075330	liver
PFLUV_G00043750	liver
PFLUV_G00137830	liver
PFLUV_G00109080	liver
PFLUV_G00114230	liver
PFLUV_G00244900	liver
PFLUV_G00009860	liver
PFLUV_G00117640	liver
PFLUV_G00212930	liver
PFLUV_G00270850	liver
PFLUV_G00111190	liver
PFLUV_G00048110	liver
PFLUV_G00274240	liver
PFLUV_G00034680	liver
PFLUV_G00270790	liver
PFLUV_G00065070	liver
PFLUV_G00171950	liver
PFLUV_G00020580	liver
PFLUV_G00090060	liver
PFLUV_G00225730	liver
PFLUV_G00260630	liver
PFLUV_G00075840	liver
PFLUV_G00193500	liver
PFLUV_G00000880	liver
PFLUV_G00032760	liver
PFLUV_G00029500	liver
PFLUV_G00213350	liver
PFLUV_G00052330	liver
PFLUV_G00190320	liver
PFLUV_G00052150	liver
PFLUV_G00175070	liver
PFLUV_G00120730	liver
PFLUV_G00185410	liver
PFLUV_G00047720	liver
PFLUV_G00016260	liver
PFLUV_G00100300	liver
PFLUV_G00197100	liver
PFLUV_G00100710	liver
PFLUV_G00131580	liver
PFLUV_G00133500	liver
PFLUV_G00074160	liver
PFLUV_G00114950	liver
PFLUV_G00089820	liver
PFLUV_G00065200	liver
PFLUV_G00276720	liver
PFLUV_G00218730	liver
PFLUV_G00019020	liver
PFLUV_G00260330	liver
PFLUV_G00232470	liver
PFLUV_G00105900	liver
PFLUV_G00202230	liver
PFLUV_G00158540	liver
PFLUV_G00023230	liver
PFLUV_G00082480	liver
PFLUV_G00224020	liver
PFLUV_G00112630	liver
PFLUV_G00176050	liver
PFLUV_G00076230	liver
PFLUV_G00055620	liver
PFLUV_G00025400	liver
PFLUV_G00175750	liver
PFLUV_G00198450	liver
PFLUV_G00266470	liver
PFLUV_G00253360	liver
PFLUV_G00062760	liver
PFLUV_G00137940	liver
PFLUV_G00221050	liver
PFLUV_G00100600	liver
PFLUV_G00079620	liver
PFLUV_G00105930	liver
PFLUV_G00167040	liver
PFLUV_G00233040	liver
PFLUV_G00034280	liver
PFLUV_G00240190	liver
PFLUV_G00168120	liver
PFLUV_G00277680	liver
PFLUV_G00194700	liver
PFLUV_G00091190	liver
PFLUV_G00157550	liver
PFLUV_G00192360	liver
PFLUV_G00177860	liver
PFLUV_G00255460	liver
PFLUV_G00003550	liver
PFLUV_G00014050	liver
PFLUV_G00141050	liver
PFLUV_G00016750	liver
PFLUV_G00273440	liver
PFLUV_G00179960	liver
PFLUV_G00178510	liver
PFLUV_G00170900	liver
PFLUV_G00101260	liver
PFLUV_G00130910	liver
PFLUV_G00090580	liver
PFLUV_G00270170	liver
PFLUV_G00231030	liver
PFLUV_G00049110	liver
PFLUV_G00037780	liver
PFLUV_G00276440	liver
PFLUV_G00135860	liver
PFLUV_G00042690	liver
PFLUV_G00133320	liver
PFLUV_G00244530	liver
PFLUV_G00006150	liver
PFLUV_G00198270	liver
PFLUV_G00030440	liver
PFLUV_G00117100	liver
PFLUV_G00203210	liver
PFLUV_G00206190	liver
PFLUV_G00096410	liver
PFLUV_G00253310	liver
PFLUV_G00073690	liver
PFLUV_G00082090	liver
[truncated: 87,321 more rows]
