# Supplementary material for: Integrative Genomics Refines Tissues, Candidate Genes and Putative Regulatory Links Involved in the Humic Adaptation of Keystone Freshwater Fish
Source: Mol Ecol. 2025 Feb 18;34(15):e17698. doi: 10.1111/mec.17698 (PMC12288802; doi:10.1111/mec.17698)
Supplement: Supplementary file 3 — Data S1. [file MEC-34-e17698-s003.zip › perm.test.freq.R]

setwd("\\Outputs\\Permutation_test")

#Subset includes only the SNPs located in genes including 5K up and donstream regions
#The presence/absence of a SNP in a certain group (candidate and DEGs) is coded as 1 and 0, respectively

all.SNPs.and.DE = read.table ("SNP.no.intergenic.DE.data.txt", sep = "\t", header = T)

#all.SNPs.intergenic = read.table ("C:\\UTU_network\\Perch_genome\\RNAseq_data_2022\\SNP_data\\all.SNP.list.merged.intergenic.txt", sep = "\t", header = T)

expr.genes = read.table ("Gene_list_expressed.txt", sep = "\t", header = T)
DE.genes = read.table ("Gene_list_DE_genes.txt", sep = "\t", header = T)
head(all.SNPs.and.DE)
head(expr.genes)


#subset only genes expressed in a tissue and calculate freq 
#of outliers in DE genes and not in DE genes


permutations = 1000

freq.cand.DE.vs.non.DE = data.frame()
tissue = unique(expr.genes$Tissue)

for (i in 1:length(tissue)) {

#Subset the desired tissue
data = all.SNPs.and.DE[all.SNPs.and.DE$Gene.ID %in% expr.genes[expr.genes$Tissue == tissue[i],]$Gene,]

#Subset SNPs in DEGs of selected tissue
cand.DE = data[data$Gene.ID %in% DE.genes[DE.genes$Tissue == tissue[i],]$Gene,]
#Subset SNPs not in DEGs of selected tissue
cand.non.DE = subset(data, !(Gene.ID %in% DE.genes[DE.genes$Tissue == tissue[i],]$Gene))

#Calculate frequency of candidate SNPs in DEGs
freq.cand.DE = sum(cand.DE$Cand)/nrow(cand.DE)
#Calculate frequency of candidate SNPs in non-DEGs
freq.cand.non.DE = sum(cand.non.DE$Cand)/nrow(cand.non.DE)
#Calculate difference of candidate SNPs frequecny in DEGs and in non-DEGs
diff.cand.DE.non.DE = freq.cand.DE - freq.cand.non.DE

#permutation
#random sampling of "Cand" column from the dataset and 
#generate matrix containing with the number of columns 
#equal to the number of permutations
y=replicate(permutations,(sample(data$Cand, replace=F)))
dim (y)
y.df = as.data.frame(y)

#adding gene names to the dataframe
y.df$Gene = data$Gene.ID

nrow(cand.DE)
DE.genes.list = unique(cand.DE$Gene.ID)
non.DE.genes.list = unique(cand.non.DE$Gene.ID)

#subsetting DEGs
DE.y.df = y.df[y.df$Gene %in% DE.genes.list,]
nrow(DE.y.df)

#subsetting non-DEGs
non.DE.SNPs = y.df[y.df$Gene %in% non.DE.genes.list,]
nrow(non.DE.SNPs)

#calculate means (=frequency) of cand SNPs for each permuted column 
#in both DEGs and non-DEGs subsets
DE.perm.means = colMeans(DE.y.df[,1:permutations])
non.DE.perm.means = colMeans(non.DE.SNPs[,1:permutations])
diff.perm.means = DE.perm.means-non.DE.perm.means
smmr = summary(diff.perm.means)

diff.count = diff.perm.means >= diff.cand.DE.non.DE

larger.than.diff = length(diff.count[diff.count==TRUE])
#######################################################

#write txt and generate pdfs


freq.temp = t(as.data.frame(c(freq.cand.DE,freq.cand.non.DE,diff.cand.DE.non.DE,smmr[1], smmr[3], smmr[4], smmr[6], larger.than.diff)))
row.names(freq.temp) = tissue[i]
colnames(freq.temp) = c("DE", "non.DE", "diff", "perm.min.diff", "perm.median.diff", "perm.mean.diff", "perm.max.diff", "perm.n.larger")
freq.cand.DE.vs.non.DE = rbind(freq.cand.DE.vs.non.DE, freq.temp)

pdf(paste0(tissue[i],"_hist.pdf"), width = 4, height = 4)
hist(diff.perm.means, xlim = c(min(smmr[1],diff.cand.DE.non.DE),max(smmr[6],diff.cand.DE.non.DE)), ylim = c(0,300), xlab = "Difference of DE and non DE SNP frequencies", main = tissue[i])
abline(v=diff.cand.DE.non.DE, col='red', lwd=1)
dev.off()

}

mean(as.numeric(cand.DE.gene.freq$DE.Frq))
mean(as.numeric(cand.non.DE.gene.freq$cand.non.DE.Frq))

write.table (freq.cand.DE.vs.non.DE, "freq.cand.DE.vs.non.DE.txt", sep = "\t", quote = F)

###############################################################

#RUN for all the tissues
all.DE.genes.list = unique(DE.genes$Gene)
all.expr.genes = unique(expr.genes$Gene)

data.all = all.SNPs.and.DE[all.SNPs.and.DE$Gene.ID %in% all.expr.genes,]
length(unique(data.all$Gene.ID))

cand.DE = data.all[data.all$Gene.ID %in% all.DE.genes.list,]
cand.non.DE = subset(data, !(Gene.ID %in% all.DE.genes.list))

freq.cand.DE = sum(cand.DE$Cand)/nrow(cand.DE)
freq.cand.non.DE = sum(cand.non.DE$Cand)/nrow(cand.non.DE)
diff.cand.DE.non.DE = freq.cand.DE - freq.cand.non.DE

#permutation
y=replicate(permutations,(sample(data.all$Cand, replace=F)))
dim (y)
y.df = as.data.frame(y)

y.df$Gene = data.all$Gene.ID

nrow(cand.DE)
DE.genes.list = unique(cand.DE$Gene.ID)
non.DE.genes.list = unique(cand.non.DE$Gene.ID)

DE.y.df = y.df[y.df$Gene %in% DE.genes.list,]
nrow(DE.y.df)

non.DE.SNPs = y.df[y.df$Gene %in% non.DE.genes.list,]
nrow(non.DE.SNPs)

DE.perm.means = colMeans(DE.y.df[,1:permutations])
non.DE.perm.means = colMeans(non.DE.SNPs[,1:permutations])
diff.perm.means = DE.perm.means-non.DE.perm.means
smmr = summary(diff.perm.means)

diff.count = diff.perm.means >= diff.cand.DE.non.DE

larger.than.diff = length(diff.count[diff.count==TRUE])
#######################################################


freq.temp = as.matrix(c(freq.cand.DE,freq.cand.non.DE,diff.cand.DE.non.DE,smmr[1], smmr[3], smmr[4], smmr[6], larger.than.diff))
#row.names(freq.temp) = tissue[i]
rownames(freq.temp) = c("DE", "non.DE", "diff", "perm.min.diff", "perm.median.diff", "perm.mean.diff", "perm.max.diff", "perm.n.larger")
colnames(freq.temp) = "All_tissues"
#freq.cand.DE.vs.non.DE = rbind(freq.cand.DE.vs.non.DE, freq.temp)
freq.temp = t(freq.temp)
write.table(freq.temp,"all_tissues.perm.1000.txt", sep = "\t", quote = F)


pdf("all_tissues_hist.pdf",  width = 4, height = 4)
hist(diff.perm.means, xlim = c(min(smmr[1],diff.cand.DE.non.DE),max(smmr[6],diff.cand.DE.non.DE)), ylim = c(0,300), xlab = "Difference of DE and non DE SNP frequencies", main = "All tissues")
abline(v=diff.cand.DE.non.DE, col='red', lwd=1)
dev.off()
