# Supplementary material for: Integrative Genomics Refines Tissues, Candidate Genes and Putative Regulatory Links Involved in the Humic Adaptation of Keystone Freshwater Fish
Source: Mol Ecol. 2025 Feb 18;34(15):e17698. doi: 10.1111/mec.17698 (PMC12288802; doi:10.1111/mec.17698)
Supplement: Supplementary file 3 — Data S1. [file MEC-34-e17698-s003.zip › SNP.no.intergenic.DE.data.txt]

SNP	Gene.ID	Annotation	Cand	liver	spleen	gill	eye	olf
CM020909_51073	PFLUV_G00000010	upstream_gene_variant	0	0	0	0	0	0
CM020909_52004	PFLUV_G00000010	upstream_gene_variant	0	0	0	0	0	0
CM020909_60388	PFLUV_G00000010	intron_variant	0	0	0	0	0	0
CM020909_60388	PFLUV_G00000020	upstream_gene_variant	0	0	0	0	0	0
CM020909_61660	PFLUV_G00000010	intron_variant	0	0	0	0	0	0
CM020909_61660	PFLUV_G00000020	upstream_gene_variant	0	0	0	0	0	0
CM020909_62791	PFLUV_G00000010	intron_variant	0	0	0	0	0	0
CM020909_62791	PFLUV_G00000020	upstream_gene_variant	0	0	0	0	0	0
CM020909_62829	PFLUV_G00000010	intron_variant	0	0	0	0	0	0
CM020909_62829	PFLUV_G00000020	upstream_gene_variant	0	0	0	0	0	0
CM020909_66012	PFLUV_G00000010	downstream_gene_variant	0	0	0	0	0	0
CM020909_66012	PFLUV_G00000020	3_prime_UTR_variant	0	0	0	0	0	0
CM020909_67579	PFLUV_G00000010	downstream_gene_variant	0	0	0	0	0	0
CM020909_67579	PFLUV_G00000020	downstream_gene_variant	0	0	0	0	0	0
CM020909_67579	PFLUV_G00000030	downstream_gene_variant	0	0	0	0	0	0
CM020909_72194	PFLUV_G00000030	3_prime_UTR_variant	0	0	0	0	0	0
CM020909_72194	PFLUV_G00000040	downstream_gene_variant	0	0	0	0	0	0
CM020909_83362	PFLUV_G00000040	intron_variant	0	0	0	0	0	0
CM020909_83364	PFLUV_G00000040	intron_variant	0	0	0	0	0	0
CM020909_150591	PFLUV_G00000050	3_prime_UTR_variant	0	0	0	0	0	0
CM020909_150591	PFLUV_G00000060	downstream_gene_variant	0	0	0	0	0	0
CM020909_151829	PFLUV_G00000050	downstream_gene_variant	0	0	0	0	0	0
CM020909_151829	PFLUV_G00000060	synonymous_variant	0	0	0	0	0	0
CM020909_153367	PFLUV_G00000050	downstream_gene_variant	0	0	0	0	0	0
CM020909_153367	PFLUV_G00000060	missense_variant	0	0	0	0	0	0
CM020909_153713	PFLUV_G00000050	downstream_gene_variant	0	0	0	0	0	0
CM020909_153713	PFLUV_G00000060	intron_variant	0	0	0	0	0	0
CM020909_156617	PFLUV_G00000060	intron_variant	0	0	0	0	0	0
CM020909_156617	PFLUV_G00000070	upstream_gene_variant	0	0	0	0	0	0
CM020909_158797	PFLUV_G00000060	upstream_gene_variant	0	0	0	0	0	0
CM020909_158797	PFLUV_G00000070	upstream_gene_variant	0	0	0	0	0	0
CM020909_160889	PFLUV_G00000060	upstream_gene_variant	0	0	0	0	0	0
CM020909_160889	PFLUV_G00000070	intron_variant	0	0	0	0	0	0
CM020909_160967	PFLUV_G00000060	upstream_gene_variant	0	0	0	0	0	0
CM020909_160967	PFLUV_G00000070	intron_variant	0	0	0	0	0	0
CM020909_164469	PFLUV_G00000070	intron_variant	0	0	0	0	0	0
CM020909_170404	PFLUV_G00000070	intron_variant	0	0	0	0	0	0
CM020909_173900	PFLUV_G00000070	intron_variant	0	0	0	0	0	0
CM020909_174916	PFLUV_G00000070	intron_variant	0	0	0	0	0	0
CM020909_176425	PFLUV_G00000070	intron_variant	0	0	0	0	0	0
CM020909_176731	PFLUV_G00000070	synonymous_variant	0	0	0	0	0	0
CM020909_177969	PFLUV_G00000070	synonymous_variant	0	0	0	0	0	0
CM020909_178085	PFLUV_G00000070	missense_variant	0	0	0	0	0	0
CM020909_178095	PFLUV_G00000070	missense_variant	0	0	0	0	0	0
CM020909_178109	PFLUV_G00000070	missense_variant	0	0	0	0	0	0
CM020909_178363	PFLUV_G00000070	intron_variant	0	0	0	0	0	0
CM020909_178370	PFLUV_G00000070	intron_variant	0	0	0	0	0	0
CM020909_178702	PFLUV_G00000070	missense_variant	0	0	0	0	0	0
CM020909_178839	PFLUV_G00000070	synonymous_variant	0	0	0	0	0	0
CM020909_178876	PFLUV_G00000070	synonymous_variant	0	0	0	0	0	0
CM020909_211842	PFLUV_G00000080	synonymous_variant	0	0	0	0	0	0
CM020909_213389	PFLUV_G00000080	synonymous_variant	0	0	0	0	0	0
CM020909_220469	PFLUV_G00000080	intron_variant	0	0	0	0	0	0
CM020909_230282	PFLUV_G00000090	downstream_gene_variant	0	0	0	0	0	0
CM020909_231798	PFLUV_G00000090	downstream_gene_variant	0	0	0	0	0	0
CM020909_233436	PFLUV_G00000090	synonymous_variant	0	0	0	0	0	0
CM020909_241261	PFLUV_G00000090	intron_variant	0	0	0	0	0	0
CM020909_270021	PFLUV_G00000100	intron_variant	0	0	0	0	0	0
CM020909_271853	PFLUV_G00000100	intron_variant	0	0	0	0	0	0
CM020909_272023	PFLUV_G00000100	intron_variant	0	0	0	0	0	0
CM020909_272092	PFLUV_G00000100	intron_variant	0	0	0	0	0	0
CM020909_272107	PFLUV_G00000100	intron_variant	0	0	0	0	0	0
CM020909_278423	PFLUV_G00000100	intron_variant	0	0	0	0	0	0
CM020909_286599	PFLUV_G00000100	synonymous_variant	0	0	0	0	0	0
CM020909_299329	PFLUV_G00000100	intron_variant	0	0	0	0	0	0
CM020909_302420	PFLUV_G00000100	intron_variant	0	0	0	0	0	0
CM020909_302926	PFLUV_G00000100	intron_variant	0	0	0	0	0	0
CM020909_305509	PFLUV_G00000100	intron_variant	0	0	0	0	0	0
CM020909_305509	PFLUV_G00000110	upstream_gene_variant	0	0	0	0	0	0
CM020909_306539	PFLUV_G00000100	5_prime_UTR_variant	0	0	0	0	0	0
CM020909_306539	PFLUV_G00000110	upstream_gene_variant	0	0	0	0	0	0
CM020909_306549	PFLUV_G00000100	5_prime_UTR_premature_start_codon_gain_variant	0	0	0	0	0	0
CM020909_306549	PFLUV_G00000100	5_prime_UTR_variant	0	0	0	0	0	0
CM020909_306549	PFLUV_G00000110	upstream_gene_variant	0	0	0	0	0	0
CM020909_306599	PFLUV_G00000100	5_prime_UTR_variant	0	0	0	0	0	0
CM020909_306599	PFLUV_G00000110	upstream_gene_variant	0	0	0	0	0	0
CM020909_307030	PFLUV_G00000100	upstream_gene_variant	0	0	0	0	0	0
CM020909_307030	PFLUV_G00000110	upstream_gene_variant	0	0	0	0	0	0
CM020909_307045	PFLUV_G00000100	upstream_gene_variant	0	0	0	0	0	0
CM020909_307045	PFLUV_G00000110	upstream_gene_variant	0	0	0	0	0	0
CM020909_309565	PFLUV_G00000100	upstream_gene_variant	0	0	0	0	0	0
CM020909_309565	PFLUV_G00000110	upstream_gene_variant	0	0	0	0	0	0
CM020909_309721	PFLUV_G00000100	upstream_gene_variant	0	0	0	0	0	0
CM020909_309721	PFLUV_G00000110	5_prime_UTR_variant	0	0	0	0	0	0
CM020909_309752	PFLUV_G00000100	upstream_gene_variant	0	0	0	0	0	0
CM020909_309752	PFLUV_G00000110	5_prime_UTR_variant	0	0	0	0	0	0
CM020909_310194	PFLUV_G00000100	upstream_gene_variant	0	0	0	0	0	0
CM020909_310194	PFLUV_G00000110	intron_variant	0	0	0	0	0	0
CM020909_310349	PFLUV_G00000100	upstream_gene_variant	0	0	0	0	0	0
CM020909_310349	PFLUV_G00000110	intron_variant	0	0	0	0	0	0
CM020909_323044	PFLUV_G00000110	downstream_gene_variant	0	0	0	0	0	0
CM020909_323075	PFLUV_G00000110	downstream_gene_variant	0	0	0	0	0	0
CM020909_330777	PFLUV_G00000120	5_prime_UTR_variant	0	0	0	0	0	0
CM020909_330990	PFLUV_G00000120	missense_variant	0	0	0	0	0	0
CM020909_332337	PFLUV_G00000120	intron_variant	0	0	0	0	0	0
CM020909_332392	PFLUV_G00000120	intron_variant	0	0	0	0	0	0
CM020909_332624	PFLUV_G00000120	intron_variant	0	0	0	0	0	0
CM020909_332658	PFLUV_G00000120	intron_variant	0	0	0	0	0	0
CM020909_333256	PFLUV_G00000120	intron_variant	1	0	0	0	0	0
CM020909_341354	PFLUV_G00000120	intron_variant	0	0	0	0	0	0
CM020909_341369	PFLUV_G00000120	intron_variant	0	0	0	0	0	0
CM020909_341441	PFLUV_G00000120	synonymous_variant	0	0	0	0	0	0
CM020909_344235	PFLUV_G00000120	synonymous_variant	0	0	0	0	0	0
CM020909_346234	PFLUV_G00000120	intron_variant	0	0	0	0	0	0
CM020909_361672	PFLUV_G00000120	intron_variant	0	0	0	0	0	0
CM020909_361713	PFLUV_G00000120	intron_variant	0	0	0	0	0	0
CM020909_367142	PFLUV_G00000120	intron_variant	0	0	0	0	0	0
CM020909_368630	PFLUV_G00000120	intron_variant	0	0	0	0	0	0
CM020909_368660	PFLUV_G00000120	intron_variant	0	0	0	0	0	0
CM020909_368661	PFLUV_G00000120	intron_variant	0	0	0	0	0	0
CM020909_368722	PFLUV_G00000120	synonymous_variant	0	0	0	0	0	0
CM020909_368871	PFLUV_G00000120	missense_variant	0	0	0	0	0	0
CM020909_368886	PFLUV_G00000120	missense_variant	0	0	0	0	0	0
CM020909_368894	PFLUV_G00000120	missense_variant	0	0	0	0	0	0
CM020909_370933	PFLUV_G00000120	intron_variant	0	0	0	0	0	0
CM020909_373821	PFLUV_G00000120	intron_variant	0	0	0	0	0	0
CM020909_376156	PFLUV_G00000120	intron_variant	0	0	0	0	0	0
CM020909_377246	PFLUV_G00000120	intron_variant	0	0	0	0	0	0
CM020909_379430	PFLUV_G00000120	intron_variant	0	0	0	0	0	0
CM020909_379601	PFLUV_G00000120	missense_variant	0	0	0	0	0	0
CM020909_379620	PFLUV_G00000120	synonymous_variant	0	0	0	0	0	0
CM020909_380397	PFLUV_G00000120	intron_variant	0	0	0	0	0	0
CM020909_384133	PFLUV_G00000120	intron_variant	0	0	0	0	0	0
CM020909_384133	PFLUV_G00000130	upstream_gene_variant	0	0	0	0	0	0
CM020909_386592	PFLUV_G00000120	synonymous_variant	0	0	0	0	0	0
CM020909_386592	PFLUV_G00000130	upstream_gene_variant	0	0	0	0	0	0
CM020909_387839	PFLUV_G00000120	downstream_gene_variant	0	0	0	0	0	0
CM020909_387839	PFLUV_G00000130	upstream_gene_variant	0	0	0	0	0	0
CM020909_387933	PFLUV_G00000120	downstream_gene_variant	0	0	0	0	0	0
CM020909_387933	PFLUV_G00000130	upstream_gene_variant	0	0	0	0	0	0
CM020909_391378	PFLUV_G00000120	downstream_gene_variant	0	0	0	0	0	0
CM020909_391378	PFLUV_G00000130	intron_variant	0	0	0	0	0	0
CM020909_399573	PFLUV_G00000130	missense_variant	0	0	0	0	0	0
CM020909_399573	PFLUV_G00000140	downstream_gene_variant	0	0	0	0	0	0
CM020909_403557	PFLUV_G00000130	downstream_gene_variant	0	0	0	0	0	0
CM020909_403557	PFLUV_G00000140	3_prime_UTR_variant	0	0	0	0	0	0
CM020909_403801	PFLUV_G00000130	downstream_gene_variant	0	0	0	0	0	0
CM020909_403801	PFLUV_G00000140	3_prime_UTR_variant	0	0	0	0	0	0
CM020909_404830	PFLUV_G00000130	downstream_gene_variant	0	0	0	0	0	0
CM020909_404830	PFLUV_G00000140	3_prime_UTR_variant	0	0	0	0	0	0
CM020909_404897	PFLUV_G00000130	downstream_gene_variant	0	0	0	0	0	0
CM020909_404897	PFLUV_G00000140	3_prime_UTR_variant	0	0	0	0	0	0
CM020909_405074	PFLUV_G00000130	downstream_gene_variant	0	0	0	0	0	0
CM020909_405074	PFLUV_G00000140	3_prime_UTR_variant	0	0	0	0	0	0
CM020909_405209	PFLUV_G00000130	downstream_gene_variant	0	0	0	0	0	0
CM020909_405209	PFLUV_G00000140	3_prime_UTR_variant	0	0	0	0	0	0
CM020909_405519	PFLUV_G00000130	downstream_gene_variant	0	0	0	0	0	0
CM020909_405519	PFLUV_G00000140	3_prime_UTR_variant	0	0	0	0	0	0
CM020909_405585	PFLUV_G00000130	downstream_gene_variant	0	0	0	0	0	0
CM020909_405585	PFLUV_G00000140	3_prime_UTR_variant	0	0	0	0	0	0
CM020909_406337	PFLUV_G00000130	downstream_gene_variant	0	0	0	0	0	0
CM020909_406337	PFLUV_G00000140	intron_variant	0	0	0	0	0	0
CM020909_406338	PFLUV_G00000130	downstream_gene_variant	0	0	0	0	0	0
CM020909_406338	PFLUV_G00000140	intron_variant	0	0	0	0	0	0
CM020909_406346	PFLUV_G00000130	downstream_gene_variant	0	0	0	0	0	0
CM020909_406346	PFLUV_G00000140	intron_variant	0	0	0	0	0	0
CM020909_406354	PFLUV_G00000130	downstream_gene_variant	0	0	0	0	0	0
CM020909_406354	PFLUV_G00000140	intron_variant	0	0	0	0	0	0
CM020909_407080	PFLUV_G00000140	splice_region_variant&intron_variant	0	0	0	0	0	0
CM020909_407232	PFLUV_G00000140	intron_variant	0	0	0	0	0	0
CM020909_407336	PFLUV_G00000140	synonymous_variant	0	0	0	0	0	0
CM020909_407398	PFLUV_G00000140	intron_variant	0	0	0	0	0	0
CM020909_412280	PFLUV_G00000140	intron_variant	0	0	0	0	0	0
CM020909_414566	PFLUV_G00000140	intron_variant	0	0	0	0	0	0
CM020909_415849	PFLUV_G00000140	intron_variant	0	0	0	0	0	0
CM020909_415904	PFLUV_G00000140	intron_variant	0	0	0	0	0	0
CM020909_416454	PFLUV_G00000140	intron_variant	0	0	0	0	0	0
CM020909_417199	PFLUV_G00000140	intron_variant	0	0	0	0	0	0
CM020909_417666	PFLUV_G00000140	intron_variant	0	0	0	0	0	0
CM020909_418965	PFLUV_G00000140	intron_variant	0	0	0	0	0	0
CM020909_419703	PFLUV_G00000140	missense_variant	0	0	0	0	0	0
CM020909_423984	PFLUV_G00000140	intron_variant	0	0	0	0	0	0
CM020909_427626	PFLUV_G00000140	intron_variant	0	0	0	0	0	0
CM020909_427626	PFLUV_G00000150	upstream_gene_variant	0	0	0	0	0	0
CM020909_427790	PFLUV_G00000140	intron_variant	0	0	0	0	0	0
CM020909_427790	PFLUV_G00000150	upstream_gene_variant	0	0	0	0	0	0
CM020909_429701	PFLUV_G00000140	missense_variant	0	0	0	0	0	0
CM020909_429701	PFLUV_G00000150	upstream_gene_variant	0	0	0	0	0	0
CM020909_433352	PFLUV_G00000140	upstream_gene_variant	0	0	0	0	0	0
CM020909_433352	PFLUV_G00000150	intron_variant	0	0	0	0	0	0
CM020909_433600	PFLUV_G00000140	upstream_gene_variant	0	0	0	0	0	0
CM020909_433600	PFLUV_G00000150	intron_variant	0	0	0	0	0	0
CM020909_434711	PFLUV_G00000140	upstream_gene_variant	0	0	0	0	0	0
CM020909_434711	PFLUV_G00000150	intron_variant	0	0	0	0	0	0
CM020909_436989	PFLUV_G00000150	synonymous_variant	0	0	0	0	0	0
CM020909_440440	PFLUV_G00000150	downstream_gene_variant	0	0	0	0	0	0
CM020909_441177	PFLUV_G00000150	downstream_gene_variant	0	0	0	0	0	0
CM020909_752929	PFLUV_G00000160	upstream_gene_variant	0	0	0	0	0	0
CM020909_753240	PFLUV_G00000160	upstream_gene_variant	0	0	0	0	0	0
CM020909_754299	PFLUV_G00000160	upstream_gene_variant	0	0	0	0	0	0
CM020909_754372	PFLUV_G00000160	upstream_gene_variant	0	0	0	0	0	0
CM020909_754874	PFLUV_G00000160	upstream_gene_variant	0	0	0	0	0	0
CM020909_756434	PFLUV_G00000160	upstream_gene_variant	0	0	0	0	0	0
CM020909_756445	PFLUV_G00000160	5_prime_UTR_variant	0	0	0	0	0	0
CM020909_756446	PFLUV_G00000160	5_prime_UTR_variant	0	0	0	0	0	0
CM020909_756486	PFLUV_G00000160	5_prime_UTR_variant	0	0	0	0	0	0
CM020909_756510	PFLUV_G00000160	5_prime_UTR_variant	0	0	0	0	0	0
CM020909_756552	PFLUV_G00000160	intron_variant	0	0	0	0	0	0
CM020909_756554	PFLUV_G00000160	intron_variant	0	0	0	0	0	0
CM020909_756555	PFLUV_G00000160	intron_variant	0	0	0	0	0	0
CM020909_757375	PFLUV_G00000160	intron_variant	0	0	0	0	0	0
CM020909_757376	PFLUV_G00000160	intron_variant	0	0	0	0	0	0
CM020909_757462	PFLUV_G00000160	intron_variant	0	0	0	0	0	0
CM020909_757616	PFLUV_G00000160	intron_variant	0	0	0	0	0	0
CM020909_757882	PFLUV_G00000160	intron_variant	0	0	0	0	0	0
CM020909_757893	PFLUV_G00000160	intron_variant	0	0	0	0	0	0
CM020909_758117	PFLUV_G00000160	intron_variant	0	0	0	0	0	0
CM020909_758260	PFLUV_G00000160	intron_variant	0	0	0	0	0	0
CM020909_758833	PFLUV_G00000160	intron_variant	0	0	0	0	0	0
CM020909_759443	PFLUV_G00000160	intron_variant	0	0	0	0	0	0
CM020909_759881	PFLUV_G00000160	intron_variant	0	0	0	0	0	0
CM020909_759952	PFLUV_G00000160	intron_variant	0	0	0	0	0	0
CM020909_759991	PFLUV_G00000160	intron_variant	0	0	0	0	0	0
CM020909_760031	PFLUV_G00000160	intron_variant	0	0	0	0	0	0
CM020909_760058	PFLUV_G00000160	intron_variant	0	0	0	0	0	0
CM020909_760112	PFLUV_G00000160	intron_variant	0	0	0	0	0	0
CM020909_760142	PFLUV_G00000160	intron_variant	0	0	0	0	0	0
CM020909_760151	PFLUV_G00000160	intron_variant	0	0	0	0	0	0
CM020909_760197	PFLUV_G00000160	intron_variant	0	0	0	0	0	0
CM020909_760218	PFLUV_G00000160	5_prime_UTR_variant	0	0	0	0	0	0
CM020909_760227	PFLUV_G00000160	synonymous_variant	0	0	0	0	0	0
CM020909_760339	PFLUV_G00000160	missense_variant	0	0	0	0	0	0
CM020909_760353	PFLUV_G00000160	missense_variant	0	0	0	0	0	0
CM020909_760377	PFLUV_G00000160	synonymous_variant	0	0	0	0	0	0
CM020909_760389	PFLUV_G00000160	missense_variant	0	0	0	0	0	0
CM020909_760400	PFLUV_G00000160	missense_variant	0	0	0	0	0	0
CM020909_760438	PFLUV_G00000160	missense_variant	0	0	0	0	0	0
CM020909_760439	PFLUV_G00000160	missense_variant	0	0	0	0	0	0
CM020909_760472	PFLUV_G00000160	missense_variant	0	0	0	0	0	0
CM020909_760487	PFLUV_G00000160	missense_variant	0	0	0	0	0	0
CM020909_760668	PFLUV_G00000160	intron_variant	0	0	0	0	0	0
CM020909_765761	PFLUV_G00000160	intron_variant	0	0	0	0	0	0
CM020909_766880	PFLUV_G00000160	intron_variant	1	0	0	0	0	0
CM020909_767059	PFLUV_G00000160	intron_variant	0	0	0	0	0	0
CM020909_767330	PFLUV_G00000160	intron_variant	0	0	0	0	0	0
CM020909_768681	PFLUV_G00000160	intron_variant	0	0	0	0	0	0
CM020909_772239	PFLUV_G00000160	3_prime_UTR_variant	0	0	0	0	0	0
CM020909_772341	PFLUV_G00000160	3_prime_UTR_variant	0	0	0	0	0	0
CM020909_772917	PFLUV_G00000160	3_prime_UTR_variant	0	0	0	0	0	0
CM020909_772918	PFLUV_G00000160	3_prime_UTR_variant	0	0	0	0	0	0
CM020909_773136	PFLUV_G00000160	3_prime_UTR_variant	0	0	0	0	0	0
CM020909_773794	PFLUV_G00000160	downstream_gene_variant	0	0	0	0	0	0
CM020909_773800	PFLUV_G00000160	downstream_gene_variant	0	0	0	0	0	0
CM020909_878502	PFLUV_G00000170	downstream_gene_variant	0	0	0	1	0	0
CM020909_878670	PFLUV_G00000170	downstream_gene_variant	0	0	0	1	0	0
CM020909_882091	PFLUV_G00000170	upstream_gene_variant	0	0	0	1	0	0
CM020909_884150	PFLUV_G00000170	upstream_gene_variant	0	0	0	1	0	0
CM020909_888533	PFLUV_G00000180	upstream_gene_variant	0	0	0	1	0	0
CM020909_892574	PFLUV_G00000180	intron_variant	0	0	0	1	0	0
CM020909_895521	PFLUV_G00000180	intron_variant	0	0	0	1	0	0
CM020909_898847	PFLUV_G00000180	downstream_gene_variant	0	0	0	1	0	0
CM020909_905426	PFLUV_G00000190	upstream_gene_variant	0	0	0	0	0	0
CM020909_906618	PFLUV_G00000190	upstream_gene_variant	0	0	0	0	0	0
CM020909_906798	PFLUV_G00000190	upstream_gene_variant	0	0	0	0	0	0
CM020909_913595	PFLUV_G00000190	downstream_gene_variant	0	0	0	0	0	0
CM020909_915349	PFLUV_G00000190	downstream_gene_variant	0	0	0	0	0	0
CM020909_1045224	PFLUV_G00000200	stop_lost	0	0	0	0	0	0
CM020909_1046263	PFLUV_G00000200	3_prime_UTR_variant	0	0	0	0	0	0
CM020909_1046276	PFLUV_G00000200	3_prime_UTR_variant	0	0	0	0	0	0
CM020909_1046315	PFLUV_G00000200	3_prime_UTR_variant	0	0	0	0	0	0
CM020909_1046628	PFLUV_G00000200	3_prime_UTR_variant	0	0	0	0	0	0
CM020909_1046659	PFLUV_G00000200	3_prime_UTR_variant	0	0	0	0	0	0
CM020909_1046714	PFLUV_G00000200	3_prime_UTR_variant	0	0	0	0	0	0
CM020909_1113729	PFLUV_G00000210	upstream_gene_variant	0	0	0	0	0	0
CM020909_1115296	PFLUV_G00000210	upstream_gene_variant	0	0	0	0	0	0
CM020909_1115319	PFLUV_G00000210	upstream_gene_variant	0	0	0	0	0	0
CM020909_1116461	PFLUV_G00000210	upstream_gene_variant	0	0	0	0	0	0
CM020909_1116468	PFLUV_G00000210	upstream_gene_variant	0	0	0	0	0	0
CM020909_1116493	PFLUV_G00000210	upstream_gene_variant	0	0	0	0	0	0
CM020909_1116508	PFLUV_G00000210	upstream_gene_variant	0	0	0	0	0	0
CM020909_1116573	PFLUV_G00000210	5_prime_UTR_variant	0	0	0	0	0	0
CM020909_1116602	PFLUV_G00000210	5_prime_UTR_variant	0	0	0	0	0	0
CM020909_1116618	PFLUV_G00000210	5_prime_UTR_variant	0	0	0	0	0	0
CM020909_1116640	PFLUV_G00000210	5_prime_UTR_premature_start_codon_gain_variant	0	0	0	0	0	0
CM020909_1116640	PFLUV_G00000210	5_prime_UTR_variant	0	0	0	0	0	0
CM020909_1116728	PFLUV_G00000210	5_prime_UTR_variant	0	0	0	0	0	0
CM020909_1116749	PFLUV_G00000210	splice_region_variant&intron_variant	0	0	0	0	0	0
CM020909_1116830	PFLUV_G00000210	intron_variant	0	0	0	0	0	0
CM020909_1116855	PFLUV_G00000210	intron_variant	0	0	0	0	0	0
CM020909_1116999	PFLUV_G00000210	intron_variant	0	0	0	0	0	0
CM020909_1117007	PFLUV_G00000210	intron_variant	0	0	0	0	0	0
CM020909_1117010	PFLUV_G00000210	intron_variant	0	0	0	0	0	0
CM020909_1117016	PFLUV_G00000210	intron_variant	0	0	0	0	0	0
CM020909_1117019	PFLUV_G00000210	intron_variant	0	0	0	0	0	0
CM020909_1117033	PFLUV_G00000210	intron_variant	0	0	0	0	0	0
CM020909_1117272	PFLUV_G00000210	intron_variant	0	0	0	0	0	0
CM020909_1117340	PFLUV_G00000210	intron_variant	0	0	0	0	0	0
CM020909_1117347	PFLUV_G00000210	intron_variant	0	0	0	0	0	0
CM020909_1117387	PFLUV_G00000210	intron_variant	0	0	0	0	0	0
CM020909_1117389	PFLUV_G00000210	intron_variant	0	0	0	0	0	0
CM020909_1117440	PFLUV_G00000210	intron_variant	0	0	0	0	0	0
CM020909_1117464	PFLUV_G00000210	intron_variant	0	0	0	0	0	0
CM020909_1117642	PFLUV_G00000210	intron_variant	0	0	0	0	0	0
CM020909_1117882	PFLUV_G00000210	intron_variant	0	0	0	0	0	0
CM020909_1118843	PFLUV_G00000210	intron_variant	0	0	0	0	0	0
CM020909_1118916	PFLUV_G00000210	intron_variant	0	0	0	0	0	0
CM020909_1119008	PFLUV_G00000210	intron_variant	0	0	0	0	0	0
CM020909_1119301	PFLUV_G00000210	intron_variant	0	0	0	0	0	0
CM020909_1121330	PFLUV_G00000210	intron_variant	0	0	0	0	0	0
CM020909_1121499	PFLUV_G00000210	intron_variant	0	0	0	0	0	0
CM020909_1122173	PFLUV_G00000210	missense_variant	0	0	0	0	0	0
CM020909_1122204	PFLUV_G00000210	missense_variant	0	0	0	0	0	0
CM020909_1122213	PFLUV_G00000210	missense_variant	0	0	0	0	0	0
CM020909_1122214	PFLUV_G00000210	missense_variant	0	0	0	0	0	0
CM020909_1122241	PFLUV_G00000210	missense_variant	0	0	0	0	0	0
CM020909_1122387	PFLUV_G00000210	splice_region_variant&intron_variant	0	0	0	0	0	0
CM020909_1122437	PFLUV_G00000210	synonymous_variant	0	0	0	0	0	0
CM020909_1125577	PFLUV_G00000210	downstream_gene_variant	0	0	0	0	0	0
CM020909_1126031	PFLUV_G00000210	downstream_gene_variant	0	0	0	0	0	0
CM020909_1126415	PFLUV_G00000210	downstream_gene_variant	0	0	0	0	0	0
CM020909_1126427	PFLUV_G00000210	downstream_gene_variant	0	0	0	0	0	0
CM020909_1184641	PFLUV_G00000220	downstream_gene_variant	0	0	0	0	0	0
CM020909_1184657	PFLUV_G00000220	downstream_gene_variant	0	0	0	0	0	0
CM020909_1184684	PFLUV_G00000220	downstream_gene_variant	0	0	0	0	0	0
CM020909_1188027	PFLUV_G00000220	downstream_gene_variant	0	0	0	0	0	0
CM020909_1189664	PFLUV_G00000220	upstream_gene_variant	0	0	0	0	0	0
CM020909_1189675	PFLUV_G00000220	upstream_gene_variant	0	0	0	0	0	0
CM020909_1193952	PFLUV_G00000220	upstream_gene_variant	0	0	0	0	0	0
CM020909_1194632	PFLUV_G00000220	upstream_gene_variant	0	0	0	0	0	0
CM020909_1256908	PFLUV_G00000230	upstream_gene_variant	0	0	0	0	0	0
CM020909_1256908	PFLUV_G00000240	downstream_gene_variant	0	0	0	0	0	0
CM020909_1257449	PFLUV_G00000230	upstream_gene_variant	0	0	0	0	0	0
CM020909_1257449	PFLUV_G00000240	downstream_gene_variant	0	0	0	0	0	0
CM020909_1257545	PFLUV_G00000230	upstream_gene_variant	0	0	0	0	0	0
CM020909_1257545	PFLUV_G00000240	downstream_gene_variant	0	0	0	0	0	0
CM020909_1257653	PFLUV_G00000230	upstream_gene_variant	0	0	0	0	0	0
CM020909_1257653	PFLUV_G00000240	downstream_gene_variant	0	0	0	0	0	0
CM020909_1259377	PFLUV_G00000230	downstream_gene_variant	0	0	0	0	0	0
CM020909_1259377	PFLUV_G00000240	downstream_gene_variant	0	0	0	0	0	0
CM020909_1301141	PFLUV_G00000250	upstream_gene_variant	0	0	0	1	0	0
CM020909_1301142	PFLUV_G00000250	upstream_gene_variant	0	0	0	1	0	0
CM020909_1301190	PFLUV_G00000250	upstream_gene_variant	0	0	0	1	0	0
CM020909_1301202	PFLUV_G00000250	upstream_gene_variant	0	0	0	1	0	0
CM020909_1301210	PFLUV_G00000250	upstream_gene_variant	0	0	0	1	0	0
CM020909_1302475	PFLUV_G00000250	upstream_gene_variant	0	0	0	1	0	0
CM020909_1302500	PFLUV_G00000250	upstream_gene_variant	0	0	0	1	0	0
CM020909_1302519	PFLUV_G00000250	upstream_gene_variant	0	0	0	1	0	0
CM020909_1302534	PFLUV_G00000250	upstream_gene_variant	0	0	0	1	0	0
CM020909_1302754	PFLUV_G00000250	upstream_gene_variant	0	0	0	1	0	0
CM020909_1302786	PFLUV_G00000250	upstream_gene_variant	0	0	0	1	0	0
CM020909_1302933	PFLUV_G00000250	upstream_gene_variant	0	0	0	1	0	0
CM020909_1302938	PFLUV_G00000250	upstream_gene_variant	0	0	0	1	0	0
CM020909_1302941	PFLUV_G00000250	upstream_gene_variant	0	0	0	1	0	0
CM020909_1302946	PFLUV_G00000250	upstream_gene_variant	0	0	0	1	0	0
CM020909_1302954	PFLUV_G00000250	upstream_gene_variant	0	0	0	1	0	0
CM020909_1303047	PFLUV_G00000250	upstream_gene_variant	0	0	0	1	0	0
CM020909_1371267	PFLUV_G00000260	upstream_gene_variant	0	0	0	0	0	0
CM020909_1371280	PFLUV_G00000260	upstream_gene_variant	0	0	0	0	0	0
CM020909_1371376	PFLUV_G00000260	upstream_gene_variant	0	0	0	0	0	0
CM020909_1371429	PFLUV_G00000260	upstream_gene_variant	0	0	0	0	0	0
CM020909_1371483	PFLUV_G00000260	upstream_gene_variant	0	0	0	0	0	0
CM020909_1371614	PFLUV_G00000260	upstream_gene_variant	0	0	0	0	0	0
CM020909_1371805	PFLUV_G00000260	upstream_gene_variant	0	0	0	0	0	0
CM020909_1374639	PFLUV_G00000260	intron_variant	0	0	0	0	0	0
CM020909_1375023	PFLUV_G00000260	intron_variant	0	0	0	0	0	0
CM020909_1375494	PFLUV_G00000260	missense_variant	0	0	0	0	0	0
CM020909_1375883	PFLUV_G00000260	intron_variant	0	0	0	0	0	0
CM020909_1376478	PFLUV_G00000260	intron_variant	0	0	0	0	0	0
CM020909_1376563	PFLUV_G00000260	intron_variant	0	0	0	0	0	0
CM020909_1376575	PFLUV_G00000260	intron_variant	0	0	0	0	0	0
CM020909_1378790	PFLUV_G00000260	downstream_gene_variant	0	0	0	0	0	0
CM020909_1382046	PFLUV_G00000260	downstream_gene_variant	0	0	0	0	0	0
CM020909_1382220	PFLUV_G00000260	downstream_gene_variant	0	0	0	0	0	0
CM020909_1382221	PFLUV_G00000260	downstream_gene_variant	0	0	0	0	0	0
CM020909_1382281	PFLUV_G00000260	downstream_gene_variant	0	0	0	0	0	0
CM020909_1382489	PFLUV_G00000260	downstream_gene_variant	0	0	0	0	0	0
CM020909_1382519	PFLUV_G00000260	downstream_gene_variant	0	0	0	0	0	0
CM020909_1382813	PFLUV_G00000260	downstream_gene_variant	0	0	0	0	0	0
CM020909_1383025	PFLUV_G00000260	downstream_gene_variant	0	0	0	0	0	0
CM020909_1386969	PFLUV_G00000270	upstream_gene_variant	0	0	0	0	0	1
CM020909_1387002	PFLUV_G00000270	upstream_gene_variant	0	0	0	0	0	1
CM020909_1390219	PFLUV_G00000270	intron_variant	0	0	0	0	0	1
CM020909_1392899	PFLUV_G00000270	intron_variant	0	0	0	0	0	1
CM020909_1394031	PFLUV_G00000270	intron_variant	0	0	0	0	0	1
CM020909_1394889	PFLUV_G00000270	intron_variant	0	0	0	0	0	1
CM020909_1404767	PFLUV_G00000270	intron_variant	0	0	0	0	0	1
CM020909_1404772	PFLUV_G00000270	intron_variant	0	0	0	0	0	1
CM020909_1406127	PFLUV_G00000270	intron_variant	0	0	0	0	0	1
CM020909_1406161	PFLUV_G00000270	intron_variant	0	0	0	0	0	1
CM020909_1406355	PFLUV_G00000270	intron_variant	0	0	0	0	0	1
CM020909_1409903	PFLUV_G00000270	intron_variant	0	0	0	0	0	1
CM020909_1411478	PFLUV_G00000270	intron_variant	0	0	0	0	0	1
CM020909_1411753	PFLUV_G00000270	intron_variant	0	0	0	0	0	1
CM020909_1412324	PFLUV_G00000270	intron_variant	0	0	0	0	0	1
CM020909_1412342	PFLUV_G00000270	intron_variant	0	0	0	0	0	1
CM020909_1412620	PFLUV_G00000270	intron_variant	0	0	0	0	0	1
CM020909_1412875	PFLUV_G00000270	intron_variant	0	0	0	0	0	1
CM020909_1438340	PFLUV_G00000270	intron_variant	0	0	0	0	0	1
CM020909_1438665	PFLUV_G00000270	intron_variant	0	0	0	0	0	1
CM020909_1438765	PFLUV_G00000270	intron_variant	0	0	0	0	0	1
CM020909_1440726	PFLUV_G00000270	missense_variant	0	0	0	0	0	1
CM020909_1444472	PFLUV_G00000270	intron_variant	0	0	0	0	0	1
CM020909_1444472	PFLUV_G00000280	downstream_gene_variant	0	0	0	0	0	0
CM020909_1445470	PFLUV_G00000270	3_prime_UTR_variant	0	0	0	0	0	1
CM020909_1445470	PFLUV_G00000280	downstream_gene_variant	0	0	0	0	0	0
CM020909_1445588	PFLUV_G00000270	3_prime_UTR_variant	0	0	0	0	0	1
CM020909_1445588	PFLUV_G00000280	downstream_gene_variant	0	0	0	0	0	0
CM020909_1445639	PFLUV_G00000270	3_prime_UTR_variant	0	0	0	0	0	1
CM020909_1445639	PFLUV_G00000280	downstream_gene_variant	0	0	0	0	0	0
CM020909_1446203	PFLUV_G00000270	3_prime_UTR_variant	0	0	0	0	0	1
CM020909_1446203	PFLUV_G00000280	downstream_gene_variant	0	0	0	0	0	0
CM020909_1447066	PFLUV_G00000270	intron_variant	0	0	0	0	0	1
CM020909_1447066	PFLUV_G00000280	downstream_gene_variant	0	0	0	0	0	0
CM020909_1450741	PFLUV_G00000270	3_prime_UTR_variant	0	0	0	0	0	1
CM020909_1450741	PFLUV_G00000280	3_prime_UTR_variant	0	0	0	0	0	0
CM020909_1450787	PFLUV_G00000270	3_prime_UTR_variant	0	0	0	0	0	1
CM020909_1450787	PFLUV_G00000280	3_prime_UTR_variant	0	0	0	0	0	0
CM020909_1450892	PFLUV_G00000270	3_prime_UTR_variant	0	0	0	0	0	1
CM020909_1450892	PFLUV_G00000280	3_prime_UTR_variant	0	0	0	0	0	0
CM020909_1450954	PFLUV_G00000270	3_prime_UTR_variant	0	0	0	0	0	1
CM020909_1450954	PFLUV_G00000280	3_prime_UTR_variant	0	0	0	0	0	0
CM020909_1451054	PFLUV_G00000270	3_prime_UTR_variant	0	0	0	0	0	1
CM020909_1451054	PFLUV_G00000280	3_prime_UTR_variant	0	0	0	0	0	0
CM020909_1452812	PFLUV_G00000270	3_prime_UTR_variant	0	0	0	0	0	1
CM020909_1452812	PFLUV_G00000280	3_prime_UTR_variant	0	0	0	0	0	0
CM020909_1452875	PFLUV_G00000270	3_prime_UTR_variant	0	0	0	0	0	1
CM020909_1452875	PFLUV_G00000280	3_prime_UTR_variant	0	0	0	0	0	0
CM020909_1453965	PFLUV_G00000270	downstream_gene_variant	0	0	0	0	0	1
CM020909_1453965	PFLUV_G00000280	intron_variant	0	0	0	0	0	0
CM020909_1454051	PFLUV_G00000270	downstream_gene_variant	0	0	0	0	0	1
CM020909_1454051	PFLUV_G00000280	intron_variant	0	0	0	0	0	0
CM020909_1456060	PFLUV_G00000270	downstream_gene_variant	0	0	0	0	0	1
CM020909_1456060	PFLUV_G00000280	intron_variant	0	0	0	0	0	0
CM020909_1456805	PFLUV_G00000270	downstream_gene_variant	0	0	0	0	0	1
CM020909_1456805	PFLUV_G00000280	intron_variant	0	0	0	0	0	0
CM020909_1457324	PFLUV_G00000270	downstream_gene_variant	0	0	0	0	0	1
CM020909_1457324	PFLUV_G00000280	intron_variant	0	0	0	0	0	0
CM020909_1458155	PFLUV_G00000280	intron_variant	0	0	0	0	0	0
CM020909_1458177	PFLUV_G00000280	intron_variant	0	0	0	0	0	0
CM020909_1458424	PFLUV_G00000280	intron_variant	0	0	0	0	0	0
CM020909_1458859	PFLUV_G00000280	5_prime_UTR_premature_start_codon_gain_variant	0	0	0	0	0	0
CM020909_1458859	PFLUV_G00000280	5_prime_UTR_variant	0	0	0	0	0	0
CM020909_1461549	PFLUV_G00000280	upstream_gene_variant	0	0	0	0	0	0
CM020909_1462653	PFLUV_G00000280	upstream_gene_variant	0	0	0	0	0	0
CM020909_1462707	PFLUV_G00000280	upstream_gene_variant	0	0	0	0	0	0
CM020909_1462767	PFLUV_G00000280	upstream_gene_variant	0	0	0	0	0	0
CM020909_1463559	PFLUV_G00000280	upstream_gene_variant	0	0	0	0	0	0
CM020909_1463560	PFLUV_G00000280	upstream_gene_variant	0	0	0	0	0	0
CM020909_1463599	PFLUV_G00000280	upstream_gene_variant	0	0	0	0	0	0
CM020909_1468536	PFLUV_G00000290	downstream_gene_variant	0	0	0	1	0	0
CM020909_1468537	PFLUV_G00000290	downstream_gene_variant	0	0	0	1	0	0
CM020909_1469135	PFLUV_G00000290	downstream_gene_variant	0	0	0	1	0	0
CM020909_1469221	PFLUV_G00000290	downstream_gene_variant	0	0	0	1	0	0
CM020909_1469261	PFLUV_G00000290	downstream_gene_variant	0	0	0	1	0	0
CM020909_1471076	PFLUV_G00000290	downstream_gene_variant	0	0	0	1	0	0
CM020909_1471154	PFLUV_G00000290	downstream_gene_variant	0	0	0	1	0	0
CM020909_1473207	PFLUV_G00000290	downstream_gene_variant	0	0	0	1	0	0
CM020909_1476775	PFLUV_G00000290	intron_variant	0	0	0	1	0	0
CM020909_1481839	PFLUV_G00000290	missense_variant	0	0	0	1	0	0
CM020909_1485443	PFLUV_G00000290	synonymous_variant	0	0	0	1	0	0
CM020909_1487026	PFLUV_G00000290	missense_variant	0	0	0	1	0	0
CM020909_1487120	PFLUV_G00000290	synonymous_variant	0	0	0	1	0	0
CM020909_1487689	PFLUV_G00000290	intron_variant	0	0	0	1	0	0
CM020909_1487917	PFLUV_G00000290	synonymous_variant	0	0	0	1	0	0
CM020909_1490917	PFLUV_G00000290	intron_variant	0	0	0	1	0	0
CM020909_1492136	PFLUV_G00000290	missense_variant	0	0	0	1	0	0
CM020909_1492152	PFLUV_G00000290	missense_variant	0	0	0	1	0	0
CM020909_1492159	PFLUV_G00000290	synonymous_variant	0	0	0	1	0	0
CM020909_1497605	PFLUV_G00000290	synonymous_variant	0	0	0	1	0	0
CM020909_1507649	PFLUV_G00000290	missense_variant	0	0	0	1	0	0
CM020909_1510038	PFLUV_G00000290	splice_region_variant&intron_variant	0	0	0	1	0	0
CM020909_1512051	PFLUV_G00000290	intron_variant	0	0	0	1	0	0
CM020909_1515353	PFLUV_G00000290	intron_variant	0	0	0	1	0	0
CM020909_1516932	PFLUV_G00000290	intron_variant	0	0	0	1	0	0
CM020909_1517415	PFLUV_G00000290	intron_variant	0	0	0	1	0	0
CM020909_1518383	PFLUV_G00000290	intron_variant	0	0	0	1	0	0
CM020909_1521961	PFLUV_G00000290	missense_variant	0	0	0	1	0	0
CM020909_1522367	PFLUV_G00000290	intron_variant	0	0	0	1	0	0
CM020909_1522380	PFLUV_G00000290	intron_variant	0	0	0	1	0	0
CM020909_1525922	PFLUV_G00000290	intron_variant	0	0	0	1	0	0
CM020909_1527395	PFLUV_G00000290	intron_variant	0	0	0	1	0	0
CM020909_1527532	PFLUV_G00000290	intron_variant	0	0	0	1	0	0
CM020909_1533208	PFLUV_G00000290	intron_variant	0	0	0	1	0	0
CM020909_1534897	PFLUV_G00000290	intron_variant	0	0	0	1	0	0
CM020909_1537009	PFLUV_G00000290	synonymous_variant	0	0	0	1	0	0
CM020909_1541438	PFLUV_G00000290	synonymous_variant	0	0	0	1	0	0
CM020909_1541614	PFLUV_G00000290	intron_variant	0	0	0	1	0	0
CM020909_1542117	PFLUV_G00000290	missense_variant	0	0	0	1	0	0
CM020909_1543245	PFLUV_G00000290	intron_variant	0	0	0	1	0	0
CM020909_1543332	PFLUV_G00000290	intron_variant	0	0	0	1	0	0
CM020909_1544102	PFLUV_G00000290	intron_variant	0	0	0	1	0	0
CM020909_1544707	PFLUV_G00000290	synonymous_variant	0	0	0	1	0	0
CM020909_1548748	PFLUV_G00000290	intron_variant	0	0	0	1	0	0
CM020909_1549912	PFLUV_G00000290	intron_variant	0	0	0	1	0	0
CM020909_1553196	PFLUV_G00000290	intron_variant	0	0	0	1	0	0
CM020909_1553504	PFLUV_G00000290	intron_variant	0	0	0	1	0	0
CM020909_1553780	PFLUV_G00000290	intron_variant	0	0	0	1	0	0
CM020909_1553869	PFLUV_G00000290	synonymous_variant	0	0	0	1	0	0
CM020909_1554032	PFLUV_G00000290	synonymous_variant	0	0	0	1	0	0
CM020909_1554035	PFLUV_G00000290	synonymous_variant	0	0	0	1	0	0
CM020909_1554056	PFLUV_G00000290	synonymous_variant	0	0	0	1	0	0
CM020909_1558803	PFLUV_G00000290	intron_variant	0	0	0	1	0	0
CM020909_1559034	PFLUV_G00000290	intron_variant	0	0	0	1	0	0
CM020909_1559082	PFLUV_G00000290	intron_variant	0	0	0	1	0	0
CM020909_1561120	PFLUV_G00000290	intron_variant	0	0	0	1	0	0
CM020909_1561394	PFLUV_G00000290	intron_variant	0	0	0	1	0	0
CM020909_1561681	PFLUV_G00000290	intron_variant	0	0	0	1	0	0
CM020909_1561877	PFLUV_G00000290	missense_variant	0	0	0	1	0	0
CM020909_1562587	PFLUV_G00000290	missense_variant	0	0	0	1	0	0
CM020909_1562633	PFLUV_G00000290	synonymous_variant	0	0	0	1	0	0
CM020909_1565736	PFLUV_G00000290	synonymous_variant	0	0	0	1	0	0
CM020909_1566970	PFLUV_G00000290	intron_variant	0	0	0	1	0	0
CM020909_1569540	PFLUV_G00000290	synonymous_variant	0	0	0	1	0	0
CM020909_1571381	PFLUV_G00000290	intron_variant	0	0	0	1	0	0
CM020909_1572400	PFLUV_G00000290	intron_variant	0	0	0	1	0	0
CM020909_1573045	PFLUV_G00000290	intron_variant	0	0	0	1	0	0
CM020909_1573127	PFLUV_G00000290	intron_variant	0	0	0	1	0	0
CM020909_1576099	PFLUV_G00000290	intron_variant	0	0	0	1	0	0
CM020909_1576308	PFLUV_G00000290	intron_variant	0	0	0	1	0	0
CM020909_1578360	PFLUV_G00000290	upstream_gene_variant	0	0	0	1	0	0
CM020909_1578366	PFLUV_G00000290	upstream_gene_variant	0	0	0	1	0	0
CM020909_1578424	PFLUV_G00000290	upstream_gene_variant	0	0	0	1	0	0
CM020909_1939786	PFLUV_G00000300	splice_region_variant&intron_variant	0	0	0	0	0	0
CM020909_1939986	PFLUV_G00000300	upstream_gene_variant	0	0	0	0	0	0
CM020909_1939987	PFLUV_G00000300	upstream_gene_variant	0	0	0	0	0	0
CM020909_1940014	PFLUV_G00000300	upstream_gene_variant	0	0	0	0	0	0
CM020909_1940152	PFLUV_G00000300	upstream_gene_variant	0	0	0	0	0	0
CM020909_1940413	PFLUV_G00000300	upstream_gene_variant	0	0	0	0	0	0
CM020909_1940496	PFLUV_G00000300	upstream_gene_variant	0	0	0	0	0	0
CM020909_1940507	PFLUV_G00000300	upstream_gene_variant	0	0	0	0	0	0
CM020909_1940910	PFLUV_G00000300	upstream_gene_variant	0	0	0	0	0	0
CM020909_1940994	PFLUV_G00000300	upstream_gene_variant	0	0	0	0	0	0
CM020909_1941105	PFLUV_G00000300	upstream_gene_variant	0	0	0	0	0	0
CM020909_1941190	PFLUV_G00000300	upstream_gene_variant	0	0	0	0	0	0
CM020909_1941190	PFLUV_G00000310	upstream_gene_variant	0	0	0	0	0	0
CM020909_1941506	PFLUV_G00000300	upstream_gene_variant	0	0	0	0	0	0
CM020909_1941506	PFLUV_G00000310	upstream_gene_variant	0	0	0	0	0	0
CM020909_1941526	PFLUV_G00000300	upstream_gene_variant	0	0	0	0	0	0
CM020909_1941526	PFLUV_G00000310	upstream_gene_variant	0	0	0	0	0	0
CM020909_1941528	PFLUV_G00000300	upstream_gene_variant	0	0	0	0	0	0
CM020909_1941528	PFLUV_G00000310	upstream_gene_variant	0	0	0	0	0	0
CM020909_1941529	PFLUV_G00000300	upstream_gene_variant	0	0	0	0	0	0
CM020909_1941529	PFLUV_G00000310	upstream_gene_variant	0	0	0	0	0	0
CM020909_1941530	PFLUV_G00000300	upstream_gene_variant	0	0	0	0	0	0
CM020909_1941530	PFLUV_G00000310	upstream_gene_variant	0	0	0	0	0	0
CM020909_1941602	PFLUV_G00000300	upstream_gene_variant	0	0	0	0	0	0
CM020909_1941602	PFLUV_G00000310	upstream_gene_variant	0	0	0	0	0	0
CM020909_1941609	PFLUV_G00000300	upstream_gene_variant	0	0	0	0	0	0
CM020909_1941609	PFLUV_G00000310	upstream_gene_variant	0	0	0	0	0	0
CM020909_1941664	PFLUV_G00000300	upstream_gene_variant	0	0	0	0	0	0
CM020909_1941664	PFLUV_G00000310	upstream_gene_variant	0	0	0	0	0	0
CM020909_1941679	PFLUV_G00000300	upstream_gene_variant	0	0	0	0	0	0
CM020909_1941679	PFLUV_G00000310	upstream_gene_variant	0	0	0	0	0	0
CM020909_1942014	PFLUV_G00000300	upstream_gene_variant	0	0	0	0	0	0
CM020909_1942014	PFLUV_G00000310	upstream_gene_variant	0	0	0	0	0	0
CM020909_1942050	PFLUV_G00000300	upstream_gene_variant	0	0	0	0	0	0
CM020909_1942050	PFLUV_G00000310	upstream_gene_variant	0	0	0	0	0	0
CM020909_1942056	PFLUV_G00000300	upstream_gene_variant	0	0	0	0	0	0
CM020909_1942056	PFLUV_G00000310	upstream_gene_variant	0	0	0	0	0	0
CM020909_1942065	PFLUV_G00000300	upstream_gene_variant	0	0	0	0	0	0
CM020909_1942065	PFLUV_G00000310	upstream_gene_variant	0	0	0	0	0	0
CM020909_1942068	PFLUV_G00000300	upstream_gene_variant	0	0	0	0	0	0
CM020909_1942068	PFLUV_G00000310	upstream_gene_variant	0	0	0	0	0	0
CM020909_1943699	PFLUV_G00000300	upstream_gene_variant	0	0	0	0	0	0
CM020909_1943699	PFLUV_G00000310	upstream_gene_variant	0	0	0	0	0	0
CM020909_1943850	PFLUV_G00000300	upstream_gene_variant	0	0	0	0	0	0
CM020909_1943850	PFLUV_G00000310	upstream_gene_variant	0	0	0	0	0	0
CM020909_1946181	PFLUV_G00000310	5_prime_UTR_variant	0	0	0	0	0	0
CM020909_1951509	PFLUV_G00000310	intron_variant	0	0	0	0	0	0
CM020909_1951510	PFLUV_G00000310	intron_variant	0	0	0	0	0	0
CM020909_1951513	PFLUV_G00000310	intron_variant	0	0	0	0	0	0
CM020909_1952184	PFLUV_G00000310	intron_variant	0	0	0	0	0	0
CM020909_1954559	PFLUV_G00000310	intron_variant	0	0	0	0	0	0
CM020909_1954742	PFLUV_G00000310	synonymous_variant	0	0	0	0	0	0
CM020909_1955631	PFLUV_G00000310	intron_variant	0	0	0	0	0	0
CM020909_1957416	PFLUV_G00000310	downstream_gene_variant	0	0	0	0	0	0
CM020909_1957416	PFLUV_G00000320	upstream_gene_variant	0	0	0	0	0	0
CM020909_1957547	PFLUV_G00000310	downstream_gene_variant	0	0	0	0	0	0
CM020909_1957547	PFLUV_G00000320	upstream_gene_variant	0	0	0	0	0	0
CM020909_1958414	PFLUV_G00000310	downstream_gene_variant	0	0	0	0	0	0
CM020909_1958414	PFLUV_G00000320	upstream_gene_variant	0	0	0	0	0	0
CM020909_1959045	PFLUV_G00000310	downstream_gene_variant	0	0	0	0	0	0
CM020909_1959045	PFLUV_G00000320	upstream_gene_variant	0	0	0	0	0	0
CM020909_1960638	PFLUV_G00000310	downstream_gene_variant	0	0	0	0	0	0
CM020909_1960638	PFLUV_G00000320	upstream_gene_variant	0	0	0	0	0	0
CM020909_1962653	PFLUV_G00000320	intron_variant	0	0	0	0	0	0
CM020909_1964393	PFLUV_G00000320	intron_variant	0	0	0	0	0	0
CM020909_1964659	PFLUV_G00000320	intron_variant	0	0	0	0	0	0
CM020909_1967006	PFLUV_G00000320	intron_variant	0	0	0	0	0	0
CM020909_1969791	PFLUV_G00000320	downstream_gene_variant	0	0	0	0	0	0
CM020909_1971120	PFLUV_G00000320	downstream_gene_variant	0	0	0	0	0	0
CM020909_1975392	PFLUV_G00000330	upstream_gene_variant	0	0	0	0	0	0
CM020909_1978409	PFLUV_G00000330	upstream_gene_variant	0	0	0	0	0	0
CM020909_1978417	PFLUV_G00000330	upstream_gene_variant	0	0	0	0	0	0
CM020909_1978420	PFLUV_G00000330	upstream_gene_variant	0	0	0	0	0	0
CM020909_1978723	PFLUV_G00000330	intron_variant	0	0	0	0	0	0
CM020909_1980434	PFLUV_G00000330	intron_variant	0	0	0	0	0	0
CM020909_1980437	PFLUV_G00000330	intron_variant	0	0	0	0	0	0
CM020909_1995682	PFLUV_G00000340	5_prime_UTR_variant	0	0	0	1	0	0
CM020909_2000361	PFLUV_G00000340	intron_variant	0	0	0	1	0	0
CM020909_2001375	PFLUV_G00000340	intron_variant	0	0	0	1	0	0
CM020909_2008327	PFLUV_G00000340	intron_variant	0	0	0	1	0	0
CM020909_2014184	PFLUV_G00000340	intron_variant	0	0	0	1	0	0
CM020909_2014195	PFLUV_G00000340	intron_variant	0	0	0	1	0	0
CM020909_2017146	PFLUV_G00000340	intron_variant	0	0	0	1	0	0
CM020909_2034236	PFLUV_G00000340	splice_region_variant&intron_variant	0	0	0	1	0	0
CM020909_2043302	PFLUV_G00000340	splice_region_variant&synonymous_variant	0	0	0	1	0	0
CM020909_2049847	PFLUV_G00000340	intron_variant	0	0	0	1	0	0
CM020909_2063961	PFLUV_G00000340	downstream_gene_variant	0	0	0	1	0	0
CM020909_2103219	PFLUV_G00000370	intron_variant	0	0	0	0	0	0
CM020909_2103941	PFLUV_G00000370	synonymous_variant	0	0	0	0	0	0
CM020909_2104816	PFLUV_G00000370	intron_variant	0	0	0	0	0	0
CM020909_2104986	PFLUV_G00000370	intron_variant	0	0	0	0	0	0
CM020909_2105035	PFLUV_G00000370	intron_variant	0	0	0	0	0	0
CM020909_2105056	PFLUV_G00000370	intron_variant	0	0	0	0	0	0
CM020909_2105057	PFLUV_G00000370	intron_variant	0	0	0	0	0	0
CM020909_2124193	PFLUV_G00000380	downstream_gene_variant	0	0	0	0	0	0
CM020909_2124391	PFLUV_G00000380	downstream_gene_variant	0	0	0	0	0	0
CM020909_2126565	PFLUV_G00000380	downstream_gene_variant	0	0	0	0	0	0
CM020909_2128837	PFLUV_G00000380	intron_variant	0	0	0	0	0	0
CM020909_2146797	PFLUV_G00000390	intron_variant	0	0	0	0	0	0
CM020909_2148370	PFLUV_G00000390	intron_variant	0	0	0	0	0	0
CM020909_2151489	PFLUV_G00000390	synonymous_variant	0	0	0	0	0	0
CM020909_2151747	PFLUV_G00000390	intron_variant	0	0	0	0	0	0
CM020909_2151925	PFLUV_G00000390	intron_variant	0	0	0	0	0	0
CM020909_2155357	PFLUV_G00000390	intron_variant	0	0	0	0	0	0
CM020909_2184495	PFLUV_G00000390	intron_variant	0	0	0	0	0	0
CM020909_2230987	PFLUV_G00000400	intron_variant	0	0	0	0	0	0
CM020909_2232276	PFLUV_G00000400	intron_variant	0	0	0	0	0	0
CM020909_2232902	PFLUV_G00000400	intron_variant	0	0	0	0	0	0
CM020909_2233151	PFLUV_G00000400	synonymous_variant	0	0	0	0	0	0
CM020909_2244576	PFLUV_G00000400	missense_variant	0	0	0	0	0	0
CM020909_2246596	PFLUV_G00000400	intron_variant	0	0	0	0	0	0
CM020909_2246812	PFLUV_G00000400	synonymous_variant	0	0	0	0	0	0
CM020909_2246833	PFLUV_G00000400	3_prime_UTR_variant	0	0	0	0	0	0
CM020909_2252109	PFLUV_G00000410	3_prime_UTR_variant	0	0	0	0	1	0
CM020909_2252305	PFLUV_G00000410	3_prime_UTR_variant	0	0	0	0	1	0
CM020909_2252352	PFLUV_G00000410	missense_variant	0	0	0	0	1	0
CM020909_2257431	PFLUV_G00000410	intron_variant	0	0	0	0	1	0
CM020909_2263697	PFLUV_G00000410	intron_variant	0	0	0	0	1	0
CM020909_2263738	PFLUV_G00000410	intron_variant	0	0	0	0	1	0
CM020909_2263747	PFLUV_G00000410	intron_variant	0	0	0	0	1	0
CM020909_2266207	PFLUV_G00000410	missense_variant&splice_region_variant	0	0	0	0	1	0
CM020909_2274850	PFLUV_G00000420	intron_variant	0	0	0	0	0	0
CM020909_2301963	PFLUV_G00000420	intron_variant	0	0	0	0	0	0
CM020909_2301963	PFLUV_G00000430	downstream_gene_variant	0	0	0	1	0	0
CM020909_2302239	PFLUV_G00000420	intron_variant	0	0	0	0	0	0
CM020909_2302239	PFLUV_G00000430	downstream_gene_variant	0	0	0	1	0	0
CM020909_2303479	PFLUV_G00000420	upstream_gene_variant	0	0	0	0	0	0
CM020909_2303479	PFLUV_G00000430	downstream_gene_variant	0	0	0	1	0	0
CM020909_2303792	PFLUV_G00000420	upstream_gene_variant	0	0	0	0	0	0
CM020909_2303792	PFLUV_G00000430	intron_variant	0	0	0	1	0	0
CM020909_2306421	PFLUV_G00000420	upstream_gene_variant	0	0	0	0	0	0
CM020909_2306421	PFLUV_G00000430	intron_variant	0	0	0	1	0	0
CM020909_2307201	PFLUV_G00000420	upstream_gene_variant	0	0	0	0	0	0
CM020909_2307201	PFLUV_G00000430	intron_variant	0	0	0	1	0	0
CM020909_2307220	PFLUV_G00000420	upstream_gene_variant	0	0	0	0	0	0
CM020909_2307220	PFLUV_G00000430	intron_variant	0	0	0	1	0	0
CM020909_2308308	PFLUV_G00000430	intron_variant	0	0	0	1	0	0
CM020909_2310084	PFLUV_G00000430	intron_variant	0	0	0	1	0	0
CM020909_2310166	PFLUV_G00000430	intron_variant	0	0	0	1	0	0
CM020909_2310601	PFLUV_G00000430	intron_variant	0	0	0	1	0	0
CM020909_2313436	PFLUV_G00000430	intron_variant	0	0	0	1	0	0
CM020909_2315750	PFLUV_G00000430	intron_variant	0	0	0	1	0	0
CM020909_2316691	PFLUV_G00000430	synonymous_variant	0	0	0	1	0	0
CM020909_2318195	PFLUV_G00000430	intron_variant	0	0	0	1	0	0
CM020909_2326518	PFLUV_G00000430	synonymous_variant	0	0	0	1	0	0
CM020909_2329744	PFLUV_G00000430	intron_variant	0	0	0	1	0	0
CM020909_2334062	PFLUV_G00000430	intron_variant	0	0	0	1	0	0
CM020909_2334333	PFLUV_G00000430	intron_variant	0	0	0	1	0	0
CM020909_2334464	PFLUV_G00000430	intron_variant	0	0	0	1	0	0
CM020909_2334465	PFLUV_G00000430	intron_variant	0	0	0	1	0	0
CM020909_2335153	PFLUV_G00000430	intron_variant	0	0	0	1	0	0
CM020909_2335160	PFLUV_G00000430	intron_variant	0	0	0	1	0	0
CM020909_2341187	PFLUV_G00000430	intron_variant	0	0	0	1	0	0
CM020909_2344765	PFLUV_G00000430	intron_variant	0	0	0	1	0	0
CM020909_2379575	PFLUV_G00000440	intron_variant	0	0	0	0	0	0
CM020909_2380508	PFLUV_G00000440	intron_variant	0	0	0	0	0	0
CM020909_2380509	PFLUV_G00000440	intron_variant	0	0	0	0	0	0
CM020909_2382172	PFLUV_G00000440	intron_variant	0	0	0	0	0	0
CM020909_2382258	PFLUV_G00000440	missense_variant	0	0	0	0	0	0
CM020909_2382355	PFLUV_G00000440	synonymous_variant	0	0	0	0	0	0
CM020909_2384716	PFLUV_G00000440	intron_variant	0	0	0	0	0	0
CM020909_2392012	PFLUV_G00000450	intron_variant	0	0	0	0	0	0
CM020909_2392012	PFLUV_G00000460	downstream_gene_variant	0	0	0	0	0	0
CM020909_2394931	PFLUV_G00000450	downstream_gene_variant	0	0	0	0	0	0
CM020909_2394931	PFLUV_G00000460	3_prime_UTR_variant	0	0	0	0	0	0
CM020909_2418203	PFLUV_G00000460	missense_variant	0	0	0	0	0	0
CM020909_2418895	PFLUV_G00000460	5_prime_UTR_variant	0	0	0	0	0	0
CM020909_2592986	PFLUV_G00000490	downstream_gene_variant	0	0	0	0	0	0
CM020909_2593690	PFLUV_G00000490	3_prime_UTR_variant	0	0	0	0	0	0
CM020909_2593755	PFLUV_G00000490	3_prime_UTR_variant	0	0	0	0	0	0
CM020909_2593756	PFLUV_G00000490	3_prime_UTR_variant	0	0	0	0	0	0
CM020909_2593824	PFLUV_G00000490	3_prime_UTR_variant	0	0	0	0	0	0
CM020909_2593992	PFLUV_G00000490	missense_variant	0	0	0	0	0	0
CM020909_2601522	PFLUV_G00000490	intron_variant	0	0	0	0	0	0
CM020909_2603253	PFLUV_G00000490	synonymous_variant	0	0	0	0	0	0
CM020909_2603271	PFLUV_G00000490	synonymous_variant	0	0	0	0	0	0
CM020909_2605920	PFLUV_G00000490	intron_variant	0	0	0	0	0	0
CM020909_2606479	PFLUV_G00000490	intron_variant	0	0	0	0	0	0
CM020909_2607367	PFLUV_G00000490	intron_variant	0	0	0	0	0	0
CM020909_2609863	PFLUV_G00000490	missense_variant	0	0	0	0	0	0
CM020909_2610083	PFLUV_G00000490	intron_variant	0	0	0	0	0	0
CM020909_2610435	PFLUV_G00000490	missense_variant	0	0	0	0	0	0
CM020909_2610619	PFLUV_G00000490	missense_variant	0	0	0	0	0	0
CM020909_2612674	PFLUV_G00000490	intron_variant	0	0	0	0	0	0
CM020909_2619422	PFLUV_G00000490	intron_variant	0	0	0	0	0	0
CM020909_2624050	PFLUV_G00000490	synonymous_variant	0	0	0	0	0	0
CM020909_2624419	PFLUV_G00000490	intron_variant	0	0	0	0	0	0
CM020909_2624419	PFLUV_G00000500	upstream_gene_variant	0	0	0	0	0	0
CM020909_2626030	PFLUV_G00000490	5_prime_UTR_variant	0	0	0	0	0	0
CM020909_2626030	PFLUV_G00000500	upstream_gene_variant	0	0	0	0	0	0
CM020909_2635053	PFLUV_G00000500	downstream_gene_variant	0	0	0	0	0	0
CM020909_2635059	PFLUV_G00000500	downstream_gene_variant	0	0	0	0	0	0
CM020909_2642344	PFLUV_G00000510	intron_variant	0	0	0	0	0	0
CM020909_2643084	PFLUV_G00000510	intron_variant	0	0	0	0	0	0
CM020909_2646704	PFLUV_G00000510	synonymous_variant	0	0	0	0	0	0
CM020909_2651090	PFLUV_G00000510	synonymous_variant	0	0	0	0	0	0
CM020909_2686030	PFLUV_G00000520	intron_variant	0	0	0	0	0	0
CM020909_2686030	PFLUV_G00000530	downstream_gene_variant	0	0	0	0	0	0
CM020909_2686136	PFLUV_G00000520	intron_variant	0	0	0	0	0	0
CM020909_2686136	PFLUV_G00000530	downstream_gene_variant	0	0	0	0	0	0
CM020909_2688119	PFLUV_G00000520	intron_variant	0	0	0	0	0	0
CM020909_2688119	PFLUV_G00000530	downstream_gene_variant	0	0	0	0	0	0
CM020909_2688230	PFLUV_G00000520	missense_variant	0	0	0	0	0	0
CM020909_2688230	PFLUV_G00000530	downstream_gene_variant	0	0	0	0	0	0
CM020909_2690460	PFLUV_G00000520	downstream_gene_variant	0	0	0	0	0	0
CM020909_2690460	PFLUV_G00000530	3_prime_UTR_variant	0	0	0	0	0	0
CM020909_2691277	PFLUV_G00000520	downstream_gene_variant	0	0	0	0	0	0
CM020909_2691277	PFLUV_G00000530	3_prime_UTR_variant	0	0	0	0	0	0
CM020909_2691459	PFLUV_G00000520	downstream_gene_variant	0	0	0	0	0	0
CM020909_2691459	PFLUV_G00000530	3_prime_UTR_variant	0	0	0	0	0	0
CM020909_2693785	PFLUV_G00000520	downstream_gene_variant	0	0	0	0	0	0
CM020909_2693785	PFLUV_G00000530	upstream_gene_variant	0	0	0	0	0	0
CM020909_2693785	PFLUV_G00000540	downstream_gene_variant	0	0	0	0	0	0
CM020909_2697666	PFLUV_G00000530	upstream_gene_variant	0	0	0	0	0	0
CM020909_2697666	PFLUV_G00000540	3_prime_UTR_variant	0	0	0	0	0	0
CM020909_2697666	PFLUV_G00000550	downstream_gene_variant	0	0	0	0	0	0
CM020909_2697846	PFLUV_G00000530	upstream_gene_variant	0	0	0	0	0	0
CM020909_2697846	PFLUV_G00000540	3_prime_UTR_variant	0	0	0	0	0	0
CM020909_2697846	PFLUV_G00000550	downstream_gene_variant	0	0	0	0	0	0
CM020909_2698184	PFLUV_G00000530	upstream_gene_variant	0	0	0	0	0	0
CM020909_2698184	PFLUV_G00000540	3_prime_UTR_variant	0	0	0	0	0	0
CM020909_2698184	PFLUV_G00000550	downstream_gene_variant	0	0	0	0	0	0
CM020909_2698420	PFLUV_G00000530	upstream_gene_variant	0	0	0	0	0	0
CM020909_2698420	PFLUV_G00000540	3_prime_UTR_variant	0	0	0	0	0	0
CM020909_2698420	PFLUV_G00000550	downstream_gene_variant	0	0	0	0	0	0
CM020909_2702225	PFLUV_G00000540	upstream_gene_variant	0	0	0	0	0	0
CM020909_2702225	PFLUV_G00000550	intron_variant	0	0	0	0	0	0
CM020909_2705587	PFLUV_G00000550	intron_variant	0	0	0	0	0	0
CM020909_2708731	PFLUV_G00000550	intron_variant	0	0	0	0	0	0
CM020909_2708750	PFLUV_G00000550	intron_variant	0	0	0	0	0	0
CM020909_2709565	PFLUV_G00000550	intron_variant	0	0	0	0	0	0
CM020909_2715271	PFLUV_G00000550	upstream_gene_variant	0	0	0	0	0	0
CM020909_2715271	PFLUV_G00000560	downstream_gene_variant	0	0	0	0	0	0
CM020909_2715706	PFLUV_G00000550	upstream_gene_variant	0	0	0	0	0	0
CM020909_2715706	PFLUV_G00000560	downstream_gene_variant	0	0	0	0	0	0
CM020909_2717585	PFLUV_G00000550	upstream_gene_variant	0	0	0	0	0	0
CM020909_2717585	PFLUV_G00000560	downstream_gene_variant	0	0	0	0	0	0
CM020909_2723213	PFLUV_G00000560	synonymous_variant	0	0	0	0	0	0
CM020909_2723573	PFLUV_G00000560	synonymous_variant	0	0	0	0	0	0
CM020909_2733685	PFLUV_G00000560	upstream_gene_variant	0	0	0	0	0	0
CM020909_2735436	PFLUV_G00000560	upstream_gene_variant	0	0	0	0	0	0
CM020909_2735452	PFLUV_G00000560	upstream_gene_variant	0	0	0	0	0	0
CM020909_2737699	PFLUV_G00000560	upstream_gene_variant	0	0	0	0	0	0
CM020909_2737927	PFLUV_G00000560	upstream_gene_variant	0	0	0	0	0	0
CM020909_2756623	PFLUV_G00000570	downstream_gene_variant	0	0	0	0	0	0
CM020909_2756637	PFLUV_G00000570	downstream_gene_variant	0	0	0	0	0	0
CM020909_2756667	PFLUV_G00000570	downstream_gene_variant	0	0	0	0	0	0
CM020909_2756681	PFLUV_G00000570	downstream_gene_variant	0	0	0	0	0	0
CM020909_2756682	PFLUV_G00000570	downstream_gene_variant	0	0	0	0	0	0
CM020909_2756904	PFLUV_G00000570	downstream_gene_variant	0	0	0	0	0	0
CM020909_2759763	PFLUV_G00000570	downstream_gene_variant	0	0	0	0	0	0
CM020909_2759831	PFLUV_G00000570	downstream_gene_variant	0	0	0	0	0	0
CM020909_2760553	PFLUV_G00000570	intron_variant	0	0	0	0	0	0
CM020909_2760657	PFLUV_G00000570	intron_variant	0	0	0	0	0	0
CM020909_2761125	PFLUV_G00000570	intron_variant	0	0	0	0	0	0
CM020909_2761129	PFLUV_G00000570	intron_variant	0	0	0	0	0	0
CM020909_2848813	PFLUV_G00000590	intron_variant	0	0	0	0	0	0
CM020909_2849410	PFLUV_G00000590	intron_variant	0	0	0	0	0	0
CM020909_2849474	PFLUV_G00000590	intron_variant	0	0	0	0	0	0
CM020909_2849547	PFLUV_G00000590	intron_variant	0	0	0	0	0	0
CM020909_2849559	PFLUV_G00000590	intron_variant	0	0	0	0	0	0
CM020909_2851986	PFLUV_G00000590	intron_variant	0	0	0	0	0	0
CM020909_2852108	PFLUV_G00000590	5_prime_UTR_variant	0	0	0	0	0	0
CM020909_2852119	PFLUV_G00000590	5_prime_UTR_variant	0	0	0	0	0	0
CM020909_2852181	PFLUV_G00000590	intron_variant	0	0	0	0	0	0
CM020909_2852185	PFLUV_G00000590	intron_variant	0	0	0	0	0	0
CM020909_2852303	PFLUV_G00000590	intron_variant	0	0	0	0	0	0
CM020909_2852322	PFLUV_G00000590	intron_variant	0	0	0	0	0	0
CM020909_2852355	PFLUV_G00000590	intron_variant	0	0	0	0	0	0
CM020909_2852357	PFLUV_G00000590	intron_variant	0	0	0	0	0	0
CM020909_2852487	PFLUV_G00000590	intron_variant	0	0	0	0	0	0
CM020909_2852492	PFLUV_G00000590	intron_variant	0	0	0	0	0	0
CM020909_2852577	PFLUV_G00000590	intron_variant	0	0	0	0	0	0
CM020909_2852609	PFLUV_G00000590	intron_variant	0	0	0	0	0	0
CM020909_2856632	PFLUV_G00000590	upstream_gene_variant	0	0	0	0	0	0
CM020909_2856632	PFLUV_G00000600	upstream_gene_variant	0	0	0	0	0	0
CM020909_2856681	PFLUV_G00000590	upstream_gene_variant	0	0	0	0	0	0
CM020909_2856681	PFLUV_G00000600	upstream_gene_variant	0	0	0	0	0	0
CM020909_2856850	PFLUV_G00000590	upstream_gene_variant	0	0	0	0	0	0
CM020909_2856850	PFLUV_G00000600	upstream_gene_variant	0	0	0	0	0	0
CM020909_2856928	PFLUV_G00000590	upstream_gene_variant	0	0	0	0	0	0
CM020909_2856928	PFLUV_G00000600	upstream_gene_variant	0	0	0	0	0	0
CM020909_2858109	PFLUV_G00000590	upstream_gene_variant	0	0	0	0	0	0
CM020909_2858109	PFLUV_G00000600	upstream_gene_variant	0	0	0	0	0	0
CM020909_2858191	PFLUV_G00000590	upstream_gene_variant	0	0	0	0	0	0
CM020909_2858191	PFLUV_G00000600	upstream_gene_variant	0	0	0	0	0	0
CM020909_2858324	PFLUV_G00000590	upstream_gene_variant	0	0	0	0	0	0
CM020909_2858324	PFLUV_G00000600	upstream_gene_variant	0	0	0	0	0	0
CM020909_2858397	PFLUV_G00000590	upstream_gene_variant	0	0	0	0	0	0
CM020909_2858397	PFLUV_G00000600	upstream_gene_variant	0	0	0	0	0	0
CM020909_2858462	PFLUV_G00000590	upstream_gene_variant	0	0	0	0	0	0
CM020909_2858462	PFLUV_G00000600	upstream_gene_variant	0	0	0	0	0	0
CM020909_2858529	PFLUV_G00000590	upstream_gene_variant	0	0	0	0	0	0
CM020909_2858529	PFLUV_G00000600	5_prime_UTR_variant	0	0	0	0	0	0
CM020909_2858571	PFLUV_G00000590	upstream_gene_variant	0	0	0	0	0	0
CM020909_2858571	PFLUV_G00000600	5_prime_UTR_variant	0	0	0	0	0	0
CM020909_2858573	PFLUV_G00000590	upstream_gene_variant	0	0	0	0	0	0
CM020909_2858573	PFLUV_G00000600	5_prime_UTR_premature_start_codon_gain_variant	0	0	0	0	0	0
CM020909_2858573	PFLUV_G00000600	5_prime_UTR_variant	0	0	0	0	0	0
CM020909_2862564	PFLUV_G00000600	intron_variant	0	0	0	0	0	0
CM020909_2862576	PFLUV_G00000600	intron_variant	0	0	0	0	0	0
CM020909_2862672	PFLUV_G00000600	synonymous_variant	0	0	0	0	0	0
CM020909_2871084	PFLUV_G00000610	intron_variant	0	0	0	0	0	0
CM020909_2871168	PFLUV_G00000610	intron_variant	0	0	0	0	0	0
CM020909_2873638	PFLUV_G00000610	intron_variant	0	0	0	0	0	0
CM020909_2879373	PFLUV_G00000610	intron_variant	0	0	0	0	0	0
CM020909_2879373	PFLUV_G00000620	upstream_gene_variant	0	0	0	1	0	0
CM020909_2879722	PFLUV_G00000610	intron_variant	0	0	0	0	0	0
CM020909_2879722	PFLUV_G00000620	upstream_gene_variant	0	0	0	1	0	0
CM020909_2879930	PFLUV_G00000610	intron_variant	0	0	0	0	0	0
CM020909_2879930	PFLUV_G00000620	upstream_gene_variant	0	0	0	1	0	0
CM020909_2880220	PFLUV_G00000610	intron_variant	0	0	0	0	0	0
CM020909_2880220	PFLUV_G00000620	upstream_gene_variant	0	0	0	1	0	0
CM020909_2880545	PFLUV_G00000610	intron_variant	0	0	0	0	0	0
CM020909_2880545	PFLUV_G00000620	upstream_gene_variant	0	0	0	1	0	0
CM020909_2882522	PFLUV_G00000610	downstream_gene_variant	0	0	0	0	0	0
CM020909_2882522	PFLUV_G00000620	upstream_gene_variant	0	0	0	1	0	0
CM020909_2882896	PFLUV_G00000610	downstream_gene_variant	0	0	0	0	0	0
CM020909_2882896	PFLUV_G00000620	5_prime_UTR_variant	0	0	0	1	0	0
CM020909_2889617	PFLUV_G00000620	intron_variant	0	0	0	1	0	0
CM020909_2890753	PFLUV_G00000620	intron_variant	0	0	0	1	0	0
CM020909_2895720	PFLUV_G00000620	downstream_gene_variant	0	0	0	1	0	0
CM020909_2895720	PFLUV_G00000630	downstream_gene_variant	0	0	0	0	0	0
CM020909_2896831	PFLUV_G00000630	downstream_gene_variant	0	0	0	0	0	0
CM020909_2898705	PFLUV_G00000630	3_prime_UTR_variant	0	0	0	0	0	0
CM020909_2899024	PFLUV_G00000630	3_prime_UTR_variant	0	0	0	0	0	0
CM020909_2901484	PFLUV_G00000630	synonymous_variant	0	0	0	0	0	0
CM020909_2902026	PFLUV_G00000630	intron_variant	0	0	0	0	0	0
CM020909_2902976	PFLUV_G00000630	intron_variant	0	0	0	0	0	0
CM020909_2903026	PFLUV_G00000630	missense_variant	0	0	0	0	0	0
CM020909_2911362	PFLUV_G00000630	intron_variant	0	0	0	0	0	0
CM020909_2961065	PFLUV_G00000640	upstream_gene_variant	0	0	0	0	0	0
CM020909_2965472	PFLUV_G00000640	intron_variant	0	0	0	0	0	0
CM020909_2965496	PFLUV_G00000640	intron_variant	0	0	0	0	0	0
CM020909_2967686	PFLUV_G00000640	intron_variant	0	0	0	0	0	0
CM020909_2968077	PFLUV_G00000640	intron_variant	0	0	0	0	0	0
CM020909_2968131	PFLUV_G00000640	intron_variant	0	0	0	0	0	0
CM020909_2970260	PFLUV_G00000640	intron_variant	0	0	0	0	0	0
CM020909_2975543	PFLUV_G00000640	3_prime_UTR_variant	0	0	0	0	0	0
CM020909_2975593	PFLUV_G00000640	3_prime_UTR_variant	0	0	0	0	0	0
CM020909_2976121	PFLUV_G00000640	3_prime_UTR_variant	0	0	0	0	0	0
CM020909_2983508	PFLUV_G00000640	downstream_gene_variant	0	0	0	0	0	0
CM020909_2983525	PFLUV_G00000640	downstream_gene_variant	0	0	0	0	0	0
CM020909_2983610	PFLUV_G00000640	downstream_gene_variant	0	0	0	0	0	0
CM020909_2983613	PFLUV_G00000640	downstream_gene_variant	0	0	0	0	0	0
CM020909_2983640	PFLUV_G00000640	downstream_gene_variant	0	0	0	0	0	0
CM020909_2983663	PFLUV_G00000640	downstream_gene_variant	0	0	0	0	0	0
CM020909_2983703	PFLUV_G00000640	downstream_gene_variant	0	0	0	0	0	0
CM020909_2983704	PFLUV_G00000640	downstream_gene_variant	0	0	0	0	0	0
CM020909_2983779	PFLUV_G00000640	downstream_gene_variant	0	0	0	0	0	0
CM020909_2983804	PFLUV_G00000640	downstream_gene_variant	0	0	0	0	0	0
CM020909_2983832	PFLUV_G00000640	downstream_gene_variant	0	0	0	0	0	0
CM020909_2983848	PFLUV_G00000640	downstream_gene_variant	0	0	0	0	0	0
CM020909_2984513	PFLUV_G00000640	downstream_gene_variant	0	0	0	0	0	0
CM020909_2984676	PFLUV_G00000640	downstream_gene_variant	0	0	0	0	0	0
CM020909_2984897	PFLUV_G00000640	downstream_gene_variant	0	0	0	0	0	0
CM020909_2984903	PFLUV_G00000640	downstream_gene_variant	0	0	0	0	0	0
CM020909_2985886	PFLUV_G00000640	downstream_gene_variant	0	0	0	0	0	0
CM020909_2985905	PFLUV_G00000640	downstream_gene_variant	0	0	0	0	0	0
CM020909_2985910	PFLUV_G00000640	downstream_gene_variant	0	0	0	0	0	0
CM020909_2987180	PFLUV_G00000640	downstream_gene_variant	0	0	0	0	0	0
CM020909_2987192	PFLUV_G00000640	downstream_gene_variant	0	0	0	0	0	0
CM020909_2994262	PFLUV_G00000650	5_prime_UTR_premature_start_codon_gain_variant	0	0	0	1	0	0
CM020909_2994262	PFLUV_G00000650	5_prime_UTR_variant	0	0	0	1	0	0
CM020909_2994829	PFLUV_G00000650	5_prime_UTR_variant	0	0	0	1	0	0
CM020909_2997799	PFLUV_G00000650	intron_variant	0	0	0	1	0	0
CM020909_3003717	PFLUV_G00000650	intron_variant	0	0	0	1	0	0
CM020909_3012848	PFLUV_G00000650	intron_variant	0	0	0	1	0	0
CM020909_3013333	PFLUV_G00000650	intron_variant	0	0	0	1	0	0
CM020909_3033381	PFLUV_G00000650	intron_variant	0	0	0	1	0	0
CM020909_3041166	PFLUV_G00000650	intron_variant	0	0	0	1	0	0
CM020909_3041168	PFLUV_G00000650	intron_variant	0	0	0	1	0	0
CM020909_3046511	PFLUV_G00000650	intron_variant	0	0	0	1	0	0
CM020909_3046512	PFLUV_G00000650	intron_variant	0	0	0	1	0	0
CM020909_3046514	PFLUV_G00000650	intron_variant	0	0	0	1	0	0
CM020909_3057649	PFLUV_G00000650	synonymous_variant	0	0	0	1	0	0
CM020909_3059642	PFLUV_G00000650	intron_variant	0	0	0	1	0	0
CM020909_3059740	PFLUV_G00000650	intron_variant	0	0	0	1	0	0
CM020909_3061787	PFLUV_G00000650	intron_variant	0	0	0	1	0	0
CM020909_3063728	PFLUV_G00000650	intron_variant	0	0	0	1	0	0
CM020909_3063733	PFLUV_G00000650	intron_variant	0	0	0	1	0	0
CM020909_3065116	PFLUV_G00000650	intron_variant	0	0	0	1	0	0
CM020909_3066766	PFLUV_G00000650	intron_variant	0	0	0	1	0	0
CM020909_3067700	PFLUV_G00000650	intron_variant	0	0	0	1	0	0
CM020909_3067711	PFLUV_G00000650	intron_variant	0	0	0	1	0	0
CM020909_3067909	PFLUV_G00000650	synonymous_variant	0	0	0	1	0	0
CM020909_3068139	PFLUV_G00000650	synonymous_variant	0	0	0	1	0	0
CM020909_3072907	PFLUV_G00000650	intron_variant	0	0	0	1	0	0
CM020909_3073316	PFLUV_G00000650	intron_variant	0	0	0	1	0	0
CM020909_3075428	PFLUV_G00000650	intron_variant	0	0	0	1	0	0
CM020909_3075922	PFLUV_G00000650	intron_variant	0	0	0	1	0	0
CM020909_3078420	PFLUV_G00000650	intron_variant	0	0	0	1	0	0
CM020909_3080406	PFLUV_G00000650	downstream_gene_variant	0	0	0	1	0	0
CM020909_3080408	PFLUV_G00000650	downstream_gene_variant	0	0	0	1	0	0
CM020909_3080494	PFLUV_G00000650	downstream_gene_variant	0	0	0	1	0	0
CM020909_3080497	PFLUV_G00000650	downstream_gene_variant	0	0	0	1	0	0
CM020909_3099827	PFLUV_G00000660	downstream_gene_variant	0	0	0	1	0	0
CM020909_3101063	PFLUV_G00000660	intron_variant	0	0	0	1	0	0
CM020909_3101330	PFLUV_G00000660	intron_variant	0	0	0	1	0	0
CM020909_3102208	PFLUV_G00000660	intron_variant	0	0	0	1	0	0
CM020909_3102358	PFLUV_G00000660	intron_variant	0	0	0	1	0	0
CM020909_3102570	PFLUV_G00000660	intron_variant	0	0	0	1	0	0
CM020909_3103428	PFLUV_G00000660	intron_variant	0	0	0	1	0	0
CM020909_3106835	PFLUV_G00000660	intron_variant	0	0	0	1	0	0
CM020909_3106835	PFLUV_G00000670	upstream_gene_variant	0	0	0	0	0	0
CM020909_3124829	PFLUV_G00000670	splice_region_variant&intron_variant	0	0	0	0	0	0
CM020909_3124829	PFLUV_G00000680	upstream_gene_variant	0	0	0	1	0	0
CM020909_3124927	PFLUV_G00000670	missense_variant	0	0	0	0	0	0
CM020909_3124927	PFLUV_G00000680	upstream_gene_variant	0	0	0	1	0	0
CM020909_3128068	PFLUV_G00000670	3_prime_UTR_variant	0	0	0	0	0	0
CM020909_3128068	PFLUV_G00000680	upstream_gene_variant	0	0	0	1	0	0
CM020909_3128484	PFLUV_G00000670	downstream_gene_variant	0	0	0	0	0	0
CM020909_3128484	PFLUV_G00000680	upstream_gene_variant	0	0	0	1	0	0
CM020909_3129307	PFLUV_G00000670	downstream_gene_variant	0	0	0	0	0	0
CM020909_3129307	PFLUV_G00000680	5_prime_UTR_variant	0	0	0	1	0	0
CM020909_3129541	PFLUV_G00000670	downstream_gene_variant	0	0	0	0	0	0
CM020909_3129541	PFLUV_G00000680	5_prime_UTR_variant	0	0	0	1	0	0
CM020909_3130178	PFLUV_G00000670	downstream_gene_variant	0	0	0	0	0	0
CM020909_3130178	PFLUV_G00000680	synonymous_variant	0	0	0	1	0	0
CM020909_3140268	PFLUV_G00000680	intron_variant	0	0	0	1	0	0
CM020909_3140269	PFLUV_G00000680	intron_variant	0	0	0	1	0	0
CM020909_3144244	PFLUV_G00000680	intron_variant	0	0	0	1	0	0
CM020909_3144998	PFLUV_G00000680	synonymous_variant	0	0	0	1	0	0
CM020909_3156643	PFLUV_G00000680	downstream_gene_variant	0	0	0	1	0	0
CM020909_3159231	PFLUV_G00000680	downstream_gene_variant	0	0	0	1	0	0
CM020909_3177084	PFLUV_G00000690	intron_variant	0	0	0	0	0	0
CM020909_3180091	PFLUV_G00000690	intron_variant	0	0	0	0	0	0
CM020909_3180094	PFLUV_G00000690	intron_variant	0	0	0	0	0	0
CM020909_3180473	PFLUV_G00000690	intron_variant	0	0	0	0	0	0
CM020909_3180474	PFLUV_G00000690	intron_variant	0	0	0	0	0	0
CM020909_3180696	PFLUV_G00000690	intron_variant	0	0	0	0	0	0
CM020909_3180827	PFLUV_G00000690	intron_variant	0	0	0	0	0	0
CM020909_3180871	PFLUV_G00000690	intron_variant	0	0	0	0	0	0
CM020909_3180884	PFLUV_G00000690	intron_variant	0	0	0	0	0	0
CM020909_3181970	PFLUV_G00000690	intron_variant	0	0	0	0	0	0
CM020909_3185326	PFLUV_G00000690	intron_variant	0	0	0	0	0	0
CM020909_3187319	PFLUV_G00000690	synonymous_variant	0	0	0	0	0	0
CM020909_3188249	PFLUV_G00000690	intron_variant	0	0	0	0	0	0
CM020909_3188251	PFLUV_G00000690	intron_variant	0	0	0	0	0	0
CM020909_3190490	PFLUV_G00000690	missense_variant	0	0	0	0	0	0
CM020909_3190662	PFLUV_G00000690	intron_variant	0	0	0	0	0	0
CM020909_3190665	PFLUV_G00000690	intron_variant	0	0	0	0	0	0
CM020909_3191591	PFLUV_G00000690	intron_variant	0	0	0	0	0	0
CM020909_3192874	PFLUV_G00000690	intron_variant	0	0	0	0	0	0
CM020909_3193005	PFLUV_G00000690	intron_variant	0	0	0	0	0	0
CM020909_3194442	PFLUV_G00000690	downstream_gene_variant	0	0	0	0	0	0
CM020909_3195656	PFLUV_G00000690	downstream_gene_variant	0	0	0	0	0	0
CM020909_3195851	PFLUV_G00000690	downstream_gene_variant	0	0	0	0	0	0
CM020909_3196196	PFLUV_G00000690	downstream_gene_variant	0	0	0	0	0	0
CM020909_3196255	PFLUV_G00000690	downstream_gene_variant	0	0	0	0	0	0
CM020909_3196398	PFLUV_G00000690	downstream_gene_variant	0	0	0	0	0	0
CM020909_3196399	PFLUV_G00000690	downstream_gene_variant	0	0	0	0	0	0
CM020909_3198438	PFLUV_G00000690	downstream_gene_variant	0	0	0	0	0	0
CM020909_3255772	PFLUV_G00000700	upstream_gene_variant	0	0	0	0	0	0
CM020909_3256599	PFLUV_G00000700	upstream_gene_variant	0	0	0	0	0	0
CM020909_3256601	PFLUV_G00000700	upstream_gene_variant	0	0	0	0	0	0
CM020909_3258783	PFLUV_G00000700	intron_variant	0	0	0	0	0	0
CM020909_3258926	PFLUV_G00000700	intron_variant	0	0	0	0	0	0
CM020909_3259294	PFLUV_G00000700	intron_variant	0	0	0	0	0	0
CM020909_3261579	PFLUV_G00000700	downstream_gene_variant	0	0	0	0	0	0
CM020909_3278436	PFLUV_G00000710	downstream_gene_variant	0	0	0	0	0	0
CM020909_3278537	PFLUV_G00000710	downstream_gene_variant	0	0	0	0	0	0
CM020909_3278694	PFLUV_G00000710	downstream_gene_variant	0	0	0	0	0	0
CM020909_3278865	PFLUV_G00000710	downstream_gene_variant	0	0	0	0	0	0
CM020909_3278879	PFLUV_G00000710	downstream_gene_variant	0	0	0	0	0	0
CM020909_3379197	PFLUV_G00000720	downstream_gene_variant	0	0	0	0	0	0
CM020909_3379758	PFLUV_G00000720	downstream_gene_variant	0	0	0	0	0	0
CM020909_3379881	PFLUV_G00000720	downstream_gene_variant	0	0	0	0	0	0
CM020909_3380206	PFLUV_G00000720	downstream_gene_variant	0	0	0	0	0	0
CM020909_3380210	PFLUV_G00000720	downstream_gene_variant	0	0	0	0	0	0
CM020909_3381918	PFLUV_G00000720	downstream_gene_variant	0	0	0	0	0	0
CM020909_3382598	PFLUV_G00000720	downstream_gene_variant	0	0	0	0	0	0
CM020909_3383194	PFLUV_G00000720	downstream_gene_variant	0	0	0	0	0	0
CM020909_3383198	PFLUV_G00000720	downstream_gene_variant	0	0	0	0	0	0
CM020909_3383211	PFLUV_G00000720	downstream_gene_variant	0	0	0	0	0	0
CM020909_3383224	PFLUV_G00000720	downstream_gene_variant	0	0	0	0	0	0
CM020909_3383317	PFLUV_G00000720	downstream_gene_variant	0	0	0	0	0	0
CM020909_3384103	PFLUV_G00000720	3_prime_UTR_variant	0	0	0	0	0	0
CM020909_3394457	PFLUV_G00000720	synonymous_variant	0	0	0	0	0	0
CM020909_3395659	PFLUV_G00000720	intron_variant	0	0	0	0	0	0
CM020909_3396156	PFLUV_G00000720	intron_variant	0	0	0	0	0	0
CM020909_3414543	PFLUV_G00000730	upstream_gene_variant	0	0	0	0	0	0
CM020909_3414543	PFLUV_G00000740	intron_variant	0	0	0	1	0	0
CM020909_3421083	PFLUV_G00000740	intron_variant	0	0	0	1	0	0
CM020909_3421095	PFLUV_G00000740	intron_variant	0	0	0	1	0	0
CM020909_3422140	PFLUV_G00000740	intron_variant	0	0	0	1	0	0
CM020909_3422140	PFLUV_G00000750	downstream_gene_variant	0	0	0	0	0	0
CM020909_3432640	PFLUV_G00000740	intron_variant	0	0	0	1	0	0
CM020909_3434874	PFLUV_G00000740	intron_variant	0	0	0	1	0	0
CM020909_3435318	PFLUV_G00000740	missense_variant	0	0	0	1	0	0
CM020909_3448384	PFLUV_G00000740	3_prime_UTR_variant	0	0	0	1	0	0
CM020909_3453277	PFLUV_G00000740	downstream_gene_variant	0	0	0	1	0	0
CM020909_3491859	PFLUV_G00000760	downstream_gene_variant	0	0	0	0	0	0
CM020909_3495099	PFLUV_G00000760	downstream_gene_variant	0	0	0	0	0	0
CM020909_3495099	PFLUV_G00000770	downstream_gene_variant	0	0	0	1	0	0
CM020909_3496949	PFLUV_G00000760	intron_variant	0	0	0	0	0	0
CM020909_3496949	PFLUV_G00000770	downstream_gene_variant	0	0	0	1	0	0
CM020909_3501104	PFLUV_G00000760	upstream_gene_variant	0	0	0	0	0	0
CM020909_3501104	PFLUV_G00000770	intron_variant	0	0	0	1	0	0
CM020909_3503565	PFLUV_G00000770	intron_variant	0	0	0	1	0	0
CM020909_3503587	PFLUV_G00000770	synonymous_variant	0	0	0	1	0	0
CM020909_3503593	PFLUV_G00000770	synonymous_variant	0	0	0	1	0	0
CM020909_3503704	PFLUV_G00000770	synonymous_variant	0	0	0	1	0	0
CM020909_3503790	PFLUV_G00000770	intron_variant	0	0	0	1	0	0
CM020909_3513235	PFLUV_G00000770	intron_variant	0	0	0	1	0	0
CM020909_3514105	PFLUV_G00000770	intron_variant	0	0	0	1	0	0
CM020909_3526411	PFLUV_G00000770	intron_variant	0	0	0	1	0	0
CM020909_3526411	PFLUV_G00000780	downstream_gene_variant	0	0	0	0	0	0
CM020909_3530496	PFLUV_G00000770	intron_variant	0	0	0	1	0	0
CM020909_3533645	PFLUV_G00000770	intron_variant	0	0	0	1	0	0
CM020909_3533645	PFLUV_G00000790	downstream_gene_variant	0	0	0	0	0	0
CM020909_3533700	PFLUV_G00000770	intron_variant	0	0	0	1	0	0
CM020909_3533700	PFLUV_G00000790	downstream_gene_variant	0	0	0	0	0	0
CM020909_3533908	PFLUV_G00000770	intron_variant	0	0	0	1	0	0
CM020909_3533908	PFLUV_G00000790	downstream_gene_variant	0	0	0	0	0	0
CM020909_3533981	PFLUV_G00000770	intron_variant	0	0	0	1	0	0
CM020909_3533981	PFLUV_G00000790	downstream_gene_variant	0	0	0	0	0	0
CM020909_3535337	PFLUV_G00000770	intron_variant	0	0	0	1	0	0
CM020909_3535337	PFLUV_G00000790	downstream_gene_variant	0	0	0	0	0	0
CM020909_3535372	PFLUV_G00000770	intron_variant	0	0	0	1	0	0
CM020909_3535372	PFLUV_G00000790	downstream_gene_variant	0	0	0	0	0	0
CM020909_3535373	PFLUV_G00000770	intron_variant	0	0	0	1	0	0
CM020909_3535373	PFLUV_G00000790	downstream_gene_variant	0	0	0	0	0	0
CM020909_3535403	PFLUV_G00000770	intron_variant	0	0	0	1	0	0
CM020909_3535403	PFLUV_G00000790	downstream_gene_variant	0	0	0	0	0	0
CM020909_3537814	PFLUV_G00000770	intron_variant	0	0	0	1	0	0
CM020909_3537814	PFLUV_G00000790	downstream_gene_variant	0	0	0	0	0	0
CM020909_3543499	PFLUV_G00000790	intron_variant	0	0	0	0	0	0
CM020909_3545708	PFLUV_G00000790	intron_variant	0	0	0	0	0	0
CM020909_3546288	PFLUV_G00000790	intron_variant	0	0	0	0	0	0
CM020909_3550799	PFLUV_G00000790	upstream_gene_variant	0	0	0	0	0	0
CM020909_3655465	PFLUV_G00000800	3_prime_UTR_variant	0	0	0	0	0	0
CM020909_3655465	PFLUV_G00000810	downstream_gene_variant	0	0	0	0	0	0
CM020909_3658848	PFLUV_G00000800	downstream_gene_variant	0	0	0	0	0	0
CM020909_3658848	PFLUV_G00000810	downstream_gene_variant	0	0	0	0	0	0
CM020909_3659316	PFLUV_G00000800	downstream_gene_variant	0	0	0	0	0	0
CM020909_3659316	PFLUV_G00000810	downstream_gene_variant	0	0	0	0	0	0
CM020909_3659337	PFLUV_G00000800	downstream_gene_variant	0	0	0	0	0	0
CM020909_3659337	PFLUV_G00000810	downstream_gene_variant	0	0	0	0	0	0
CM020909_3663873	PFLUV_G00000810	intron_variant	0	0	0	0	0	0
CM020909_3663873	PFLUV_G00000820	downstream_gene_variant	0	0	0	0	0	0
CM020909_3663975	PFLUV_G00000810	intron_variant	0	0	0	0	0	0
CM020909_3663975	PFLUV_G00000820	downstream_gene_variant	0	0	0	0	0	0
CM020909_3664026	PFLUV_G00000810	intron_variant	0	0	0	0	0	0
CM020909_3664026	PFLUV_G00000820	downstream_gene_variant	0	0	0	0	0	0
CM020909_3664045	PFLUV_G00000810	intron_variant	0	0	0	0	0	0
CM020909_3664045	PFLUV_G00000820	downstream_gene_variant	0	0	0	0	0	0
CM020909_3664052	PFLUV_G00000810	intron_variant	0	0	0	0	0	0
CM020909_3664052	PFLUV_G00000820	downstream_gene_variant	0	0	0	0	0	0
CM020909_3664055	PFLUV_G00000810	intron_variant	0	0	0	0	0	0
CM020909_3664055	PFLUV_G00000820	downstream_gene_variant	0	0	0	0	0	0
CM020909_3666056	PFLUV_G00000810	upstream_gene_variant	0	0	0	0	0	0
CM020909_3666056	PFLUV_G00000820	3_prime_UTR_variant	0	0	0	0	0	0
CM020909_3666084	PFLUV_G00000810	upstream_gene_variant	0	0	0	0	0	0
CM020909_3666084	PFLUV_G00000820	3_prime_UTR_variant	0	0	0	0	0	0
CM020909_3666208	PFLUV_G00000810	upstream_gene_variant	0	0	0	0	0	0
CM020909_3666208	PFLUV_G00000820	3_prime_UTR_variant	0	0	0	0	0	0
CM020909_3666473	PFLUV_G00000810	upstream_gene_variant	0	0	0	0	0	0
CM020909_3666473	PFLUV_G00000820	3_prime_UTR_variant	0	0	0	0	0	0
CM020909_3671132	PFLUV_G00000820	splice_region_variant&intron_variant	0	0	0	0	0	0
CM020909_3672279	PFLUV_G00000820	intron_variant	0	0	0	0	0	0
CM020909_3674481	PFLUV_G00000820	intron_variant	0	0	0	0	0	0
CM020909_3674537	PFLUV_G00000820	intron_variant	0	0	0	0	0	0
CM020909_3676269	PFLUV_G00000820	intron_variant	0	0	0	0	0	0
CM020909_3676278	PFLUV_G00000820	intron_variant	0	0	0	0	0	0
CM020909_3678453	PFLUV_G00000820	intron_variant	0	0	0	0	0	0
CM020909_3678458	PFLUV_G00000820	intron_variant	0	0	0	0	0	0
CM020909_3679033	PFLUV_G00000820	intron_variant	0	0	0	0	0	0
CM020909_3681119	PFLUV_G00000820	intron_variant	0	0	0	0	0	0
CM020909_3701035	PFLUV_G00000830	upstream_gene_variant	0	0	0	0	0	0
CM020909_3701080	PFLUV_G00000830	upstream_gene_variant	0	0	0	0	0	0
CM020909_3701119	PFLUV_G00000830	upstream_gene_variant	0	0	0	0	0	0
CM020909_3703085	PFLUV_G00000830	intron_variant	0	0	0	0	0	0
CM020909_3711930	PFLUV_G00000830	intron_variant	0	0	0	0	0	0
CM020909_3719190	PFLUV_G00000830	downstream_gene_variant	0	0	0	0	0	0
CM020909_3719636	PFLUV_G00000830	downstream_gene_variant	0	0	0	0	0	0
CM020909_3722032	PFLUV_G00000830	downstream_gene_variant	0	0	0	0	0	0
CM020909_3759396	PFLUV_G00000840	intron_variant	0	0	0	1	0	0
CM020909_3759400	PFLUV_G00000840	intron_variant	0	0	0	1	0	0
CM020909_3802970	PFLUV_G00000850	missense_variant	1	0	0	0	0	0
CM020909_3803905	PFLUV_G00000850	intron_variant	0	0	0	0	0	0
CM020909_3809864	PFLUV_G00000850	downstream_gene_variant	0	0	0	0	0	0
CM020909_3821408	PFLUV_G00000860	downstream_gene_variant	0	0	0	0	0	0
CM020909_3821599	PFLUV_G00000860	downstream_gene_variant	0	0	0	0	0	0
CM020909_3821994	PFLUV_G00000860	downstream_gene_variant	0	0	0	0	0	0
CM020909_3822661	PFLUV_G00000860	downstream_gene_variant	0	0	0	0	0	0
CM020909_3822945	PFLUV_G00000860	downstream_gene_variant	0	0	0	0	0	0
CM020909_3823453	PFLUV_G00000860	downstream_gene_variant	0	0	0	0	0	0
CM020909_3823594	PFLUV_G00000860	downstream_gene_variant	0	0	0	0	0	0
CM020909_3823624	PFLUV_G00000860	downstream_gene_variant	0	0	0	0	0	0
CM020909_3823985	PFLUV_G00000860	downstream_gene_variant	0	0	0	0	0	0
CM020909_3825609	PFLUV_G00000860	intron_variant	0	0	0	0	0	0
CM020909_3826708	PFLUV_G00000860	missense_variant	0	0	0	0	0	0
CM020909_3830498	PFLUV_G00000860	intron_variant	0	0	0	0	0	0
CM020909_3832035	PFLUV_G00000860	intron_variant	0	0	0	0	0	0
CM020909_3835647	PFLUV_G00000860	intron_variant	0	0	0	0	0	0
CM020909_3837066	PFLUV_G00000860	intron_variant	0	0	0	0	0	0
CM020909_3837190	PFLUV_G00000860	intron_variant	0	0	0	0	0	0
CM020909_3839341	PFLUV_G00000860	intron_variant	0	0	0	0	0	0
CM020909_3839936	PFLUV_G00000860	intron_variant	0	0	0	0	0	0
CM020909_3840111	PFLUV_G00000860	intron_variant	0	0	0	0	0	0
CM020909_3846352	PFLUV_G00000860	intron_variant	0	0	0	0	0	0
CM020909_3846355	PFLUV_G00000860	intron_variant	0	0	0	0	0	0
CM020909_3846363	PFLUV_G00000860	intron_variant	0	0	0	0	0	0
CM020909_3846374	PFLUV_G00000860	intron_variant	0	0	0	0	0	0
CM020909_3846439	PFLUV_G00000860	intron_variant	0	0	0	0	0	0
CM020909_3846466	PFLUV_G00000860	intron_variant	0	0	0	0	0	0
CM020909_3847156	PFLUV_G00000860	missense_variant	1	0	0	0	0	0
CM020909_3847215	PFLUV_G00000860	synonymous_variant	0	0	0	0	0	0
CM020909_3850781	PFLUV_G00000860	intron_variant	1	0	0	0	0	0
CM020909_3850875	PFLUV_G00000860	intron_variant	0	0	0	0	0	0
CM020909_3854386	PFLUV_G00000860	upstream_gene_variant	0	0	0	0	0	0
CM020909_3854828	PFLUV_G00000860	upstream_gene_variant	0	0	0	0	0	0
CM020909_3855641	PFLUV_G00000860	upstream_gene_variant	0	0	0	0	0	0
CM020909_3855655	PFLUV_G00000860	upstream_gene_variant	0	0	0	0	0	0
CM020909_3856000	PFLUV_G00000860	upstream_gene_variant	0	0	0	0	0	0
CM020909_3877376	PFLUV_G00000870	3_prime_UTR_variant	0	0	0	0	0	0
CM020909_3879416	PFLUV_G00000870	3_prime_UTR_variant	0	0	0	0	0	0
CM020909_3879454	PFLUV_G00000870	3_prime_UTR_variant	0	0	0	0	0	0
CM020909_3879483	PFLUV_G00000870	3_prime_UTR_variant	0	0	0	0	0	0
CM020909_3955251	PFLUV_G00000880	intron_variant	0	0	0	0	0	0
CM020909_3955383	PFLUV_G00000880	intron_variant	0	0	0	0	0	0
CM020909_3955418	PFLUV_G00000880	intron_variant	0	0	0	0	0	0
CM020909_4065933	PFLUV_G00000890	downstream_gene_variant	0	0	0	0	0	0
CM020909_4065946	PFLUV_G00000890	downstream_gene_variant	0	0	0	0	0	0
CM020909_4066892	PFLUV_G00000890	downstream_gene_variant	0	0	0	0	0	0
CM020909_4066948	PFLUV_G00000890	downstream_gene_variant	0	0	0	0	0	0
CM020909_4069964	PFLUV_G00000890	downstream_gene_variant	0	0	0	0	0	0
CM020909_4101735	PFLUV_G00000900	downstream_gene_variant	0	0	0	0	0	0
CM020909_4101846	PFLUV_G00000900	downstream_gene_variant	0	0	0	0	0	0
CM020909_4102235	PFLUV_G00000900	downstream_gene_variant	0	0	0	0	0	0
CM020909_4103889	PFLUV_G00000900	downstream_gene_variant	0	0	0	0	0	0
CM020909_4105244	PFLUV_G00000900	downstream_gene_variant	0	0	0	0	0	0
CM020909_4106155	PFLUV_G00000900	downstream_gene_variant	0	0	0	0	0	0
CM020909_4109885	PFLUV_G00000900	intron_variant	0	0	0	0	0	0
CM020909_4109895	PFLUV_G00000900	intron_variant	0	0	0	0	0	0
CM020909_4109913	PFLUV_G00000900	intron_variant	0	0	0	0	0	0
CM020909_4109961	PFLUV_G00000900	intron_variant	0	0	0	0	0	0
CM020909_4110011	PFLUV_G00000900	intron_variant	0	0	0	0	0	0
CM020909_4113090	PFLUV_G00000900	intron_variant	0	0	0	0	0	0
CM020909_4113254	PFLUV_G00000900	intron_variant	0	0	0	0	0	0
CM020909_4113340	PFLUV_G00000900	intron_variant	0	0	0	0	0	0
CM020909_4113359	PFLUV_G00000900	intron_variant	0	0	0	0	0	0
CM020909_4113379	PFLUV_G00000900	intron_variant	0	0	0	0	0	0
CM020909_4113399	PFLUV_G00000900	intron_variant	0	0	0	0	0	0
CM020909_4113401	PFLUV_G00000900	intron_variant	0	0	0	0	0	0
CM020909_4114631	PFLUV_G00000900	intron_variant	0	0	0	0	0	0
CM020909_4117087	PFLUV_G00000900	intron_variant	0	0	0	0	0	0
CM020909_4117734	PFLUV_G00000900	intron_variant	0	0	0	0	0	0
CM020909_4229615	PFLUV_G00000910	downstream_gene_variant	0	0	0	0	0	0
CM020909_4231209	PFLUV_G00000910	downstream_gene_variant	0	0	0	0	0	0
CM020909_4231340	PFLUV_G00000910	downstream_gene_variant	0	0	0	0	0	0
CM020909_4231465	PFLUV_G00000910	downstream_gene_variant	0	0	0	0	0	0
CM020909_4231954	PFLUV_G00000910	downstream_gene_variant	0	0	0	0	0	0
CM020909_4231974	PFLUV_G00000910	downstream_gene_variant	0	0	0	0	0	0
CM020909_4232452	PFLUV_G00000910	downstream_gene_variant	0	0	0	0	0	0
CM020909_4234236	PFLUV_G00000910	3_prime_UTR_variant	0	0	0	0	0	0
CM020909_4243662	PFLUV_G00000910	upstream_gene_variant	0	0	0	0	0	0
CM020909_4244806	PFLUV_G00000910	upstream_gene_variant	0	0	0	0	0	0
CM020909_4245382	PFLUV_G00000910	upstream_gene_variant	0	0	0	0	0	0
CM020909_4248864	PFLUV_G00000920	upstream_gene_variant	0	0	0	0	0	0
CM020909_4251318	PFLUV_G00000920	upstream_gene_variant	0	0	0	0	0	0
CM020909_4253009	PFLUV_G00000920	upstream_gene_variant	0	0	0	0	0	0
CM020909_4253092	PFLUV_G00000920	upstream_gene_variant	0	0	0	0	0	0
CM020909_4253227	PFLUV_G00000920	5_prime_UTR_variant	0	0	0	0	0	0
CM020909_4255893	PFLUV_G00000920	missense_variant	0	0	0	0	0	0
CM020909_4256614	PFLUV_G00000920	missense_variant	0	0	0	0	0	0
CM020909_4265145	PFLUV_G00000920	intron_variant	0	0	0	0	0	0
CM020909_4265668	PFLUV_G00000920	intron_variant	0	0	0	0	0	0
CM020909_4266440	PFLUV_G00000920	intron_variant	0	0	0	0	0	0
CM020909_4271955	PFLUV_G00000920	downstream_gene_variant	0	0	0	0	0	0
CM020909_4272702	PFLUV_G00000920	downstream_gene_variant	0	0	0	0	0	0
CM020909_4310041	PFLUV_G00000930	upstream_gene_variant	0	0	0	0	0	0
CM020909_4310057	PFLUV_G00000930	upstream_gene_variant	0	0	0	0	0	0
CM020909_4312213	PFLUV_G00000930	upstream_gene_variant	0	0	0	0	0	0
CM020909_4312759	PFLUV_G00000930	5_prime_UTR_variant	0	0	0	0	0	0
CM020909_4317569	PFLUV_G00000930	intron_variant	0	0	0	0	0	0
CM020909_4318992	PFLUV_G00000930	intron_variant	0	0	0	0	0	0
CM020909_4319023	PFLUV_G00000930	intron_variant	0	0	0	0	0	0
CM020909_4320438	PFLUV_G00000930	intron_variant	0	0	0	0	0	0
CM020909_4323275	PFLUV_G00000930	synonymous_variant	0	0	0	0	0	0
CM020909_4328454	PFLUV_G00000930	intron_variant	0	0	0	0	0	0
CM020909_4328893	PFLUV_G00000930	intron_variant	0	0	0	0	0	0
CM020909_4331392	PFLUV_G00000930	intron_variant	0	0	0	0	0	0
CM020909_4337393	PFLUV_G00000930	downstream_gene_variant	0	0	0	0	0	0
CM020909_4337393	PFLUV_G00000940	downstream_gene_variant	0	0	0	0	0	0
CM020909_4337442	PFLUV_G00000930	downstream_gene_variant	0	0	0	0	0	0
CM020909_4337442	PFLUV_G00000940	downstream_gene_variant	0	0	0	0	0	0
CM020909_4339558	PFLUV_G00000940	downstream_gene_variant	0	0	0	0	0	0
CM020909_4339637	PFLUV_G00000940	downstream_gene_variant	0	0	0	0	0	0
CM020909_4339946	PFLUV_G00000940	downstream_gene_variant	0	0	0	0	0	0
CM020909_4340187	PFLUV_G00000940	downstream_gene_variant	0	0	0	0	0	0
CM020909_4340222	PFLUV_G00000940	downstream_gene_variant	0	0	0	0	0	0
CM020909_4340312	PFLUV_G00000940	3_prime_UTR_variant	0	0	0	0	0	0
CM020909_4340372	PFLUV_G00000940	3_prime_UTR_variant	0	0	0	0	0	0
CM020909_4340442	PFLUV_G00000940	3_prime_UTR_variant	0	0	0	0	0	0
CM020909_4340492	PFLUV_G00000940	3_prime_UTR_variant	0	0	0	0	0	0
CM020909_4340505	PFLUV_G00000940	3_prime_UTR_variant	0	0	0	0	0	0
CM020909_4340585	PFLUV_G00000940	3_prime_UTR_variant	0	0	0	0	0	0
CM020909_4340702	PFLUV_G00000940	3_prime_UTR_variant	0	0	0	0	0	0
CM020909_4340724	PFLUV_G00000940	3_prime_UTR_variant	0	0	0	0	0	0
CM020909_4340791	PFLUV_G00000940	3_prime_UTR_variant	0	0	0	0	0	0
CM020909_4341059	PFLUV_G00000940	missense_variant	0	0	0	0	0	0
CM020909_4341260	PFLUV_G00000940	missense_variant	0	0	0	0	0	0
CM020909_4341479	PFLUV_G00000940	intron_variant	0	0	0	0	0	0
CM020909_4341575	PFLUV_G00000940	intron_variant	0	0	0	0	0	0
CM020909_4341723	PFLUV_G00000940	missense_variant	0	0	0	0	0	0
CM020909_4341822	PFLUV_G00000940	intron_variant	0	0	0	0	0	0
CM020909_4342032	PFLUV_G00000940	missense_variant	0	0	0	0	0	0
CM020909_4342130	PFLUV_G00000940	intron_variant	0	0	0	0	0	0
CM020909_4342356	PFLUV_G00000940	missense_variant	0	0	0	0	0	0
CM020909_4342357	PFLUV_G00000940	missense_variant	0	0	0	0	0	0
CM020909_4342545	PFLUV_G00000940	missense_variant	0	0	0	0	0	0
CM020909_4342734	PFLUV_G00000940	missense_variant	0	0	0	0	0	0
CM020909_4342982	PFLUV_G00000940	upstream_gene_variant	0	0	0	0	0	0
CM020909_4343197	PFLUV_G00000940	upstream_gene_variant	0	0	0	0	0	0
CM020909_4343552	PFLUV_G00000940	upstream_gene_variant	0	0	0	0	0	0
CM020909_4343567	PFLUV_G00000940	upstream_gene_variant	0	0	0	0	0	0
CM020909_4343617	PFLUV_G00000940	upstream_gene_variant	0	0	0	0	0	0
CM020909_4343783	PFLUV_G00000940	upstream_gene_variant	0	0	0	0	0	0
CM020909_4343838	PFLUV_G00000940	upstream_gene_variant	0	0	0	0	0	0
CM020909_4344777	PFLUV_G00000940	upstream_gene_variant	0	0	0	0	0	0
CM020909_4353284	PFLUV_G00000950	synonymous_variant	0	0	0	0	0	0
CM020909_4358765	PFLUV_G00000950	intron_variant	0	0	0	0	0	0
CM020909_4362264	PFLUV_G00000950	intron_variant	0	0	0	0	0	0
CM020909_4363435	PFLUV_G00000950	intron_variant	0	0	0	0	0	0
CM020909_4373886	PFLUV_G00000950	intron_variant	0	0	0	0	0	0
CM020909_4377552	PFLUV_G00000950	intron_variant	0	0	0	0	0	0
CM020909_4378714	PFLUV_G00000950	intron_variant	0	0	0	0	0	0
CM020909_4379086	PFLUV_G00000950	intron_variant	0	0	0	0	0	0
CM020909_4386435	PFLUV_G00000950	intron_variant	0	0	0	0	0	0
CM020909_4387197	PFLUV_G00000950	intron_variant	0	0	0	0	0	0
CM020909_4388389	PFLUV_G00000950	intron_variant	0	0	0	0	0	0
CM020909_4389443	PFLUV_G00000950	intron_variant	0	0	0	0	0	0
CM020909_4390903	PFLUV_G00000950	intron_variant	0	0	0	0	0	0
CM020909_4401874	PFLUV_G00000950	intron_variant	0	0	0	0	0	0
CM020909_4406155	PFLUV_G00000950	intron_variant	0	0	0	0	0	0
CM020909_4406155	PFLUV_G00000960	upstream_gene_variant	0	0	0	0	0	0
CM020909_4406850	PFLUV_G00000950	upstream_gene_variant	0	0	0	0	0	0
CM020909_4406850	PFLUV_G00000960	upstream_gene_variant	0	0	0	0	0	0
CM020909_4408566	PFLUV_G00000950	upstream_gene_variant	0	0	0	0	0	0
CM020909_4408566	PFLUV_G00000960	5_prime_UTR_variant	0	0	0	0	0	0
CM020909_4409153	PFLUV_G00000950	upstream_gene_variant	0	0	0	0	0	0
CM020909_4409153	PFLUV_G00000960	intron_variant	0	0	0	0	0	0
CM020909_4409503	PFLUV_G00000950	upstream_gene_variant	0	0	0	0	0	0
CM020909_4409503	PFLUV_G00000960	missense_variant	0	0	0	0	0	0
CM020909_4414575	PFLUV_G00000960	synonymous_variant	0	0	0	0	0	0
CM020909_4414623	PFLUV_G00000960	synonymous_variant	0	0	0	0	0	0
CM020909_4420953	PFLUV_G00000960	intron_variant	0	0	0	0	0	0
CM020909_4420953	PFLUV_G00000970	upstream_gene_variant	0	0	0	0	0	0
CM020909_4421527	PFLUV_G00000960	intron_variant	0	0	0	0	0	0
CM020909_4421527	PFLUV_G00000970	upstream_gene_variant	0	0	0	0	0	0
CM020909_4421629	PFLUV_G00000960	missense_variant	0	0	0	0	0	0
CM020909_4421629	PFLUV_G00000970	upstream_gene_variant	0	0	0	0	0	0
CM020909_4423219	PFLUV_G00000960	missense_variant	0	0	0	0	0	0
CM020909_4423219	PFLUV_G00000970	upstream_gene_variant	0	0	0	0	0	0
CM020909_4423400	PFLUV_G00000960	intron_variant	0	0	0	0	0	0
CM020909_4423400	PFLUV_G00000970	upstream_gene_variant	0	0	0	0	0	0
CM020909_4434496	PFLUV_G00000960	intron_variant	0	0	0	0	0	0
CM020909_4434569	PFLUV_G00000960	intron_variant	0	0	0	0	0	0
CM020909_4434981	PFLUV_G00000960	intron_variant	0	0	0	0	0	0
CM020909_4441565	PFLUV_G00000980	downstream_gene_variant	0	0	0	0	0	0
CM020909_4445207	PFLUV_G00000980	upstream_gene_variant	0	0	0	0	0	0
CM020909_4448280	PFLUV_G00000980	upstream_gene_variant	0	0	0	0	0	0
CM020909_4448708	PFLUV_G00000980	upstream_gene_variant	0	0	0	0	0	0
CM020909_4455464	PFLUV_G00000990	3_prime_UTR_variant	0	0	0	0	0	0
CM020909_4458566	PFLUV_G00000990	3_prime_UTR_variant	0	0	0	0	0	0
CM020909_4458644	PFLUV_G00000990	3_prime_UTR_variant	0	0	0	0	0	0
CM020909_4459910	PFLUV_G00000990	synonymous_variant	0	0	0	0	0	0
CM020909_4460545	PFLUV_G00000990	intron_variant	0	0	0	0	0	0
CM020909_4465749	PFLUV_G00000990	intron_variant	0	0	0	0	0	0
CM020909_4467832	PFLUV_G00000990	intron_variant	0	0	0	0	0	0
CM020909_4468663	PFLUV_G00000990	intron_variant	0	0	0	0	0	0
CM020909_4470730	PFLUV_G00000990	synonymous_variant	0	0	0	0	0	0
CM020909_4473346	PFLUV_G00000990	intron_variant	0	0	0	0	0	0
CM020909_4473697	PFLUV_G00000990	intron_variant	0	0	0	0	0	0
CM020909_4473724	PFLUV_G00000990	intron_variant	0	0	0	0	0	0
CM020909_4475544	PFLUV_G00000990	intron_variant	0	0	0	0	0	0
CM020909_4480457	PFLUV_G00000990	intron_variant	0	0	0	0	0	0
CM020909_4482296	PFLUV_G00000990	intron_variant	0	0	0	0	0	0
CM020909_4482525	PFLUV_G00000990	intron_variant	0	0	0	0	0	0
CM020909_4482609	PFLUV_G00000990	intron_variant	0	0	0	0	0	0
CM020909_4482716	PFLUV_G00000990	intron_variant	0	0	0	0	0	0
CM020909_4486562	PFLUV_G00000990	intron_variant	0	0	0	0	0	0
CM020909_4487272	PFLUV_G00000990	intron_variant	0	0	0	0	0	0
CM020909_4487312	PFLUV_G00000990	intron_variant	0	0	0	0	0	0
CM020909_4488888	PFLUV_G00000990	intron_variant	0	0	0	0	0	0
CM020909_4503238	PFLUV_G00001000	intron_variant	0	0	0	1	0	0
CM020909_4506050	PFLUV_G00001000	intron_variant	0	0	0	1	0	0
CM020909_4506997	PFLUV_G00001000	intron_variant	0	0	0	1	0	0
CM020909_4507055	PFLUV_G00001000	synonymous_variant	0	0	0	1	0	0
CM020909_4509368	PFLUV_G00001000	intron_variant	0	0	0	1	0	0
CM020909_4509407	PFLUV_G00001000	intron_variant	0	0	0	1	0	0
CM020909_4511756	PFLUV_G00001000	intron_variant	0	0	0	1	0	0
CM020909_4513812	PFLUV_G00001000	synonymous_variant	0	0	0	1	0	0
CM020909_4514059	PFLUV_G00001000	intron_variant	0	0	0	1	0	0
CM020909_4514588	PFLUV_G00001000	intron_variant	0	0	0	1	0	0
CM020909_4514701	PFLUV_G00001000	intron_variant	0	0	0	1	0	0
CM020909_4514802	PFLUV_G00001000	intron_variant	0	0	0	1	0	0
CM020909_4515443	PFLUV_G00001000	intron_variant	0	0	0	1	0	0
CM020909_4516492	PFLUV_G00001000	3_prime_UTR_variant	0	0	0	1	0	0
CM020909_4516492	PFLUV_G00001010	upstream_gene_variant	0	0	0	1	0	0
CM020909_4516972	PFLUV_G00001000	3_prime_UTR_variant	0	0	0	1	0	0
CM020909_4516972	PFLUV_G00001010	upstream_gene_variant	0	0	0	1	0	0
CM020909_4517494	PFLUV_G00001000	downstream_gene_variant	0	0	0	1	0	0
CM020909_4517494	PFLUV_G00001010	upstream_gene_variant	0	0	0	1	0	0
CM020909_4517607	PFLUV_G00001000	downstream_gene_variant	0	0	0	1	0	0
CM020909_4517607	PFLUV_G00001010	upstream_gene_variant	0	0	0	1	0	0
CM020909_4517775	PFLUV_G00001000	downstream_gene_variant	0	0	0	1	0	0
CM020909_4517775	PFLUV_G00001010	upstream_gene_variant	0	0	0	1	0	0
CM020909_4518770	PFLUV_G00001000	downstream_gene_variant	0	0	0	1	0	0
CM020909_4518770	PFLUV_G00001010	upstream_gene_variant	0	0	0	1	0	0
CM020909_4519712	PFLUV_G00001000	downstream_gene_variant	0	0	0	1	0	0
CM020909_4519712	PFLUV_G00001010	upstream_gene_variant	0	0	0	1	0	0
CM020909_4520545	PFLUV_G00001000	downstream_gene_variant	0	0	0	1	0	0
CM020909_4520545	PFLUV_G00001010	upstream_gene_variant	0	0	0	1	0	0
CM020909_4521690	PFLUV_G00001000	downstream_gene_variant	0	0	0	1	0	0
CM020909_4521690	PFLUV_G00001010	intron_variant	0	0	0	1	0	0
CM020909_4521805	PFLUV_G00001000	downstream_gene_variant	0	0	0	1	0	0
CM020909_4521805	PFLUV_G00001010	intron_variant	0	0	0	1	0	0
CM020909_4521929	PFLUV_G00001000	downstream_gene_variant	0	0	0	1	0	0
CM020909_4521929	PFLUV_G00001010	intron_variant	0	0	0	1	0	0
CM020909_4521962	PFLUV_G00001000	downstream_gene_variant	0	0	0	1	0	0
CM020909_4521962	PFLUV_G00001010	intron_variant	0	0	0	1	0	0
CM020909_4527084	PFLUV_G00001010	intron_variant	0	0	0	1	0	0
CM020909_4527527	PFLUV_G00001010	synonymous_variant	0	0	0	1	0	0
CM020909_4528115	PFLUV_G00001010	intron_variant	0	0	0	1	0	0
CM020909_4528644	PFLUV_G00001010	intron_variant	0	0	0	1	0	0
CM020909_4530352	PFLUV_G00001010	intron_variant	0	0	0	1	0	0
CM020909_4533445	PFLUV_G00001010	intron_variant	0	0	0	1	0	0
CM020909_4535240	PFLUV_G00001010	intron_variant	0	0	0	1	0	0
CM020909_4535764	PFLUV_G00001010	intron_variant	0	0	0	1	0	0
CM020909_4538525	PFLUV_G00001010	downstream_gene_variant	0	0	0	1	0	0
CM020909_4538669	PFLUV_G00001010	downstream_gene_variant	0	0	0	1	0	0
CM020909_4544844	PFLUV_G00001020	3_prime_UTR_variant	0	0	0	1	0	0
CM020909_4545036	PFLUV_G00001020	3_prime_UTR_variant	0	0	0	1	0	0
CM020909_4545571	PFLUV_G00001020	3_prime_UTR_variant	0	0	0	1	0	0
CM020909_4555500	PFLUV_G00001020	intron_variant	0	0	0	1	0	0
CM020909_4555505	PFLUV_G00001020	intron_variant	0	0	0	1	0	0
CM020909_4555506	PFLUV_G00001020	intron_variant	0	0	0	1	0	0
CM020909_4557363	PFLUV_G00001020	intron_variant	0	0	0	1	0	0
CM020909_4557375	PFLUV_G00001020	intron_variant	0	0	0	1	0	0
CM020909_4557462	PFLUV_G00001020	intron_variant	0	0	0	1	0	0
CM020909_4557471	PFLUV_G00001020	intron_variant	0	0	0	1	0	0
CM020909_4557578	PFLUV_G00001020	intron_variant	0	0	0	1	0	0
CM020909_4559740	PFLUV_G00001020	intron_variant	0	0	0	1	0	0
CM020909_4560044	PFLUV_G00001020	intron_variant	0	0	0	1	0	0
CM020909_4561246	PFLUV_G00001020	intron_variant	0	0	0	1	0	0
CM020909_4561257	PFLUV_G00001020	intron_variant	0	0	0	1	0	0
CM020909_4561684	PFLUV_G00001020	intron_variant	0	0	0	1	0	0
CM020909_4561897	PFLUV_G00001020	intron_variant	0	0	0	1	0	0
CM020909_4563023	PFLUV_G00001020	intron_variant	0	0	0	1	0	0
CM020909_4564490	PFLUV_G00001020	intron_variant	0	0	0	1	0	0
CM020909_4564807	PFLUV_G00001020	intron_variant	0	0	0	1	0	0
CM020909_4565438	PFLUV_G00001020	intron_variant	0	0	0	1	0	0
CM020909_4565981	PFLUV_G00001020	intron_variant	0	0	0	1	0	0
CM020909_4566106	PFLUV_G00001020	intron_variant	0	0	0	1	0	0
CM020909_4570045	PFLUV_G00001020	intron_variant	0	0	0	1	0	0
CM020909_4570045	PFLUV_G00001030	downstream_gene_variant	0	0	0	0	0	0
CM020909_4574804	PFLUV_G00001020	upstream_gene_variant	0	0	0	1	0	0
CM020909_4574804	PFLUV_G00001030	intron_variant	0	0	0	0	0	0
CM020909_4575358	PFLUV_G00001020	upstream_gene_variant	0	0	0	1	0	0
CM020909_4575358	PFLUV_G00001030	intron_variant	0	0	0	0	0	0
CM020909_4582314	PFLUV_G00001030	intron_variant	0	0	0	0	0	0
CM020909_4584868	PFLUV_G00001030	intron_variant	0	0	0	0	0	0
CM020909_4584907	PFLUV_G00001030	intron_variant	0	0	0	0	0	0
CM020909_4585473	PFLUV_G00001030	upstream_gene_variant	0	0	0	0	0	0
CM020909_4587496	PFLUV_G00001030	upstream_gene_variant	0	0	0	0	0	0
CM020909_4587499	PFLUV_G00001030	upstream_gene_variant	0	0	0	0	0	0
CM020909_4743782	PFLUV_G00001040	intron_variant	0	0	0	0	0	0
CM020909_4743841	PFLUV_G00001040	intron_variant	0	0	0	0	0	0
CM020909_4743844	PFLUV_G00001040	intron_variant	0	0	0	0	0	0
CM020909_4743907	PFLUV_G00001040	intron_variant	0	0	0	0	0	0
CM020909_4743911	PFLUV_G00001040	intron_variant	0	0	0	0	0	0
CM020909_4743922	PFLUV_G00001040	intron_variant	0	0	0	0	0	0
CM020909_4745115	PFLUV_G00001040	intron_variant	0	0	0	0	0	0
CM020909_4745129	PFLUV_G00001040	intron_variant	0	0	0	0	0	0
CM020909_4745234	PFLUV_G00001040	intron_variant	0	0	0	0	0	0
CM020909_4749674	PFLUV_G00001040	intron_variant	0	0	0	0	0	0
CM020909_4750554	PFLUV_G00001040	intron_variant	0	0	0	0	0	0
CM020909_4761372	PFLUV_G00001040	intron_variant	0	0	0	0	0	0
CM020909_4761586	PFLUV_G00001040	upstream_gene_variant	0	0	0	0	0	0
CM020909_4762929	PFLUV_G00001040	upstream_gene_variant	0	0	0	0	0	0
CM020909_4766134	PFLUV_G00001040	upstream_gene_variant	0	0	0	0	0	0
CM020909_4784062	PFLUV_G00001050	intron_variant	0	0	0	0	0	0
CM020909_4784143	PFLUV_G00001050	intron_variant	0	0	0	0	0	0
CM020909_4784269	PFLUV_G00001050	intron_variant	0	0	0	0	0	0
CM020909_4784292	PFLUV_G00001050	intron_variant	0	0	0	0	0	0
CM020909_4784302	PFLUV_G00001050	intron_variant	0	0	0	0	0	0
CM020909_4784734	PFLUV_G00001050	intron_variant	0	0	0	0	0	0
CM020909_4785339	PFLUV_G00001050	intron_variant	0	0	0	0	0	0
CM020909_4788139	PFLUV_G00001050	intron_variant	0	0	0	0	0	0
CM020909_4788156	PFLUV_G00001050	intron_variant	0	0	0	0	0	0
CM020909_4788301	PFLUV_G00001050	intron_variant	0	0	0	0	0	0
CM020909_4788329	PFLUV_G00001050	intron_variant	0	0	0	0	0	0
CM020909_4788389	PFLUV_G00001050	intron_variant	0	0	0	0	0	0
CM020909_4795310	PFLUV_G00001050	intron_variant	0	0	0	0	0	0
CM020909_4796085	PFLUV_G00001050	intron_variant	0	0	0	0	0	0
CM020909_4796133	PFLUV_G00001050	intron_variant	0	0	0	0	0	0
CM020909_4796194	PFLUV_G00001050	intron_variant	0	0	0	0	0	0
CM020909_4796594	PFLUV_G00001050	intron_variant	0	0	0	0	0	0
CM020909_4796975	PFLUV_G00001050	intron_variant	0	0	0	0	0	0
CM020909_4796995	PFLUV_G00001050	intron_variant	0	0	0	0	0	0
CM020909_4797109	PFLUV_G00001050	intron_variant	0	0	0	0	0	0
CM020909_4797552	PFLUV_G00001050	intron_variant	0	0	0	0	0	0
CM020909_4798647	PFLUV_G00001050	intron_variant	0	0	0	0	0	0
CM020909_4799009	PFLUV_G00001050	intron_variant	0	0	0	0	0	0
CM020909_4805437	PFLUV_G00001050	intron_variant	0	0	0	0	0	0
CM020909_4805437	PFLUV_G00001060	upstream_gene_variant	0	0	0	0	0	0
CM020909_4806066	PFLUV_G00001050	missense_variant	0	0	0	0	0	0
CM020909_4806066	PFLUV_G00001060	upstream_gene_variant	0	0	0	0	0	0
CM020909_4806485	PFLUV_G00001050	missense_variant	0	0	0	0	0	0
CM020909_4806485	PFLUV_G00001060	upstream_gene_variant	0	0	0	0	0	0
CM020909_4817535	PFLUV_G00001060	downstream_gene_variant	0	0	0	0	0	0
CM020909_4817535	PFLUV_G00001070	intron_variant	0	0	1	1	0	0
CM020909_4817535	PFLUV_G00001080	downstream_gene_variant	0	0	0	1	0	0
CM020909_4817833	PFLUV_G00001060	downstream_gene_variant	0	0	0	0	0	0
CM020909_4817833	PFLUV_G00001070	intron_variant	0	0	1	1	0	0
CM020909_4817833	PFLUV_G00001080	downstream_gene_variant	0	0	0	1	0	0
CM020909_4821181	PFLUV_G00001070	downstream_gene_variant	0	0	1	1	0	0
CM020909_4821181	PFLUV_G00001080	downstream_gene_variant	0	0	0	1	0	0
CM020909_4825233	PFLUV_G00001080	3_prime_UTR_variant	0	0	0	1	0	0
CM020909_4829864	PFLUV_G00001080	intron_variant	0	0	0	1	0	0
CM020909_4830975	PFLUV_G00001080	intron_variant	0	0	0	1	0	0
CM020909_4831129	PFLUV_G00001080	intron_variant	0	0	0	1	0	0
CM020909_4832083	PFLUV_G00001080	intron_variant	0	0	0	1	0	0
CM020909_4832296	PFLUV_G00001080	synonymous_variant	0	0	0	1	0	0
CM020909_4832480	PFLUV_G00001080	intron_variant	0	0	0	1	0	0
CM020909_4833262	PFLUV_G00001080	missense_variant	0	0	0	1	0	0
CM020909_4835758	PFLUV_G00001080	intron_variant	0	0	0	1	0	0
CM020909_4836645	PFLUV_G00001080	intron_variant	0	0	0	1	0	0
CM020909_4836659	PFLUV_G00001080	intron_variant	0	0	0	1	0	0
CM020909_4836675	PFLUV_G00001080	intron_variant	0	0	0	1	0	0
CM020909_4836890	PFLUV_G00001080	intron_variant	0	0	0	1	0	0
CM020909_4836891	PFLUV_G00001080	intron_variant	0	0	0	1	0	0
CM020909_4836893	PFLUV_G00001080	intron_variant	0	0	0	1	0	0
CM020909_4836957	PFLUV_G00001080	intron_variant	0	0	0	1	0	0
CM020909_4836962	PFLUV_G00001080	intron_variant	0	0	0	1	0	0
CM020909_4837176	PFLUV_G00001080	intron_variant	0	0	0	1	0	0
CM020909_4837180	PFLUV_G00001080	intron_variant	0	0	0	1	0	0
CM020909_4838021	PFLUV_G00001080	intron_variant	0	0	0	1	0	0
CM020909_4838039	PFLUV_G00001080	intron_variant	0	0	0	1	0	0
CM020909_4843179	PFLUV_G00001080	intron_variant	0	0	0	1	0	0
CM020909_4843307	PFLUV_G00001080	intron_variant	0	0	0	1	0	0
CM020909_4844875	PFLUV_G00001080	missense_variant	0	0	0	1	0	0
CM020909_4849390	PFLUV_G00001080	intron_variant	0	0	0	1	0	0
CM020909_4849604	PFLUV_G00001080	intron_variant	0	0	0	1	0	0
CM020909_4849626	PFLUV_G00001080	intron_variant	0	0	0	1	0	0
CM020909_4851269	PFLUV_G00001080	upstream_gene_variant	0	0	0	1	0	0
CM020909_4851293	PFLUV_G00001080	upstream_gene_variant	0	0	0	1	0	0
CM020909_4851326	PFLUV_G00001080	upstream_gene_variant	0	0	0	1	0	0
CM020909_4853657	PFLUV_G00001080	upstream_gene_variant	0	0	0	1	0	0
CM020909_4853657	PFLUV_G00001090	upstream_gene_variant	0	0	0	0	0	0
CM020909_4853798	PFLUV_G00001080	upstream_gene_variant	0	0	0	1	0	0
CM020909_4853798	PFLUV_G00001090	upstream_gene_variant	0	0	0	0	0	0
CM020909_4854331	PFLUV_G00001080	upstream_gene_variant	0	0	0	1	0	0
CM020909_4854331	PFLUV_G00001090	upstream_gene_variant	0	0	0	0	0	0
CM020909_4858767	PFLUV_G00001090	intron_variant	0	0	0	0	0	0
CM020909_4859115	PFLUV_G00001090	intron_variant	0	0	0	0	0	0
CM020909_4859116	PFLUV_G00001090	intron_variant	0	0	0	0	0	0
CM020909_4859433	PFLUV_G00001090	intron_variant	0	0	0	0	0	0
CM020909_4860036	PFLUV_G00001090	intron_variant	0	0	0	0	0	0
CM020909_4861099	PFLUV_G00001090	intron_variant	0	0	0	0	0	0
CM020909_4862346	PFLUV_G00001090	5_prime_UTR_variant	0	0	0	0	0	0
CM020909_4862419	PFLUV_G00001090	intron_variant	0	0	0	0	0	0
CM020909_4862504	PFLUV_G00001090	intron_variant	0	0	0	0	0	0
CM020909_4862509	PFLUV_G00001090	intron_variant	0	0	0	0	0	0
CM020909_4864567	PFLUV_G00001090	intron_variant	0	0	0	0	0	0
CM020909_4864586	PFLUV_G00001090	intron_variant	0	0	0	0	0	0
CM020909_4865082	PFLUV_G00001090	intron_variant	0	0	0	0	0	0
CM020909_4865199	PFLUV_G00001090	intron_variant	0	0	0	0	0	0
CM020909_4865350	PFLUV_G00001090	intron_variant	0	0	0	0	0	0
CM020909_4995500	PFLUV_G00001120	intron_variant	0	0	0	0	0	0
CM020909_4996298	PFLUV_G00001120	intron_variant	0	0	0	0	0	0
CM020909_4996319	PFLUV_G00001120	intron_variant	0	0	0	0	0	0
CM020909_4996521	PFLUV_G00001120	intron_variant	0	0	0	0	0	0
CM020909_4996770	PFLUV_G00001120	intron_variant	0	0	0	0	0	0
CM020909_4996945	PFLUV_G00001120	intron_variant	0	0	0	0	0	0
CM020909_4997069	PFLUV_G00001120	intron_variant	0	0	0	0	0	0
CM020909_4997292	PFLUV_G00001120	intron_variant	0	0	0	0	0	0
CM020909_4997401	PFLUV_G00001120	intron_variant	0	0	0	0	0	0
CM020909_4997618	PFLUV_G00001120	intron_variant	0	0	0	0	0	0
CM020909_4997713	PFLUV_G00001120	intron_variant	0	0	0	0	0	0
CM020909_4999327	PFLUV_G00001120	intron_variant	0	0	0	0	0	0
CM020909_5002221	PFLUV_G00001120	intron_variant	0	0	0	0	0	0
CM020909_5002420	PFLUV_G00001120	intron_variant	0	0	0	0	0	0
CM020909_5002528	PFLUV_G00001120	missense_variant	0	0	0	0	0	0
CM020909_5002529	PFLUV_G00001120	synonymous_variant	0	0	0	0	0	0
CM020909_5002595	PFLUV_G00001120	synonymous_variant	0	0	0	0	0	0
CM020909_5004713	PFLUV_G00001120	intron_variant	0	0	0	0	0	0
CM020909_5004953	PFLUV_G00001120	intron_variant	0	0	0	0	0	0
CM020909_5006979	PFLUV_G00001120	intron_variant	0	0	0	0	0	0
CM020909_5007290	PFLUV_G00001120	intron_variant	0	0	0	0	0	0
CM020909_5007296	PFLUV_G00001120	intron_variant	0	0	0	0	0	0
CM020909_5007943	PFLUV_G00001120	intron_variant	0	0	0	0	0	0
CM020909_5007962	PFLUV_G00001120	missense_variant	0	0	0	0	0	0
CM020909_5007967	PFLUV_G00001120	missense_variant	0	0	0	0	0	0
CM020909_5007968	PFLUV_G00001120	missense_variant	0	0	0	0	0	0
CM020909_5008009	PFLUV_G00001120	missense_variant	0	0	0	0	0	0
CM020909_5008012	PFLUV_G00001120	missense_variant	0	0	0	0	0	0
CM020909_5008015	PFLUV_G00001120	missense_variant	0	0	0	0	0	0
CM020909_5008043	PFLUV_G00001120	missense_variant&splice_region_variant	0	0	0	0	0	0
CM020909_5008061	PFLUV_G00001120	intron_variant	0	0	0	0	0	0
CM020909_5008168	PFLUV_G00001120	intron_variant	0	0	0	0	0	0
CM020909_5008505	PFLUV_G00001120	intron_variant	0	0	0	0	0	0
CM020909_5008550	PFLUV_G00001120	intron_variant	0	0	0	0	0	0
CM020909_5008552	PFLUV_G00001120	intron_variant	0	0	0	0	0	0
CM020909_5008634	PFLUV_G00001120	intron_variant	0	0	0	0	0	0
CM020909_5008666	PFLUV_G00001120	intron_variant	0	0	0	0	0	0
CM020909_5008670	PFLUV_G00001120	intron_variant	0	0	0	0	0	0
CM020909_5008674	PFLUV_G00001120	intron_variant	0	0	0	0	0	0
CM020909_5008695	PFLUV_G00001120	intron_variant	0	0	0	0	0	0
CM020909_5008707	PFLUV_G00001120	intron_variant	0	0	0	0	0	0
CM020909_5008923	PFLUV_G00001120	intron_variant	0	0	0	0	0	0
CM020909_5009723	PFLUV_G00001120	intron_variant	0	0	0	0	0	0
CM020909_5009892	PFLUV_G00001120	intron_variant	0	0	0	0	0	0
CM020909_5012680	PFLUV_G00001120	intron_variant	0	0	0	0	0	0
CM020909_5012690	PFLUV_G00001120	intron_variant	0	0	0	0	0	0
CM020909_5012709	PFLUV_G00001120	intron_variant	0	0	0	0	0	0
CM020909_5012758	PFLUV_G00001120	missense_variant	0	0	0	0	0	0
CM020909_5012782	PFLUV_G00001120	missense_variant	0	0	0	0	0	0
CM020909_5013110	PFLUV_G00001120	downstream_gene_variant	0	0	0	0	0	0
CM020909_5013111	PFLUV_G00001120	downstream_gene_variant	0	0	0	0	0	0
CM020909_5013119	PFLUV_G00001120	downstream_gene_variant	0	0	0	0	0	0
CM020909_5013176	PFLUV_G00001120	downstream_gene_variant	0	0	0	0	0	0
CM020909_5015171	PFLUV_G00001120	downstream_gene_variant	0	0	0	0	0	0
CM020909_5015504	PFLUV_G00001120	downstream_gene_variant	0	0	0	0	0	0
CM020909_5015527	PFLUV_G00001120	downstream_gene_variant	0	0	0	0	0	0
CM020909_5015548	PFLUV_G00001120	downstream_gene_variant	0	0	0	0	0	0
CM020909_5015715	PFLUV_G00001120	downstream_gene_variant	0	0	0	0	0	0
CM020909_5015716	PFLUV_G00001120	downstream_gene_variant	0	0	0	0	0	0
CM020909_5016158	PFLUV_G00001120	downstream_gene_variant	0	0	0	0	0	0
CM020909_5016160	PFLUV_G00001120	downstream_gene_variant	0	0	0	0	0	0
CM020909_5016171	PFLUV_G00001120	downstream_gene_variant	0	0	0	0	0	0
CM020909_5016352	PFLUV_G00001120	downstream_gene_variant	0	0	0	0	0	0
CM020909_5030116	PFLUV_G00001130	downstream_gene_variant	0	0	0	0	0	0
CM020909_5030117	PFLUV_G00001130	downstream_gene_variant	0	0	0	0	0	0
CM020909_5032415	PFLUV_G00001130	downstream_gene_variant	0	0	0	0	0	0
CM020909_5032430	PFLUV_G00001130	downstream_gene_variant	0	0	0	0	0	0
CM020909_5032916	PFLUV_G00001130	downstream_gene_variant	0	0	0	0	0	0
CM020909_5032972	PFLUV_G00001130	downstream_gene_variant	0	0	0	0	0	0
CM020909_5033281	PFLUV_G00001130	downstream_gene_variant	0	0	0	0	0	0
CM020909_5034494	PFLUV_G00001130	downstream_gene_variant	0	0	0	0	0	0
CM020909_5034747	PFLUV_G00001130	3_prime_UTR_variant	0	0	0	0	0	0
CM020909_5034763	PFLUV_G00001130	3_prime_UTR_variant	0	0	0	0	0	0
CM020909_5034764	PFLUV_G00001130	3_prime_UTR_variant	0	0	0	0	0	0
CM020909_5034967	PFLUV_G00001130	3_prime_UTR_variant	0	0	0	0	0	0
CM020909_5036272	PFLUV_G00001130	3_prime_UTR_variant	0	0	0	0	0	0
CM020909_5036273	PFLUV_G00001130	3_prime_UTR_variant	0	0	0	0	0	0
CM020909_5036432	PFLUV_G00001130	3_prime_UTR_variant	0	0	0	0	0	0
CM020909_5037158	PFLUV_G00001130	3_prime_UTR_variant	0	0	0	0	0	0
CM020909_5037863	PFLUV_G00001130	3_prime_UTR_variant	0	0	0	0	0	0
CM020909_5037887	PFLUV_G00001130	3_prime_UTR_variant	0	0	0	0	0	0
CM020909_5037932	PFLUV_G00001130	3_prime_UTR_variant	0	0	0	0	0	0
CM020909_5038351	PFLUV_G00001130	3_prime_UTR_variant	0	0	0	0	0	0
CM020909_5038579	PFLUV_G00001130	3_prime_UTR_variant	0	0	0	0	0	0
CM020909_5038679	PFLUV_G00001130	synonymous_variant	0	0	0	0	0	0
CM020909_5039867	PFLUV_G00001130	intron_variant	0	0	0	0	0	0
CM020909_5040366	PFLUV_G00001130	synonymous_variant	0	0	0	0	0	0
CM020909_5040399	PFLUV_G00001130	synonymous_variant	0	0	0	0	0	0
CM020909_5040456	PFLUV_G00001130	intron_variant	0	0	0	0	0	0
CM020909_5040960	PFLUV_G00001130	synonymous_variant	0	0	0	0	0	0
CM020909_5042376	PFLUV_G00001130	intron_variant	0	0	0	0	0	0
CM020909_5042495	PFLUV_G00001130	intron_variant	0	0	0	0	0	0
CM020909_5042502	PFLUV_G00001130	intron_variant	0	0	0	0	0	0
CM020909_5042559	PFLUV_G00001130	intron_variant	0	0	0	0	0	0
CM020909_5042602	PFLUV_G00001130	intron_variant	0	0	0	0	0	0
CM020909_5042612	PFLUV_G00001130	intron_variant	0	0	0	0	0	0
CM020909_5043064	PFLUV_G00001130	intron_variant	0	0	0	0	0	0
CM020909_5043667	PFLUV_G00001130	splice_region_variant&intron_variant	0	0	0	0	0	0
CM020909_5043695	PFLUV_G00001130	intron_variant	0	0	0	0	0	0
CM020909_5046239	PFLUV_G00001130	intron_variant	0	0	0	0	0	0
CM020909_5047772	PFLUV_G00001130	intron_variant	0	0	0	0	0	0
CM020909_5048253	PFLUV_G00001130	intron_variant	1	0	0	0	0	0
CM020909_5052648	PFLUV_G00001130	intron_variant	0	0	0	0	0	0
CM020909_5052756	PFLUV_G00001130	intron_variant	0	0	0	0	0	0
CM020909_5054345	PFLUV_G00001130	intron_variant	0	0	0	0	0	0
CM020909_5059307	PFLUV_G00001130	intron_variant	0	0	0	0	0	0
CM020909_5065541	PFLUV_G00001130	intron_variant	0	0	0	0	0	0
CM020909_5067835	PFLUV_G00001130	upstream_gene_variant	0	0	0	0	0	0
CM020909_5067836	PFLUV_G00001130	upstream_gene_variant	0	0	0	0	0	0
CM020909_5069108	PFLUV_G00001130	upstream_gene_variant	0	0	0	0	0	0
CM020909_5069263	PFLUV_G00001130	upstream_gene_variant	0	0	0	0	0	0
CM020909_5071659	PFLUV_G00001140	downstream_gene_variant	0	0	0	0	0	0
CM020909_5071700	PFLUV_G00001140	downstream_gene_variant	0	0	0	0	0	0
CM020909_5077592	PFLUV_G00001140	intron_variant	0	0	0	0	0	0
CM020909_5079322	PFLUV_G00001140	missense_variant	0	0	0	0	0	0
CM020909_5085153	PFLUV_G00001140	upstream_gene_variant	0	0	0	0	0	0
CM020909_5085176	PFLUV_G00001140	upstream_gene_variant	0	0	0	0	0	0
CM020909_5154015	PFLUV_G00001150	upstream_gene_variant	0	0	0	0	0	0
CM020909_5192096	PFLUV_G00001160	intron_variant	0	0	0	0	0	0
CM020909_5217420	PFLUV_G00001170	intron_variant	0	0	0	0	0	0
CM020909_5221567	PFLUV_G00001170	intron_variant	0	0	0	0	0	0
CM020909_5222415	PFLUV_G00001170	splice_region_variant&intron_variant	0	0	0	0	0	0
CM020909_5225707	PFLUV_G00001170	downstream_gene_variant	0	0	0	0	0	0
CM020909_5242152	PFLUV_G00001180	downstream_gene_variant	0	0	0	0	0	0
CM020909_5242159	PFLUV_G00001180	downstream_gene_variant	0	0	0	0	0	0
CM020909_5242230	PFLUV_G00001180	downstream_gene_variant	0	0	0	0	0	0
CM020909_5242322	PFLUV_G00001180	downstream_gene_variant	0	0	0	0	0	0
CM020909_5245191	PFLUV_G00001180	downstream_gene_variant	0	0	0	0	0	0
CM020909_5245205	PFLUV_G00001180	synonymous_variant	0	0	0	0	0	0
CM020909_5245517	PFLUV_G00001180	synonymous_variant	0	0	0	0	0	0
CM020909_5247741	PFLUV_G00001180	synonymous_variant	0	0	0	0	0	0
CM020909_5249619	PFLUV_G00001180	synonymous_variant	0	0	0	0	0	0
CM020909_5255402	PFLUV_G00001180	intron_variant	0	0	0	0	0	0
CM020909_5255475	PFLUV_G00001180	intron_variant	0	0	0	0	0	0
CM020909_5256599	PFLUV_G00001180	intron_variant	0	0	0	0	0	0
CM020909_5256618	PFLUV_G00001180	intron_variant	0	0	0	0	0	0
CM020909_5257971	PFLUV_G00001180	intron_variant	0	0	0	0	0	0
CM020909_5257979	PFLUV_G00001180	intron_variant	0	0	0	0	0	0
CM020909_5257991	PFLUV_G00001180	intron_variant	0	0	0	0	0	0
CM020909_5258747	PFLUV_G00001180	intron_variant	0	0	0	0	0	0
CM020909_5258784	PFLUV_G00001180	intron_variant	0	0	0	0	0	0
CM020909_5259114	PFLUV_G00001180	intron_variant	0	0	0	0	0	0
CM020909_5259733	PFLUV_G00001180	synonymous_variant	0	0	0	0	0	0
CM020909_5260380	PFLUV_G00001180	intron_variant	0	0	0	0	0	0
CM020909_5268599	PFLUV_G00001180	intron_variant	0	0	0	0	0	0
CM020909_5271873	PFLUV_G00001180	synonymous_variant	0	0	0	0	0	0
CM020909_5274115	PFLUV_G00001180	intron_variant	0	0	0	0	0	0
CM020909_5274238	PFLUV_G00001180	intron_variant	0	0	0	0	0	0
CM020909_5275436	PFLUV_G00001180	upstream_gene_variant	0	0	0	0	0	0
CM020909_5275645	PFLUV_G00001180	upstream_gene_variant	0	0	0	0	0	0
CM020909_5275783	PFLUV_G00001180	upstream_gene_variant	0	0	0	0	0	0
CM020909_5279918	PFLUV_G00001180	upstream_gene_variant	0	0	0	0	0	0
CM020909_5279919	PFLUV_G00001180	upstream_gene_variant	0	0	0	0	0	0
CM020909_5280301	PFLUV_G00001180	upstream_gene_variant	0	0	0	0	0	0
CM020909_5307281	PFLUV_G00001190	intron_variant	0	0	0	1	0	0
CM020909_5307289	PFLUV_G00001190	intron_variant	0	0	0	1	0	0
CM020909_5307298	PFLUV_G00001190	intron_variant	0	0	0	1	0	0
CM020909_5312845	PFLUV_G00001190	intron_variant	0	0	0	1	0	0
CM020909_5312849	PFLUV_G00001190	intron_variant	0	0	0	1	0	0
CM020909_5317303	PFLUV_G00001190	splice_region_variant&intron_variant	0	0	0	1	0	0
CM020909_5317347	PFLUV_G00001190	synonymous_variant	0	0	0	1	0	0
CM020909_5317362	PFLUV_G00001190	synonymous_variant	0	0	0	1	0	0
CM020909_5319922	PFLUV_G00001190	intron_variant	0	0	0	1	0	0
CM020909_5320421	PFLUV_G00001190	synonymous_variant	0	0	0	1	0	0
CM020909_5320625	PFLUV_G00001190	intron_variant	0	0	0	1	0	0
CM020909_5321003	PFLUV_G00001190	intron_variant	0	0	0	1	0	0
CM020909_5322863	PFLUV_G00001190	intron_variant	0	0	0	1	0	0
CM020909_5332034	PFLUV_G00001190	downstream_gene_variant	0	0	0	1	0	0
CM020909_5358410	PFLUV_G00001200	5_prime_UTR_premature_start_codon_gain_variant	0	0	1	1	0	0
CM020909_5358410	PFLUV_G00001200	5_prime_UTR_variant	0	0	1	1	0	0
CM020909_5358422	PFLUV_G00001200	5_prime_UTR_variant	0	0	1	1	0	0
CM020909_5358611	PFLUV_G00001200	intron_variant	0	0	1	1	0	0
CM020909_5361323	PFLUV_G00001200	5_prime_UTR_variant	0	0	1	1	0	0
CM020909_5363429	PFLUV_G00001200	intron_variant	0	0	1	1	0	0
CM020909_5363440	PFLUV_G00001200	intron_variant	0	0	1	1	0	0
CM020909_5363520	PFLUV_G00001200	intron_variant	0	0	1	1	0	0
CM020909_5363541	PFLUV_G00001200	intron_variant	0	0	1	1	0	0
CM020909_5364414	PFLUV_G00001200	intron_variant	0	0	1	1	0	0
CM020909_5364443	PFLUV_G00001200	intron_variant	0	0	1	1	0	0
CM020909_5364527	PFLUV_G00001200	synonymous_variant	0	0	1	1	0	0
CM020909_5370034	PFLUV_G00001200	synonymous_variant	0	0	1	1	0	0
CM020909_5375804	PFLUV_G00001200	downstream_gene_variant	0	0	1	1	0	0
CM020909_5375838	PFLUV_G00001200	downstream_gene_variant	0	0	1	1	0	0
CM020909_5387319	PFLUV_G00001210	5_prime_UTR_variant	0	0	0	1	0	0
CM020909_5387359	PFLUV_G00001210	5_prime_UTR_variant	0	0	0	1	0	0
CM020909_5393526	PFLUV_G00001210	intron_variant	0	0	0	1	0	0
CM020909_5393539	PFLUV_G00001210	intron_variant	0	0	0	1	0	0
CM020909_5409433	PFLUV_G00001210	intron_variant	0	0	0	1	0	0
CM020909_5409433	PFLUV_G00001220	upstream_gene_variant	0	0	0	0	0	0
CM020909_5409548	PFLUV_G00001210	intron_variant	0	0	0	1	0	0
CM020909_5409548	PFLUV_G00001220	upstream_gene_variant	0	0	0	0	0	0
CM020909_5457291	PFLUV_G00001210	splice_region_variant&intron_variant	0	0	0	1	0	0
CM020909_5465945	PFLUV_G00001210	intron_variant	0	0	0	1	0	0
CM020909_5467935	PFLUV_G00001210	intron_variant	0	0	0	1	0	0
CM020909_5467935	PFLUV_G00001230	downstream_gene_variant	0	0	0	0	0	0
CM020909_5468285	PFLUV_G00001210	synonymous_variant	0	0	0	1	0	0
CM020909_5468285	PFLUV_G00001230	downstream_gene_variant	0	0	0	0	0	0
CM020909_5468294	PFLUV_G00001210	synonymous_variant	0	0	0	1	0	0
CM020909_5468294	PFLUV_G00001230	downstream_gene_variant	0	0	0	0	0	0
CM020909_5469258	PFLUV_G00001210	downstream_gene_variant	0	0	0	1	0	0
CM020909_5469258	PFLUV_G00001230	downstream_gene_variant	0	0	0	0	0	0
CM020909_5469273	PFLUV_G00001210	downstream_gene_variant	0	0	0	1	0	0
CM020909_5469273	PFLUV_G00001230	downstream_gene_variant	0	0	0	0	0	0
CM020909_5469284	PFLUV_G00001210	downstream_gene_variant	0	0	0	1	0	0
CM020909_5469284	PFLUV_G00001230	downstream_gene_variant	0	0	0	0	0	0
CM020909_5471706	PFLUV_G00001210	downstream_gene_variant	0	0	0	1	0	0
CM020909_5471706	PFLUV_G00001230	missense_variant	0	0	0	0	0	0
CM020909_5476861	PFLUV_G00001230	intron_variant	0	0	0	0	0	0
CM020909_5477032	PFLUV_G00001230	intron_variant	0	0	0	0	0	0
CM020909_5483939	PFLUV_G00001230	intron_variant	0	0	0	0	0	0
CM020909_5487783	PFLUV_G00001230	synonymous_variant	0	0	0	0	0	0
CM020909_5490786	PFLUV_G00001230	intron_variant	0	0	0	0	0	0
CM020909_5490789	PFLUV_G00001230	intron_variant	0	0	0	0	0	0
CM020909_5490800	PFLUV_G00001230	intron_variant	0	0	0	0	0	0
CM020909_5490984	PFLUV_G00001230	intron_variant	0	0	0	0	0	0
CM020909_5491024	PFLUV_G00001230	splice_region_variant&synonymous_variant	0	0	0	0	0	0
CM020909_5491087	PFLUV_G00001230	synonymous_variant	0	0	0	0	0	0
CM020909_5491810	PFLUV_G00001230	intron_variant	0	0	0	0	0	0
CM020909_5492757	PFLUV_G00001230	intron_variant	0	0	0	0	0	0
CM020909_5492969	PFLUV_G00001230	intron_variant	0	0	0	0	0	0
CM020909_5492977	PFLUV_G00001230	intron_variant	0	0	0	0	0	0
CM020909_5493031	PFLUV_G00001230	intron_variant	0	0	0	0	0	0
CM020909_5496223	PFLUV_G00001230	synonymous_variant	0	0	0	0	0	0
CM020909_5496223	PFLUV_G00001240	upstream_gene_variant	0	0	0	0	0	0
CM020909_5499936	PFLUV_G00001230	5_prime_UTR_variant	0	0	0	0	0	0
CM020909_5499936	PFLUV_G00001240	upstream_gene_variant	0	0	0	0	0	0
CM020909_5501160	PFLUV_G00001230	upstream_gene_variant	0	0	0	0	0	0
CM020909_5501160	PFLUV_G00001240	5_prime_UTR_variant	0	0	0	0	0	0
CM020909_5501337	PFLUV_G00001230	upstream_gene_variant	0	0	0	0	0	0
CM020909_5501337	PFLUV_G00001240	synonymous_variant	0	0	0	0	0	0
CM020909_5506223	PFLUV_G00001240	synonymous_variant	0	0	0	0	0	0
CM020909_5507572	PFLUV_G00001240	intron_variant	0	0	0	0	0	0
CM020909_5507888	PFLUV_G00001240	intron_variant	0	0	0	0	0	0
CM020909_5508061	PFLUV_G00001240	intron_variant	0	0	0	0	0	0
CM020909_5509293	PFLUV_G00001240	synonymous_variant	0	0	0	0	0	0
CM020909_5509341	PFLUV_G00001240	synonymous_variant	0	0	0	0	0	0
CM020909_5510483	PFLUV_G00001240	intron_variant	0	0	0	0	0	0
CM020909_5512874	PFLUV_G00001240	intron_variant	0	0	0	0	0	0
CM020909_5514148	PFLUV_G00001240	intron_variant	0	0	0	0	0	0
CM020909_5514502	PFLUV_G00001240	intron_variant	0	0	0	0	0	0
CM020909_5514525	PFLUV_G00001240	intron_variant	0	0	0	0	0	0
CM020909_5514526	PFLUV_G00001240	intron_variant	0	0	0	0	0	0
CM020909_5514542	PFLUV_G00001240	intron_variant	0	0	0	0	0	0
CM020909_5514611	PFLUV_G00001240	intron_variant	0	0	0	0	0	0
CM020909_5514612	PFLUV_G00001240	intron_variant	0	0	0	0	0	0
CM020909_5514617	PFLUV_G00001240	intron_variant	0	0	0	0	0	0
CM020909_5515542	PFLUV_G00001240	intron_variant	0	0	0	0	0	0
CM020909_5515561	PFLUV_G00001240	intron_variant	0	0	0	0	0	0
CM020909_5515733	PFLUV_G00001240	intron_variant	0	0	0	0	0	0
CM020909_5515814	PFLUV_G00001240	intron_variant	0	0	0	0	0	0
CM020909_5515850	PFLUV_G00001240	intron_variant	0	0	0	0	0	0
CM020909_5520727	PFLUV_G00001240	downstream_gene_variant	0	0	0	0	0	0
CM020909_5520806	PFLUV_G00001240	downstream_gene_variant	0	0	0	0	0	0
CM020909_5520860	PFLUV_G00001240	downstream_gene_variant	0	0	0	0	0	0
CM020909_5520865	PFLUV_G00001240	downstream_gene_variant	0	0	0	0	0	0
CM020909_5520938	PFLUV_G00001240	downstream_gene_variant	0	0	0	0	0	0
CM020909_5520998	PFLUV_G00001240	downstream_gene_variant	0	0	0	0	0	0
CM020909_5521006	PFLUV_G00001240	downstream_gene_variant	0	0	0	0	0	0
CM020909_5783516	PFLUV_G00001250	upstream_gene_variant	0	0	0	0	0	0
CM020909_5785380	PFLUV_G00001250	downstream_gene_variant	0	0	0	0	0	0
CM020909_5785380	PFLUV_G00001260	upstream_gene_variant	0	0	0	0	0	0
CM020909_5787572	PFLUV_G00001250	downstream_gene_variant	0	0	0	0	0	0
CM020909_5787572	PFLUV_G00001260	upstream_gene_variant	0	0	0	0	0	0
CM020909_5787608	PFLUV_G00001250	downstream_gene_variant	0	0	0	0	0	0
CM020909_5787608	PFLUV_G00001260	upstream_gene_variant	0	0	0	0	0	0
CM020909_5787636	PFLUV_G00001250	downstream_gene_variant	0	0	0	0	0	0
CM020909_5787636	PFLUV_G00001260	upstream_gene_variant	0	0	0	0	0	0
CM020909_5787891	PFLUV_G00001250	downstream_gene_variant	0	0	0	0	0	0
CM020909_5787891	PFLUV_G00001260	upstream_gene_variant	0	0	0	0	0	0
CM020909_5788244	PFLUV_G00001250	downstream_gene_variant	0	0	0	0	0	0
CM020909_5788244	PFLUV_G00001260	upstream_gene_variant	0	0	0	0	0	0
CM020909_5788249	PFLUV_G00001250	downstream_gene_variant	0	0	0	0	0	0
CM020909_5788249	PFLUV_G00001260	upstream_gene_variant	0	0	0	0	0	0
CM020909_5788317	PFLUV_G00001250	downstream_gene_variant	0	0	0	0	0	0
CM020909_5788317	PFLUV_G00001260	upstream_gene_variant	0	0	0	0	0	0
CM020909_5788461	PFLUV_G00001250	downstream_gene_variant	0	0	0	0	0	0
CM020909_5788461	PFLUV_G00001260	upstream_gene_variant	0	0	0	0	0	0
CM020909_5788966	PFLUV_G00001250	downstream_gene_variant	0	0	0	0	0	0
CM020909_5788966	PFLUV_G00001260	upstream_gene_variant	0	0	0	0	0	0
CM020909_5790176	PFLUV_G00001260	5_prime_UTR_variant	0	0	0	0	0	0
CM020909_5790484	PFLUV_G00001260	intron_variant	0	0	0	0	0	0
CM020909_5790509	PFLUV_G00001260	intron_variant	0	0	0	0	0	0
CM020909_5790624	PFLUV_G00001260	intron_variant	0	0	0	0	0	0
CM020909_5793048	PFLUV_G00001260	intron_variant	0	0	0	0	0	0
CM020909_5793165	PFLUV_G00001260	missense_variant	0	0	0	0	0	0
CM020909_5793208	PFLUV_G00001260	synonymous_variant	0	0	0	0	0	0
CM020909_5796630	PFLUV_G00001260	splice_region_variant&intron_variant	0	0	0	0	0	0
CM020909_5799260	PFLUV_G00001260	intron_variant	0	0	0	0	0	0
CM020909_5799278	PFLUV_G00001260	intron_variant	0	0	0	0	0	0
CM020909_5800117	PFLUV_G00001260	intron_variant	0	0	0	0	0	0
CM020909_5801025	PFLUV_G00001260	intron_variant	0	0	0	0	0	0
CM020909_5801042	PFLUV_G00001260	intron_variant	0	0	0	0	0	0
CM020909_5801083	PFLUV_G00001260	intron_variant	0	0	0	0	0	0
CM020909_5801940	PFLUV_G00001260	intron_variant	0	0	0	0	0	0
CM020909_5806400	PFLUV_G00001260	downstream_gene_variant	0	0	0	0	0	0
CM020909_5807673	PFLUV_G00001260	downstream_gene_variant	0	0	0	0	0	0
CM020909_5807792	PFLUV_G00001260	downstream_gene_variant	0	0	0	0	0	0
CM020909_5808956	PFLUV_G00001270	downstream_gene_variant	0	0	0	1	0	0
CM020909_5808960	PFLUV_G00001270	downstream_gene_variant	0	0	0	1	0	0
CM020909_5810315	PFLUV_G00001270	downstream_gene_variant	0	0	0	1	0	0
CM020909_5812003	PFLUV_G00001270	downstream_gene_variant	0	0	0	1	0	0
CM020909_5812056	PFLUV_G00001270	downstream_gene_variant	0	0	0	1	0	0
CM020909_5816682	PFLUV_G00001270	intron_variant	0	0	0	1	0	0
CM020909_5816718	PFLUV_G00001270	synonymous_variant	0	0	0	1	0	0
CM020909_5819113	PFLUV_G00001270	intron_variant	0	0	0	1	0	0
CM020909_5819151	PFLUV_G00001270	intron_variant	0	0	0	1	0	0
CM020909_5819159	PFLUV_G00001270	intron_variant	0	0	0	1	0	0
CM020909_5819831	PFLUV_G00001270	intron_variant	0	0	0	1	0	0
CM020909_5822820	PFLUV_G00001270	synonymous_variant	0	0	0	1	0	0
CM020909_5822933	PFLUV_G00001270	missense_variant	0	0	0	1	0	0
CM020909_5822943	PFLUV_G00001270	synonymous_variant	0	0	0	1	0	0
CM020909_5823022	PFLUV_G00001270	missense_variant	0	0	0	1	0	0
CM020909_5823263	PFLUV_G00001270	missense_variant	0	0	0	1	0	0
CM020909_5823875	PFLUV_G00001270	missense_variant	0	0	0	1	0	0
CM020909_5824081	PFLUV_G00001270	missense_variant	0	0	0	1	0	0
CM020909_5824141	PFLUV_G00001270	missense_variant	0	0	0	1	0	0
CM020909_5824155	PFLUV_G00001270	synonymous_variant	0	0	0	1	0	0
CM020909_5824247	PFLUV_G00001270	missense_variant	0	0	0	1	0	0
CM020909_5824560	PFLUV_G00001270	intron_variant	0	0	0	1	0	0
CM020909_5826403	PFLUV_G00001270	intron_variant	0	0	0	1	0	0
CM020909_5828624	PFLUV_G00001270	intron_variant	0	0	0	1	0	0
CM020909_5829000	PFLUV_G00001270	intron_variant	0	0	0	1	0	0
CM020909_5829525	PFLUV_G00001270	intron_variant	0	0	0	1	0	0
CM020909_5829526	PFLUV_G00001270	intron_variant	0	0	0	1	0	0
CM020909_5829561	PFLUV_G00001270	intron_variant	0	0	0	1	0	0
CM020909_5829675	PFLUV_G00001270	intron_variant	0	0	0	1	0	0
CM020909_5829689	PFLUV_G00001270	intron_variant	0	0	0	1	0	0
CM020909_5830335	PFLUV_G00001270	intron_variant	0	0	0	1	0	0
CM020909_5830603	PFLUV_G00001270	intron_variant	0	0	0	1	0	0
CM020909_5830606	PFLUV_G00001270	intron_variant	0	0	0	1	0	0
CM020909_5830634	PFLUV_G00001270	intron_variant	0	0	0	1	0	0
CM020909_5830642	PFLUV_G00001270	intron_variant	0	0	0	1	0	0
CM020909_5832607	PFLUV_G00001270	synonymous_variant	0	0	0	1	0	0
CM020909_5832883	PFLUV_G00001270	intron_variant	0	0	0	1	0	0
CM020909_5832957	PFLUV_G00001270	intron_variant	0	0	0	1	0	0
CM020909_5834569	PFLUV_G00001270	splice_region_variant&intron_variant	0	0	0	1	0	0
CM020909_5834833	PFLUV_G00001270	missense_variant	0	0	0	1	0	0
CM020909_5835301	PFLUV_G00001270	intron_variant	0	0	0	1	0	0
CM020909_5835501	PFLUV_G00001270	intron_variant	0	0	0	1	0	0
CM020909_5835527	PFLUV_G00001270	intron_variant	0	0	0	1	0	0
CM020909_5836352	PFLUV_G00001270	synonymous_variant	0	0	0	1	0	0
CM020909_5836391	PFLUV_G00001270	synonymous_variant	0	0	0	1	0	0
CM020909_5836430	PFLUV_G00001270	synonymous_variant	0	0	0	1	0	0
CM020909_5836457	PFLUV_G00001270	missense_variant	0	0	0	1	0	0
CM020909_5836829	PFLUV_G00001270	synonymous_variant	0	0	0	1	0	0
CM020909_5837695	PFLUV_G00001270	synonymous_variant	0	0	0	1	0	0
CM020909_5840151	PFLUV_G00001270	intron_variant	0	0	0	1	0	0
CM020909_5840168	PFLUV_G00001270	intron_variant	0	0	0	1	0	0
CM020909_5840446	PFLUV_G00001270	intron_variant	0	0	0	1	0	0
CM020909_5841270	PFLUV_G00001270	intron_variant	0	0	0	1	0	0
CM020909_5848783	PFLUV_G00001270	splice_region_variant&intron_variant	0	0	0	1	0	0
CM020909_5850917	PFLUV_G00001270	intron_variant	0	0	0	1	0	0
CM020909_5852298	PFLUV_G00001270	intron_variant	0	0	0	1	0	0
CM020909_5859317	PFLUV_G00001270	intron_variant	0	0	0	1	0	0
CM020909_5859341	PFLUV_G00001270	intron_variant	0	0	0	1	0	0
CM020909_5862613	PFLUV_G00001270	intron_variant	0	0	0	1	0	0
CM020909_5863853	PFLUV_G00001270	intron_variant	0	0	0	1	0	0
CM020909_5865546	PFLUV_G00001270	intron_variant	0	0	0	1	0	0
CM020909_5866253	PFLUV_G00001270	intron_variant	0	0	0	1	0	0
CM020909_5868148	PFLUV_G00001270	intron_variant	0	0	0	1	0	0
CM020909_5870277	PFLUV_G00001270	intron_variant	0	0	0	1	0	0
CM020909_5870277	PFLUV_G00001280	upstream_gene_variant	0	0	0	1	0	0
CM020909_5874889	PFLUV_G00001270	upstream_gene_variant	0	0	0	1	0	0
CM020909_5874889	PFLUV_G00001280	intron_variant	0	0	0	1	0	0
CM020909_5874905	PFLUV_G00001270	upstream_gene_variant	0	0	0	1	0	0
CM020909_5874905	PFLUV_G00001280	intron_variant	0	0	0	1	0	0
CM020909_5876907	PFLUV_G00001270	upstream_gene_variant	0	0	0	1	0	0
CM020909_5876907	PFLUV_G00001280	intron_variant	0	0	0	1	0	0
CM020909_5877415	PFLUV_G00001270	upstream_gene_variant	0	0	0	1	0	0
CM020909_5877415	PFLUV_G00001280	intron_variant	0	0	0	1	0	0
CM020909_5877948	PFLUV_G00001270	upstream_gene_variant	0	0	0	1	0	0
CM020909_5877948	PFLUV_G00001280	synonymous_variant	0	0	0	1	0	0
CM020909_5878610	PFLUV_G00001270	upstream_gene_variant	0	0	0	1	0	0
CM020909_5878610	PFLUV_G00001280	intron_variant	0	0	0	1	0	0
CM020909_5878659	PFLUV_G00001270	upstream_gene_variant	0	0	0	1	0	0
CM020909_5878659	PFLUV_G00001280	intron_variant	0	0	0	1	0	0
CM020909_5880120	PFLUV_G00001280	intron_variant	0	0	0	1	0	0
CM020909_5880121	PFLUV_G00001280	intron_variant	0	0	0	1	0	0
CM020909_5880127	PFLUV_G00001280	intron_variant	0	0	0	1	0	0
CM020909_5880132	PFLUV_G00001280	intron_variant	0	0	0	1	0	0
CM020909_5880206	PFLUV_G00001280	synonymous_variant	0	0	0	1	0	0
CM020909_5880284	PFLUV_G00001280	intron_variant	0	0	0	1	0	0
CM020909_5881968	PFLUV_G00001280	intron_variant	0	0	0	1	0	0
CM020909_5887422	PFLUV_G00001280	downstream_gene_variant	0	0	0	1	0	0
CM020909_5887424	PFLUV_G00001280	downstream_gene_variant	0	0	0	1	0	0
CM020909_6049726	PFLUV_G00001290	upstream_gene_variant	0	0	0	0	0	0
CM020909_6049850	PFLUV_G00001290	synonymous_variant	0	0	0	0	0	0
CM020909_6049904	PFLUV_G00001290	synonymous_variant	0	0	0	0	0	0
CM020909_6049926	PFLUV_G00001290	missense_variant	0	0	0	0	0	0
CM020909_6049937	PFLUV_G00001290	synonymous_variant	0	0	0	0	0	0
CM020909_6053488	PFLUV_G00001290	downstream_gene_variant	0	0	0	0	0	0
CM020909_6053488	PFLUV_G00001300	upstream_gene_variant	0	0	0	0	0	0
CM020909_6055406	PFLUV_G00001300	upstream_gene_variant	0	0	0	0	0	0
CM020909_6055507	PFLUV_G00001300	upstream_gene_variant	0	0	0	0	0	0
CM020909_6055609	PFLUV_G00001300	upstream_gene_variant	0	0	0	0	0	0
CM020909_6055639	PFLUV_G00001300	upstream_gene_variant	0	0	0	0	0	0
CM020909_6056242	PFLUV_G00001300	upstream_gene_variant	0	0	0	0	0	0
CM020909_6056278	PFLUV_G00001300	upstream_gene_variant	0	0	0	0	0	0
CM020909_6056279	PFLUV_G00001300	upstream_gene_variant	0	0	0	0	0	0
CM020909_6056415	PFLUV_G00001300	upstream_gene_variant	0	0	0	0	0	0
CM020909_6056524	PFLUV_G00001300	upstream_gene_variant	0	0	0	0	0	0
CM020909_6058405	PFLUV_G00001300	synonymous_variant	0	0	0	0	0	0
CM020909_6058495	PFLUV_G00001300	downstream_gene_variant	0	0	0	0	0	0
CM020909_6058496	PFLUV_G00001300	downstream_gene_variant	0	0	0	0	0	0
CM020909_6059011	PFLUV_G00001300	downstream_gene_variant	0	0	0	0	0	0
CM020909_6059011	PFLUV_G00001310	downstream_gene_variant	0	0	0	0	0	0
CM020909_6059032	PFLUV_G00001300	downstream_gene_variant	0	0	0	0	0	0
CM020909_6059032	PFLUV_G00001310	downstream_gene_variant	0	0	0	0	0	0
CM020909_6059035	PFLUV_G00001300	downstream_gene_variant	0	0	0	0	0	0
CM020909_6059035	PFLUV_G00001310	downstream_gene_variant	0	0	0	0	0	0
CM020909_6059057	PFLUV_G00001300	downstream_gene_variant	0	0	0	0	0	0
CM020909_6059057	PFLUV_G00001310	downstream_gene_variant	0	0	0	0	0	0
CM020909_6059058	PFLUV_G00001300	downstream_gene_variant	0	0	0	0	0	0
CM020909_6059058	PFLUV_G00001310	downstream_gene_variant	0	0	0	0	0	0
CM020909_6061126	PFLUV_G00001300	downstream_gene_variant	0	0	0	0	0	0
CM020909_6061126	PFLUV_G00001310	downstream_gene_variant	0	0	0	0	0	0
CM020909_6066053	PFLUV_G00001310	3_prime_UTR_variant	0	0	0	0	0	0
CM020909_6066065	PFLUV_G00001310	3_prime_UTR_variant	0	0	0	0	0	0
CM020909_6066226	PFLUV_G00001310	3_prime_UTR_variant	0	0	0	0	0	0
CM020909_6066413	PFLUV_G00001310	missense_variant	0	0	0	0	0	0
CM020909_6066498	PFLUV_G00001310	intron_variant	0	0	0	0	0	0
CM020909_6066508	PFLUV_G00001310	intron_variant	0	0	0	0	0	0
CM020909_6066538	PFLUV_G00001310	intron_variant	0	0	0	0	0	0
CM020909_6066621	PFLUV_G00001310	intron_variant	0	0	0	0	0	0
CM020909_6067189	PFLUV_G00001310	intron_variant	0	0	0	0	0	0
CM020909_6067720	PFLUV_G00001310	intron_variant	0	0	0	0	0	0
CM020909_6067723	PFLUV_G00001310	intron_variant	0	0	0	0	0	0
CM020909_6069726	PFLUV_G00001310	intron_variant	0	0	0	0	0	0
CM020909_6069868	PFLUV_G00001310	intron_variant	0	0	0	0	0	0
CM020909_6069947	PFLUV_G00001310	intron_variant	0	0	0	0	0	0
CM020909_6070020	PFLUV_G00001310	intron_variant	0	0	0	0	0	0
CM020909_6071549	PFLUV_G00001310	intron_variant	0	0	0	0	0	0
CM020909_6071562	PFLUV_G00001310	intron_variant	0	0	0	0	0	0
CM020909_6071581	PFLUV_G00001310	intron_variant	0	0	0	0	0	0
CM020909_6072233	PFLUV_G00001310	intron_variant	1	0	0	0	0	0
CM020909_6075132	PFLUV_G00001310	intron_variant	0	0	0	0	0	0
CM020909_6077202	PFLUV_G00001310	missense_variant	0	0	0	0	0	0
CM020909_6077244	PFLUV_G00001310	missense_variant	0	0	0	0	0	0
CM020909_6077263	PFLUV_G00001310	synonymous_variant	0	0	0	0	0	0
CM020909_6078247	PFLUV_G00001310	intron_variant	0	0	0	0	0	0
CM020909_6078272	PFLUV_G00001310	intron_variant	0	0	0	0	0	0
CM020909_6078474	PFLUV_G00001310	synonymous_variant	0	0	0	0	0	0
CM020909_6078513	PFLUV_G00001310	synonymous_variant	0	0	0	0	0	0
CM020909_6078524	PFLUV_G00001310	missense_variant	0	0	0	0	0	0
CM020909_6078874	PFLUV_G00001310	intron_variant	0	0	0	0	0	0
CM020909_6078955	PFLUV_G00001310	intron_variant	0	0	0	0	0	0
CM020909_6079002	PFLUV_G00001310	intron_variant	0	0	0	0	0	0
CM020909_6079003	PFLUV_G00001310	intron_variant	0	0	0	0	0	0
CM020909_6080609	PFLUV_G00001310	intron_variant	0	0	0	0	0	0
CM020909_6081873	PFLUV_G00001310	intron_variant	0	0	0	0	0	0
CM020909_6082095	PFLUV_G00001310	intron_variant	0	0	0	0	0	0
CM020909_6084462	PFLUV_G00001310	missense_variant	0	0	0	0	0	0
CM020909_6088162	PFLUV_G00001310	intron_variant	0	0	0	0	0	0
CM020909_6094134	PFLUV_G00001310	intron_variant	0	0	0	0	0	0
CM020909_6094281	PFLUV_G00001310	intron_variant	0	0	0	0	0	0
CM020909_6098039	PFLUV_G00001310	intron_variant	0	0	0	0	0	0
CM020909_6098142	PFLUV_G00001310	intron_variant	0	0	0	0	0	0
CM020909_6101930	PFLUV_G00001310	intron_variant	0	0	0	0	0	0
CM020909_6102465	PFLUV_G00001310	intron_variant	0	0	0	0	0	0
CM020909_6102485	PFLUV_G00001310	intron_variant	0	0	0	0	0	0
CM020909_6102511	PFLUV_G00001310	intron_variant	0	0	0	0	0	0
CM020909_6104285	PFLUV_G00001310	intron_variant	0	0	0	0	0	0
CM020909_6109842	PFLUV_G00001310	intron_variant	0	0	0	0	0	0
CM020909_6109899	PFLUV_G00001310	intron_variant	0	0	0	0	0	0
CM020909_6110334	PFLUV_G00001310	intron_variant	0	0	0	0	0	0
CM020909_6112072	PFLUV_G00001310	intron_variant	0	0	0	0	0	0
CM020909_6112399	PFLUV_G00001310	synonymous_variant	0	0	0	0	0	0
CM020909_6112561	PFLUV_G00001310	intron_variant	0	0	0	0	0	0
CM020909_6113053	PFLUV_G00001310	intron_variant	0	0	0	0	0	0
CM020909_6113054	PFLUV_G00001310	intron_variant	0	0	0	0	0	0
CM020909_6113225	PFLUV_G00001310	synonymous_variant	0	0	0	0	0	0
CM020909_6113927	PFLUV_G00001310	intron_variant	0	0	0	0	0	0
CM020909_6113951	PFLUV_G00001310	intron_variant	0	0	0	0	0	0
CM020909_6118075	PFLUV_G00001310	intron_variant	0	0	0	0	0	0
CM020909_6118075	PFLUV_G00001320	upstream_gene_variant	0	0	0	0	0	0
CM020909_6118109	PFLUV_G00001310	intron_variant	0	0	0	0	0	0
CM020909_6118109	PFLUV_G00001320	upstream_gene_variant	0	0	0	0	0	0
CM020909_6118871	PFLUV_G00001310	intron_variant	0	0	0	0	0	0
CM020909_6118871	PFLUV_G00001320	upstream_gene_variant	0	0	0	0	0	0
CM020909_6119256	PFLUV_G00001310	upstream_gene_variant	0	0	0	0	0	0
CM020909_6119256	PFLUV_G00001320	upstream_gene_variant	0	0	0	0	0	0
CM020909_6119326	PFLUV_G00001310	upstream_gene_variant	0	0	0	0	0	0
CM020909_6119326	PFLUV_G00001320	upstream_gene_variant	0	0	0	0	0	0
CM020909_6120075	PFLUV_G00001310	upstream_gene_variant	0	0	0	0	0	0
CM020909_6120075	PFLUV_G00001320	upstream_gene_variant	0	0	0	0	0	0
CM020909_6120221	PFLUV_G00001310	upstream_gene_variant	0	0	0	0	0	0
CM020909_6120221	PFLUV_G00001320	upstream_gene_variant	0	0	0	0	0	0
CM020909_6120241	PFLUV_G00001310	upstream_gene_variant	0	0	0	0	0	0
CM020909_6120241	PFLUV_G00001320	upstream_gene_variant	0	0	0	0	0	0
CM020909_6120304	PFLUV_G00001310	upstream_gene_variant	0	0	0	0	0	0
CM020909_6120304	PFLUV_G00001320	upstream_gene_variant	0	0	0	0	0	0
CM020909_6120317	PFLUV_G00001310	upstream_gene_variant	0	0	0	0	0	0
CM020909_6120317	PFLUV_G00001320	upstream_gene_variant	0	0	0	0	0	0
CM020909_6120374	PFLUV_G00001310	upstream_gene_variant	0	0	0	0	0	0
CM020909_6120374	PFLUV_G00001320	upstream_gene_variant	0	0	0	0	0	0
CM020909_6122308	PFLUV_G00001310	upstream_gene_variant	0	0	0	0	0	0
CM020909_6122308	PFLUV_G00001320	intron_variant	0	0	0	0	0	0
CM020909_6124148	PFLUV_G00001310	upstream_gene_variant	0	0	0	0	0	0
CM020909_6124148	PFLUV_G00001320	synonymous_variant	0	0	0	0	0	0
CM020909_6125713	PFLUV_G00001320	intron_variant	0	0	0	0	0	0
CM020909_6127054	PFLUV_G00001320	synonymous_variant	0	0	0	0	0	0
CM020909_6128751	PFLUV_G00001320	3_prime_UTR_variant	0	0	0	0	0	0
CM020909_6128751	PFLUV_G00001330	upstream_gene_variant	0	0	0	0	0	0
CM020909_6131631	PFLUV_G00001320	downstream_gene_variant	0	0	0	0	0	0
CM020909_6131631	PFLUV_G00001330	upstream_gene_variant	0	0	0	0	0	0
CM020909_6132139	PFLUV_G00001320	downstream_gene_variant	0	0	0	0	0	0
CM020909_6132139	PFLUV_G00001330	upstream_gene_variant	0	0	0	0	0	0
CM020909_6133039	PFLUV_G00001320	downstream_gene_variant	0	0	0	0	0	0
CM020909_6133039	PFLUV_G00001330	intron_variant	0	0	0	0	0	0
CM020909_6133075	PFLUV_G00001320	downstream_gene_variant	0	0	0	0	0	0
CM020909_6133075	PFLUV_G00001330	intron_variant	0	0	0	0	0	0
CM020909_6134124	PFLUV_G00001320	downstream_gene_variant	0	0	0	0	0	0
CM020909_6134124	PFLUV_G00001330	intron_variant	0	0	0	0	0	0
CM020909_6135727	PFLUV_G00001330	intron_variant	0	0	0	0	0	0
CM020909_6135855	PFLUV_G00001330	missense_variant	0	0	0	0	0	0
[truncated: 710,917 more rows]
